# Supplementary material for: qorA shapes organ-specific adaptation of ST59-MRSA via balancing immune evasion and metabolic trade-off
Source: iScience. 2026 Jun 11;29(7):116272. doi: 10.1016/j.isci.2026.116272 (PMC13276157; doi:10.1016/j.isci.2026.116272)
Supplement: Table S2. Transcriptomic data for the four clones [file mmc2.xls]

## Sheet: transcriptome
gene_id	GS.ST59	MM.brown	Gene name	COG_id	COG_Functional Categories	GO_id	GO_term	KO_id	KO_name	Pathway_id	Pathway_definition	S142	S276	S93	S126	S359	S49	S12	S133	S224	S158	S199	S71	MM.yellow	MM.grey	GS.ST5	GS.ST239	GS.ST398	MM.blue	MM.turquoise
1905BS17_01375	0.826468	0.800047	-	COG2261	R:General function prediction only	GO:0016021;GO:0005886	CC:integral component of membrane;CC:plasma membrane;	------	------	------	------	69404.1	94470.8	84433.6	11532.1	8770.84	9349.35	2669.19	3487.35	302.99	39443.6	51042.4	54201.9	0.269651	-0.0399157	-0.590808	-0.454894	0.219234	-0.701012	-0.729089
1905BS17_00736	0.793982	0.853497	-	------	------	------	------	------	------	------	------	18097	7963.97	12793.2	9807.24	5693.75	1313.06	2925.28	2884.62	254.75	102.17	3468.87	3109.35	-0.301459	0.0747445	-0.40295	-0.0105598	-0.380473	-0.248972	-0.501657
1905BS17_00943	0.862764	0.842093	ydbP	COG0526	O:Posttranslational modification, protein turnover, chaperones	------	------	------	------	------	------	2438.68	2178.13	2209.73	1097.29	1451.05	928.93	1632.46	1180	1658.57	1220.51	1585.32	1606.71	-0.0555451	0.31174	-0.138494	-0.560913	-0.163357	-0.656006	-0.242133
1905BS17_00364	0.761364	0.802215	-	------	------	------	------	------	------	------	------	2703.83	979.95	1805.46	708.5	989.64	578.35	616.46	649.52	832.83	1179.2	817.61	603.91	0.0150087	0.412659	-0.326471	-0.269462	-0.165431	-0.351523	-0.357588
1905BS17_01980	0.791018	0.835855	-	COG2128	P:Inorganic ion transport and metabolism	GO:0051920	MF:peroxiredoxin activity;	------	------	------	------	1641.66	776.55	1133.3	598.01	436.41	188.52	327.62	136.51	25.57	403.15	806.99	536.52	0.0871762	0.270709	-0.5554	-0.232961	-0.00265716	-0.439373	-0.637693
1905BS17_02254	0.844684	0.873283	yfmJ	COG2130;COG2130	Q:Secondary metabolites biosynthesis, transport and catabolism;R:General function prediction only	GO:0016628	MF:oxidoreductase activity, acting on the CH-CH group of donors, NAD or NADP as acceptor;	K00359	qorA	------	------	875.08	653.76	864.09	563.25	557.73	474.77	482.25	428.34	457.55	573.7	632.08	559.63	0.101988	0.24208	-0.568873	-0.254917	-0.0208939	-0.446183	-0.639815
1905BS17_02544	0.820017	0.825393	-	------	------	------	------	------	------	------	------	490.23	698	656.16	425.94	424.51	259.88	146	162.38	97.18	18.21	179.1	103.02	-0.492715	-0.341039	-0.449696	0.172237	-0.542557	-0.127978	-0.549244
1905BS17_00708	0.909987	0.929151	suhB	COG0483	G:Carbohydrate transport and metabolism	GO:0046855;GO:0016787;GO:0046872	BP:inositol phosphate dephosphorylation;MF:hydrolase activity;MF:metal ion binding;	K01092	suhB	map00521;map04070;map00562	Streptomycin biosynthesis;Phosphatidylinositol signaling system;Inositol phosphate metabolism	586.69	478.66	587.4	290.08	343.46	312.9	191.23	154.49	256.45	173.45	166.11	192.73	-0.385876	-0.0325516	-0.419033	0.0164802	-0.507434	-0.22649	-0.470029
1905BS17_00401	0.825512	0.814787	-	------	------	------	------	------	------	------	------	352.95	387.53	358.14	179.85	297.26	106.97	94.06	172	238.61	57.76	162	144.65	-0.422114	-0.0438499	-0.238824	-0.096524	-0.490164	-0.282848	-0.337077
1905BS17_01976	0.980431	0.989164	-	------	------	GO:0016021	CC:integral component of membrane;	------	------	------	------	334.29	259.08	329.91	43.69	65.72	29.2	22.31	30.8	26.65	2.63	1.6	0.9	-0.31428	-0.0441263	-0.318709	-0.228072	-0.43365	-0.454182	-0.436815
1905BS17_00938	0.90987	0.952176	rnmV_1	COG1658	J:Translation, ribosomal structure and biogenesis	------	------	K07476	yusF	------	------	450.12	236.67	318.79	119.96	88.47	108.85	84.46	76.17	24.83	22.95	49.62	40.52	-0.3381	0.0256789	-0.33333	-0.133507	-0.443033	-0.370352	-0.43365
1905BS17_00698	0.866482	0.863767	-	COG2340;COG2340	D:Cell cycle control, cell division, chromosome partitioning;R:General function prediction only	GO:0016021	CC:integral component of membrane;	------	------	------	------	340.29	254.85	314.86	122.48	204.36	96.14	129.36	103.48	157.29	196.81	188.55	169.12	0.119606	0.330147	-0.456051	-0.372481	-0.0379496	-0.483405	-0.512037
1905BS17_00849	0.896021	0.908989	-	------	------	GO:0016021;GO:0005886	CC:integral component of membrane;CC:plasma membrane;	------	------	------	------	534.07	408.65	301.99	92.35	63.99	90.59	195.76	189.6	68.66	27.1	128.93	64.83	-0.331353	-0.0181809	-0.111652	-0.375572	-0.408796	-0.57863	-0.269799
1905BS17_02348	0.766001	0.808261	fabZ	COG0764	I:Lipid transport and metabolism	GO:0006633;GO:0009245;GO:0005737;GO:0047451;GO:0008693;GO:0008659;GO:0004317;GO:0016836	BP:fatty acid biosynthetic process;BP:lipid A biosynthetic process;CC:cytoplasm;MF:3-hydroxyoctanoyl-[acyl-carrier-protein] dehydratase activity;MF:3-hydroxydecanoyl-[acyl-carrier-protein] dehydratase activity;MF:;MF:3-hydroxypalmitoyl-[acyl-carrier-protein] dehydratase activity;MF:hydro-lyase activity;	K02372	fabZ	map00780;map00061	Biotin metabolism;Fatty acid biosynthesis	372.35	281.5	295.03	247.41	215.94	201.28	187.3	168.73	180.09	161.07	296.35	178.53	-0.113329	0.184169	-0.48625	-0.0963702	-0.183381	-0.341827	-0.560295
1905BS17_01982	0.95523	0.975944	bacC	COG1028	I:Lipid transport and metabolism	GO:0016491	MF:oxidoreductase activity;	------	------	------	------	323.02	271.1	291.72	136.12	65.76	88.31	40.33	33.93	7.3	53.69	62.66	56.66	-0.234783	-0.11721	-0.499308	-0.122001	-0.333921	-0.42496	-0.617581
1905BS17_00080	0.936605	0.913996	-	COG0510	H:Coenzyme transport and metabolism	GO:0016740;GO:0016779	MF:transferase activity;MF:nucleotidyltransferase activity;	------	------	------	------	211.08	211.48	216.98	120.53	149.68	127.04	128.24	144.08	167.05	128	143.85	144.49	-0.221369	0.0370561	-0.189977	-0.427034	-0.319593	-0.596878	-0.318585
1905BS17_01768	0.985124	0.977535	-	COG5271	J:Translation, ribosomal structure and biogenesis	------	------	------	------	------	------	206.8	216.4	183.05	47.8	39.94	48.66	47.05	28.13	19.89	46.01	18.18	24.41	-0.254369	-0.131094	-0.358927	-0.250258	-0.375939	-0.504321	-0.483287
1905BS17_00147	0.902331	0.880172	lysP_1	COG0833	E:Amino acid transport and metabolism	GO:0006865;GO:0055085;GO:0016021	BP:amino acid transport;BP:transmembrane transport;CC:integral component of membrane;	K11733	lysP	------	------	137.86	178.92	170.41	55.32	40.95	38.93	21.12	23.84	30.07	73.27	89.69	84.5	0.114576	-0.0904007	-0.579538	-0.363205	0.040412	-0.637235	-0.716275
1905BS17_00697	0.83841	0.854032	-	COG3679	T:Signal transduction mechanisms	------	------	------	------	------	------	169.5	160.49	163.29	106.2	99.64	93.29	9.74	50.45	69.36	82.21	94.32	84.1	-0.0665321	-0.0825566	-0.70463	0.0147737	-0.148554	-0.298813	-0.775293
1905BS17_01410	0.880007	0.895358	-	COG0431	C:Energy production and conversion	GO:0016491	MF:oxidoreductase activity;	K00299	ssuE	map00920;map00740	Sulfur metabolism;Riboflavin metabolism	117.75	95.66	108.99	47.48	42.67	30.6	7.56	7.85	5.18	51.55	49.56	53.45	0.0973491	0.037934	-0.702564	-0.177365	-7.87e-05	-0.446104	-0.790187
1905BS17_02271	0.863072	0.820085	-	COG1272	U:Intracellular trafficking, secretion, and vesicular transport	------	------	K11068	hlyIII	------	------	86.47	111.21	108.31	43.16	54.74	61.76	39.29	34.61	57.74	80.56	51.97	52.96	0.074769	-0.0831883	-0.501238	-0.281978	-0.0798554	-0.484621	-0.563054
1905BS17_01128	0.86836	0.89676	xerD_3	COG4974	L:Replication, recombination and repair	GO:0006310;GO:0015074;GO:0003677	BP:DNA recombination;BP:DNA integration;MF:DNA binding;	------	------	------	------	88.95	79.31	91.24	46.54	33.99	55.94	20.67	16.67	4.5	11.15	3.97	4.9	-0.472679	-0.276773	-0.434756	0.131787	-0.565391	-0.171552	-0.512472
1905BS17_00533	0.853515	0.860444	-	COG1058	L:Replication, recombination and repair	------	------	------	------	------	------	88.06	52.93	73.72	25.3	32.6	17.27	41.63	33.96	45.69	34.57	39.64	29.81	-0.0902182	0.359783	-0.0746571	-0.532733	-0.246125	-0.600656	-0.173883
1905BS17_02008	0.770562	0.803393	panE	COG1893	H:Coenzyme transport and metabolism	GO:0015940;GO:0004616;GO:0008677	BP:pantothenate biosynthetic process;MF:phosphogluconate dehydrogenas;MF:2-dehydropantoate 2-reductase activity;	K00077	panE	map00770	Pantothenate and CoA biosynthesis	86.73	42.26	67.8	30.58	37.96	32.49	49.73	29.18	39.78	39.42	33.98	35.17	-0.0979215	0.436745	-0.14795	-0.355644	-0.266968	-0.407767	-0.178947
1905BS17_01121	0.855961	0.883591	-	COG1320	P:Inorganic ion transport and metabolism	GO:0098662;GO:0016021;GO:0005886;GO:0005451	BP:inorganic cation transmembrane transport;CC:integral component of membrane;CC:plasma membrane;MF:monovalent catio;	K05571	mnhG	------	------	48.98	44.19	49.11	27.97	19.7	33.35	11.04	13.02	8.54	21.18	29.05	19.71	-0.0938228	-0.161159	-0.68764	-0.00619242	-0.162129	-0.345446	-0.772914
1905BS17_02274	0.881242	0.904641	emrY	COG2814	G:Carbohydrate transport and metabolism	GO:0016021;GO:0005886;GO:0022857	CC:integral component of membrane;CC:plasma membrane;MF:transmembrane transporter activity;	K18934	lmrS	------	------	53.89	42.36	45.19	34.64	27.95	22.19	28.61	19.59	22.2	22.5	18.19	14.87	-0.377543	0.0193681	-0.291217	-0.0538863	-0.536139	-0.263469	-0.366122
1905BS17_02420	0.848411	0.829825	-	COG1266	O:Posttranslational modification, protein turnover, chaperones	GO:0071586;GO:0016021;GO:0004222	BP:CAAX-box protein processing;CC:integral component of membrane;MF:metalloendopeptidase activity;	K07052	------	------	------	50.35	48.5	45	14.25	30.98	6.05	19.98	20.75	16.04	24.5	27.11	33.55	0.089926	0.150033	-0.391492	-0.469662	0.0127436	-0.599813	-0.519841
1905BS17_01371	0.979464	0.967442	-	------	------	------	------	------	------	------	------	42.58	40	42.68	1.67	2.59	2.39	1.79	2.41	3.25	12.67	6.45	9.65	-0.0339509	-0.0089257	-0.406985	-0.416399	-0.15608	-0.639803	-0.538902
1905BS17_01127	0.842942	0.859523	mrpA	COG1009	C:Energy production and conversion	GO:0006811;GO:0016021;GO:0005886;GO:0015297	BP:ion transport;CC:integral component of membrane;CC:plasma membrane;MF:antiporter activity;	K05565	mnhA	------	------	29.9	34.6	34.66	22.48	17.14	22.22	7.2	7.13	3.03	12.29	10	8.83	-0.301463	-0.333411	-0.63072	0.170606	-0.382828	-0.169045	-0.706664
1905BS17_02545	0.912072	0.875949	-	------	------	GO:0016021	CC:integral component of membrane;	------	------	------	------	29.74	46.6	30.48	6.97	12.04	3.43	17.39	7.74	5.88	2.34	9.15	6.56	-0.311095	-0.169975	-0.198856	-0.324442	-0.388774	-0.532091	-0.345229
1905BS17_02016	0.877131	0.914406	-	COG3708	K:Transcription	------	------	------	------	------	------	35.68	21.24	28.88	14.49	16.45	14.06	15.04	13.45	10.97	16.2	16.92	12.48	-0.0893466	0.215499	-0.399648	-0.247007	-0.230476	-0.411552	-0.475621
1905BS17_01609	0.957451	0.949817	-	------	------	------	------	------	------	------	------	17.17	18.05	23.15	3	7.21	1.86	0.35	0.41	0.67	3.89	2.1	3.21	-0.162042	-0.0798811	-0.473354	-0.205989	-0.278107	-0.431784	-0.578357
1905BS17_01389	0.867472	0.877539	mscS	COG0668	M:Cell wall/membrane/envelope biogenesis	GO:0016021;GO:0005886;GO:0008381	CC:integral component of membrane;CC:plasma membrane;MF:mechanically-gated ion channel activity;	K22044	ybiO	------	------	25.86	18.77	22.54	12.16	12.23	8.62	16.39	12.38	14.34	9.28	9.07	8.11	-0.40915	0.14594	0.0235874	-0.330662	-0.560397	-0.438137	-0.0798569
1905BS17_00027	0.97984	0.980754	-	COG2268	S:Function unknown	------	------	------	------	------	------	27.34	21.4	18.72	0.16	0.12	0.32	1.05	0.36	0.65	2.27	1.16	1.86	-0.152663	0.0328761	-0.338507	-0.367937	-0.273396	-0.593544	-0.464228
1905BS17_01772	0.861188	0.86269	-	------	------	GO:0015031	BP:protein transport;	K12270	asp3	------	------	16.47	20.55	17.87	8.1	8.91	13.73	5.95	2.29	2.09	5.5	4.91	4.05	-0.328011	-0.288799	-0.545245	0.098949	-0.414891	-0.20862	-0.601881
1905BS17_00438	0.827704	0.842643	trpA	COG0159	E:Amino acid transport and metabolism	GO:0004834	MF:tryptophan synthase activity;	K01695	trpA	map00400;map00260	Phenylalanine, tyrosine and tryptophan biosynthesis;Glycine, serine and threonine metabolism	19.49	13.06	17.61	9.35	10.65	7.05	10.6	7.64	12.96	6.43	10.01	6.9	-0.314551	0.313664	-0.0835033	-0.28295	-0.461251	-0.386093	-0.142942
1905BS17_01771	0.882852	0.862659	asp2	------	------	------	------	K12269	asp2	------	------	14.45	23	17.34	6.23	7.44	12.26	4.96	3.52	3.65	4.61	3.54	3.89	-0.362171	-0.371445	-0.435516	-0.00903944	-0.438297	-0.312608	-0.525769
1905BS17_00328	0.922979	0.925413	-	------	------	------	------	------	------	------	------	16.74	11.7	14.37	2.29	5.31	3.28	6.02	2.54	6.87	1.36	2.31	1.76	-0.361001	0.148691	-0.122472	-0.296205	-0.504302	-0.438416	-0.200241
1905BS17_01335	0.991733	0.974951	-	COG0732	V:Defense mechanisms	GO:0009307;GO:0004519;GO:0003677	BP:DNA restriction-modification system;MF:endonuclease activity;MF:DNA binding;	K01154	hsdS	------	------	14.27	17.03	13.48	0.3	0.91	0.98	0.12	0	0.11	0.6	0.46	0.3	-0.222054	-0.13377	-0.361873	-0.302321	-0.327539	-0.558567	-0.497062
1905BS17_01770	0.846678	0.846007	-	------	------	GO:0015031	BP:protein transport;	K12268	asp1	------	------	12.97	16.62	13.21	7.48	6.74	11.43	4.98	3.06	2.95	5.43	3.27	4.37	-0.348814	-0.346958	-0.522382	0.108565	-0.432861	-0.214439	-0.585602
1905BS17_01966	0.900041	0.914575	-	------	------	GO:0016021	CC:integral component of membrane;	------	------	------	------	13.28	6.81	12.76	1.45	0.94	1.4	3.57	1.74	4.74	0.15	0.24	0.16	-0.340564	0.129839	-0.0752886	-0.343076	-0.481676	-0.491231	-0.174462
1905BS17_01977	0.925934	0.895662	-	------	------	GO:0016021	CC:integral component of membrane;	------	------	------	------	17	17.9	12.4	0.45	0.77	0	3.63	2.51	5.4	4.44	5.1	6.01	-0.00565797	0.0807715	-0.240063	-0.576559	-0.109312	-0.763064	-0.385881
1905BS17_01123	0.886442	0.908575	mrpE	COG1863	P:Inorganic ion transport and metabolism	GO:0016021;GO:0005886;GO:0015297;GO:0008324	CC:integral component of membrane;CC:plasma membrane;MF:antiporter activity;MF:cation transmembrane transporter activity;	K05569	mnhE	------	------	11.77	6.28	10.38	2.75	1.76	0.36	1.7	1.57	1.4	3.37	5.16	2.57	0.0597266	0.222172	-0.416689	-0.40572	-0.0640322	-0.588092	-0.531708
1905BS17_00569	0.87307	0.862793	femB_2	COG2348	M:Cell wall/membrane/envelope biogenesis	GO:0071555;GO:0008360;GO:0009252;GO:0005737;GO:0000166;GO:0016755	BP:cell wall organization;BP:regulation of cell shape;BP:peptidoglycan biosynthetic process;CC:cytoplasm;MF:nucleotide binding;MF:transferase activity, transferring amino-acyl groups;	------	------	------	------	9.83	9.33	8.71	3.99	4.92	1.94	6.36	4.06	5.03	1.5	2.65	2.16	-0.485236	0.026267	0.0225971	-0.292393	-0.603274	-0.423132	-0.0951485
1905BS17_01964	0.919164	0.90729	-	------	------	------	------	------	------	------	------	7.7	5.96	6.79	0.91	0.66	1.12	2.81	1	3.97	1.17	0.94	0.75	-0.273126	0.13688	-0.0509158	-0.440632	-0.427616	-0.585911	-0.150809
1905BS17_01769	0.90217	0.898644	secY_1	COG0201	U:Intracellular trafficking, secretion, and vesicular transport	GO:0065002;GO:0006605;GO:0016021;GO:0005886	BP:intracellular protein transmembrane transport;BP:protein targeting;CC:integral component of membrane;CC:plasma membrane;	K03076	secY	map02024;map03070;map03060	Quorum sensing;Bacterial secretion system;Protein export	6.12	7.45	4.6	2.9	2.44	3.26	1.55	1.96	1.32	1.57	1.48	1.03	-0.386885	-0.297229	-0.398906	-0.0312102	-0.472055	-0.340348	-0.512056
1905BS17_01017	0.845979	0.857324	yusV	COG4604	P:Inorganic ion transport and metabolism	GO:0005524	MF:ATP binding;	K25285	yclP	------	------	2.59	2.17	2.05	0.58	0.47	1.29	1.5	1.17	0.69	0.16	0.09	0.41	-0.557042	-0.187168	0.0162341	-0.229082	-0.633132	-0.42799	-0.112862
1905BS17_01606	0.829725	0.800283	wecA	COG2148	M:Cell wall/membrane/envelope biogenesis	GO:0016021;GO:0016740	CC:integral component of membrane;MF:transferase activity;	------	------	------	------	2.62	2.73	1.69	1.06	1.3	1.19	1.27	1.15	1.28	1.72	1.67	1.33	0.113656	0.114718	-0.381764	-0.436172	-0.0117884	-0.609712	-0.476213
