# Supplementary material for: qorA shapes organ-specific adaptation of ST59-MRSA via balancing immune evasion and metabolic trade-off
Source: iScience. 2026 Jun 11;29(7):116272. doi: 10.1016/j.isci.2026.116272 (PMC13276157; doi:10.1016/j.isci.2026.116272)
Supplement: Table S3. Transcriptomic data for the WT and ΔqorA strains [file mmc3.xlsx]

## Sheet: Sheet1
	WT_1_count	WT_2_count	WT_3_count	qorA_1_count	qorA_2_count	qorA_3_count	WT_1_tpm	WT_2_tpm	WT_3_tpm	qorA_1_tpm	qorA_2_tpm	qorA_3_tpm	WT_93_tpm	qorA_tpm	fc	log2fc	pvalue	padjust	significant	regulate	gene_name	description	location	start	end	strand	cog	cog_description	cog_class1	KO_id	KO_name	KO_des	paths	paths_class1	paths_class2	pfam	go	go_lev2	nr	swissprot	type
1905BS33_00001	183	288	190	217	221	264	5.66	5.8	4.46	4.79	4.87	5.15	5.30667	4.93667	1.16272	0.217501	0.203322	0.27578	no	up	-	-	gnl_HUI_1905BS33_1	1	1662	+	COG4626(X:Mobilome: prophages, transposons)	COG4626(Phage terminase-like protein, large subunit, contains N-terminal HTH domain)	CELLULAR PROCESSES AND SIGNALING							PF03354.18(TerL_ATPase:Terminase large subunit, ATPase domain); PF20441.1(TerL_nuclease:Terminase large subunit, endonuclease domain)			WP_000625088.1(MULTISPECIES: terminase large subunit [Bacteria] >NP_835553.1 hypothetical protein SA1777 [Staphylococcus phage phiN315] >YP_009103463.1 terminase large subunit [Staphylococcus phage phiSa119] >YP_009830105.1 terminase large subunit [Staphylococcus phage P282] >YP_009830173.1 terminase large subunit [Staphylococcus phage P630] >YP_009830237.1 terminase large subunit [Staphylococcus…	sp|D3WAC1|TERL_BPLP2(Terminase large subunit OS=Lactococcus phage p2 OX=254252 PE=3 SV=1)	ref_gene
1905BS33_00002	218	229	205	161	191	222	10.05	6.86	7.16	5.31	6.29	6.47	8.02333	6.02333	0.945456	-0.0809179	0.662138	0.736621	no	down	-	-	gnl_HUI_1905BS33_1	1678	2865	+	COG4695(X:Mobilome: prophages, transposons)	COG4695(Phage portal protein BeeE)	CELLULAR PROCESSES AND SIGNALING							PF04860.15(Phage_portal:Phage portal protein)			WP_000025274.1(MULTISPECIES: phage portal protein [Bacteria] >NP_835554.1 hypothetical protein SA1776 [Staphylococcus phage phiN315] >NP_958604.1 portal protein [Biseptimavirus bv77] >YP_009196792.1 portal protein [Staphylococcus phage 23MRA] >YP_009830106.1 portal protein [Staphylococcus phage P282] >YP_009830174.1 portal protein [Staphylococcus phage P630] >YP_009835653.1 portal protein [Staphy…		ref_gene
1905BS33_00003	191	234	180	113	162	148	17.1	13.45	12.08	7.24	10.39	8.45	14.21	8.69333	0.759718	-0.396464	0.0525469	0.0838613	no	down	clpP_1	-	gnl_HUI_1905BS33_1	2849	3586	+	COG0740(O:Posttranslational modification, protein turnover, chaperones)	COG0740(ATP-dependent protease ClpP, protease subunit)	CELLULAR PROCESSES AND SIGNALING	K01358	clpP	ATP-dependent Clp protease, protease subunit [EC:3.4.21.92]	map04212(Longevity regulating pathway - worm); map04112(Cell cycle - Caulobacter)	Organismal Systems;Cellular Processes	Aging;Cell growth and death	PF00574.26(CLP_protease:Clp protease); PF01972.19(SDH_sah:Serine dehydrogenase proteinase)	GO:0004176(molecular_function:ATP-dependent peptidase activity); GO:0004252(molecular_function:serine-type endopeptidase activity); GO:0006508(biological_process:proteolysis)	GO:0003824;GO:0140657;GO:0008152	KDP54958.1(ATP-dependent Clp endopeptidase, proteolytic subunit ClpP [Staphylococcus aureus subsp. aureus CO-86] >HAR4963295.1 Clp protease ClpP [Staphylococcus aureus])	sp|Q67SK0|CLPP1_SYMTH(ATP-dependent Clp protease proteolytic subunit 1 OS=Symbiobacterium thermophilum (strain T / IAM 14863) OX=292459 GN=clpP1 PE=3 SV=1)	ref_gene
1905BS33_00004	250	266	240	132	164	204	11.9	8.22	8.65	4.49	5.58	6.15	9.59	5.40667	0.708694	-0.496766	0.00869547	0.0160375	no	down	-	-	gnl_HUI_1905BS33_1	3610	4755	+										PF05065.16(Phage_capsid:Phage capsid family)			WP_000154559.1(MULTISPECIES: phage major capsid protein [Bacteria] >NP_835556.1 hypothetical protein SA1774 [Staphylococcus phage phiN315] >YP_007237157.1 major capsid protein [Staphylococcus phage phi5967PVL] >YP_009002799.1 major capsid protein [Staphylococcus phage StauST398-4] >YP_009103466.1 major capsid protein [Staphylococcus phage phiSa119] >YP_009196790.1 major capsid protein [Staphyloco…		ref_gene
1905BS33_00005	10	26	13	3	11	9	5.35	8.42	4.95	1.15	4.31	3.14	6.24	2.86667	0.526014	-0.926827	0.177744	0.246409	no	down	-	-	gnl_HUI_1905BS33_1	4775	5059	+													WP_000238236.1(MULTISPECIES: hypothetical protein [Staphylococcus] >NP_835557.1 hypothetical protein SA1773 [Staphylococcus phage phiN315] >YP_009002800.1 hypothetical protein StauST398-4_0044 [Staphylococcus phage StauST398-4] >YP_009103467.1 transcriptional terminator [Staphylococcus phage phiSa119] >YP_009830109.1 transcriptional terminator protein [Staphylococcus phage P282] >YP_009830177.1 t…		ref_gene
1905BS33_00006	21	19	27	3	22	22	12.63	6.89	11.5	1.3	9.71	8.62	10.34	6.54333	0.745578	-0.42357	0.483966	0.569158	no	down	-	-	gnl_HUI_1905BS33_1	5049	5333	+										PF05135.16(Phage_connect_1:Phage gp6-like head-tail connector protein)			WP_000150936.1(MULTISPECIES: phage head-tail adapter protein [Bacteria] >NP_835558.1 hypothetical protein SA1772 [Staphylococcus phage phiN315] >NP_958608.1 head-tail adapter protein [Biseptimavirus bv77] >YP_003169682.1 head-tail adapter protein [Staphylococcus phage P954] >YP_009002801.1 head-tail adapter protein [Staphylococcus phage StauST398-4] >YP_009103468.1 head-tail adapter protein [Stap…		ref_gene
1905BS33_00007	9	20	16	10	26	17	2.98	4.07	3.83	2.38	6.25	3.66	3.62667	4.09667	1.3167	0.396926	0.487662	0.5727	no	up	-	-	gnl_HUI_1905BS33_1	5317	5679	+	COG5614(X:Mobilome: prophages, transposons)	COG5614(Phage head-tail adaptor)	CELLULAR PROCESSES AND SIGNALING							PF05521.14(Phage_H_T_join:Phage head-tail joining protein)			CAC5519461.1(phage head-tail adaptor [Staphylococcus aureus] >CAC5609261.1 phage head-tail adaptor [Staphylococcus aureus] >CAC5625921.1 phage head-tail adaptor [Staphylococcus aureus])		ref_gene
1905BS33_00008	74	109	92	83	71	118	19.28	17.62	17.45	15.51	13.39	19.94	18.1167	16.28	1.07208	0.100406	0.681663	0.751685	no	up	-	-	gnl_HUI_1905BS33_1	5676	6080	+										PF04883.15(HK97-gp10_like:Bacteriophage HK97-gp10, putative tail-component)			WP_000114226.1(MULTISPECIES: HK97 gp10 family phage protein [Staphylococcus] >NP_835560.1 hypothetical protein SA1770 [Staphylococcus phage phiN315] >YP_007237159.1 HK97 gp10 family protein [Staphylococcus phage phi5967PVL] >YP_009002803.1 HK97 gp10 family protein [Staphylococcus phage StauST398-4] >YP_009103470.1 HK97 gp10 family protein [Staphylococcus phage phiSa119] >YP_009829494.1 HK97 gp10 …		ref_gene
1905BS33_00009	33	39	39	38	45	39	8.46	6.21	7.28	6.99	8.35	6.49	7.31667	7.27667	1.19801	0.260642	0.45852	0.544587	no	up	-	-	gnl_HUI_1905BS33_1	6077	6484	+													WP_000565498.1(MULTISPECIES: hypothetical protein [Bacteria] >NP_835561.1 hypothetical protein SA1769 [Staphylococcus phage phiN315] >NP_958611.1 77ORF027 [Biseptimavirus bv77] >YP_003169685.1 hypothetical protein StPhP954_gp55 [Staphylococcus phage P954] >YP_007237160.1 hypothetical protein G183_gp07 [Staphylococcus phage phi5967PVL] >YP_009103471.1 hypothetical protein PI31_gp52 [Staphylococcus…		ref_gene
1905BS33_00010	78	93	67	53	60	85	8.61	6.55	5.52	4.19	4.75	6	6.89333	4.98	0.894213	-0.161309	0.560363	0.643048	no	down	-	-	gnl_HUI_1905BS33_1	6485	7129	+													WP_000268740.1(MULTISPECIES: phage tail protein [Staphylococcus] >NP_835562.1 hypothetical protein SA1768 [Staphylococcus phage phiN315] >YP_007237161.1 tail protein [Staphylococcus phage phi5967PVL] >YP_009103472.1 tail protein [Staphylococcus phage phiSa119] >YP_009830246.1 tail protein [Staphylococcus phage P1105] >AUM57932.1 major tail protein [Staphylococcus phage phiSa2wa_st59] >EGL94175.1 …		ref_gene
1905BS33_00011	50	53	45	36	37	54	13.02	8.57	8.53	6.73	6.98	9.13	10.04	7.61333	0.918722	-0.1223	0.712365	0.779722	no	down	-	-	gnl_HUI_1905BS33_1	7445	7795	+													QOB02674.1(hypothetical protein HIK81_07015 [Staphylococcus aureus])		ref_gene
1905BS33_00012	1	1	0	1	1	0	0.93	0.55	0	0.67	0.69	0	0.493333	0.453333	1.11078	0.151578	0.953057	0.965354	no	up	-	-	gnl_HUI_1905BS33_1	7846	7983	+													WP_158091965.1(hypothetical protein [Staphylococcus aureus] >YP_009103475.1 hypothetical protein PI31_gp56 [Staphylococcus phage phiSa119] >YP_009830249.1 hypothetical protein HWA91_gp14 [Staphylococcus phage P1105] >AIA08815.1 hypothetical protein [Staphylococcus phage phiSa119] >ANH49121.1 hypothetical protein P1105_14 [Staphylococcus phage P1105] >MBU5116812.1 hypothetical protein [Staphylococ…		ref_gene
1905BS33_00013	771	1052	993	583	653	865	7.89	7.05	7.76	4.26	4.75	5.56	7.56667	4.85667	0.808245	-0.307136	0.0122539	0.0219399	no	down	-	-	gnl_HUI_1905BS33_1	8040	12569	+	COG0739(M:Cell wall/membrane/envelope biogenesis)	COG0739(Murein DD-endopeptidase MepM and murein hydrolase activator NlpD, contains LysM domain)	CELLULAR PROCESSES AND SIGNALING							PF10145.12(PhageMin_Tail:Phage-related minor tail protein); PF01551.25(Peptidase_M23:Peptidase family M23); PF20155.2(TMP_3:Tape measure protein); PF01464.23(SLT:Transglycosylase SLT domain)			WP_084568218.1(phage tail tape measure protein [Staphylococcus aureus] >ARH75449.1 phage tail tape measure protein [Staphylococcus aureus] >MBE7586118.1 phage tail tape measure protein [Staphylococcus aureus] >MCE5418454.1 phage tail tape measure protein [Staphylococcus aureus] >HBI1030793.1 phage tail tape measure protein [Staphylococcus aureus] >HBI1461726.1 phage tail tape measure protein [Sta…	sp|E7DNB6|TMP_BPDP1(Tape measure protein OS=Pneumococcus phage Dp-1 OX=59241 GN=TMP PE=4 SV=1)	ref_gene
1905BS33_00014	156	181	137	117	169	192	5.53	4.18	3.69	2.96	4.27	4.3	4.46667	3.84333	1.08592	0.118921	0.58166	0.662644	no	up	-	-	gnl_HUI_1905BS33_1	12566	14050	+	COG4722(X:Mobilome: prophages, transposons)	COG4722(Phage-related protein YomH)	CELLULAR PROCESSES AND SIGNALING							PF05709.14(Sipho_tail:Phage tail protein)			WP_000567408.1(MULTISPECIES: phage tail family protein [Staphylococcus] >YP_009830119.1 tail family protein [Staphylococcus phage P282] >YP_009830187.1 tail family protein [Staphylococcus phage P630] >YP_009835665.1 tail family protein [Staphylococcus phage phiSa2wa_st22] >YP_009838620.1 tail family protein [Staphylococcus phage SA345ruMSSAST8] >EHS80139.1 phage tail protein [Staphylococcus aureu…		ref_gene
1905BS33_00015	1020	1400	1317	795	940	1061	12.57	11.31	12.39	7	8.25	8.22	12.09	7.82333	0.814435	-0.296129	0.00785265	0.0146334	no	down	-	-	gnl_HUI_1905BS33_1	14066	17851	+	COG3064(M:Cell wall/membrane/envelope biogenesis)	COG3064(Membrane protein TolA involved in colicin uptake)	CELLULAR PROCESSES AND SIGNALING										QNW84573.1(hypothetical protein FPP14_01725 [Staphylococcus aureus])		ref_gene
1905BS33_00016	0	3	2	5	0	2	0	8.01	6.05	17.13	0	6.06	4.68667	7.73	1.6287	0.703717	0.677528	0.749098	no	up	-	-	gnl_HUI_1905BS33_1	17841	17993	+													WP_001153681.1(MULTISPECIES: hypothetical protein [Bacteria] >NP_061644.1 hypothetical protein phiPV83p56 [Staphylococcus prophage phiPV83] >NP_958618.1 77ORF109 [Biseptimavirus bv77] >YP_001429888.1 hypothetical protein SPTP3101_p53 [Staphylococcus phage tp310-1] >YP_003169692.1 hypothetical protein StPhP954_gp62 [Staphylococcus phage P954] >YP_009196777.1 hypothetical protein AVU45_gp49 [Staphy…		ref_gene
1905BS33_00017	10	4	9	5	8	5	3.86	0.94	2.49	1.38	2.24	1.25	2.43	1.62333	0.825666	-0.276369	0.742023	0.803778	no	down	-	-	gnl_HUI_1905BS33_1	18040	18327	+													WP_084568217.1(hypothetical protein [Staphylococcus aureus] >ARH69948.1 hypothetical protein BZJ79_10185 [Staphylococcus aureus] >ARH75445.1 hypothetical protein BZK08_10665 [Staphylococcus aureus] >MBE7586122.1 hypothetical protein [Staphylococcus aureus] >MCE5418450.1 hypothetical protein [Staphylococcus aureus] >HBI1030789.1 hypothetical protein [Staphylococcus aureus])		ref_gene
1905BS33_00018	25	52	27	43	33	47	22.36	27.82	16.92	27.83	22.05	27.51	22.3667	25.7967	1.30738	0.386683	0.300457	0.384683	no	up	-	-	gnl_HUI_1905BS33_1	18451	18681	+										PF11166.11(DUF2951:Protein of unknown function (DUF2951))	GO:0016021(cellular_component:integral component of membrane)	GO:0110165	WP_228583545.1(DUF2951 family protein, partial [Staphylococcus aureus] >MCC5223387.1 DUF2951 domain-containing protein [Staphylococcus aureus])		ref_gene
1905BS33_00019	9	14	16	2	6	6	7.34	6.84	9.17	1.18	3.64	3.2	7.78333	2.67333	0.391786	-1.35186	0.0797606	0.121651	no	down	-	-	gnl_HUI_1905BS33_1	19219	19473	+	COG5546(S:Function unknown)	COG5546(Uncharacterized membrane protein)	POORLY CHARACTERIZED							PF04531.16(Phage_holin_1:Bacteriophage holin)			WP_000611512.1(MULTISPECIES: phage holin [Bacteria] >NP_803401.1 holin [Peeveelvirus pv13] >NP_835573.1 holin homolog [Staphylococcus phage phiN315] >YP_001430016.1 holin [Staphylococcus phage tp310-3] >YP_003857093.1 phage holin [Staphylococcus phage SAP-26] >YP_008239497.1 holin [Staphylococcus phage JS01] >YP_009196774.1 holin [Staphylococcus phage 23MRA] >YP_009830124.1 holin [Staphylococcus …		ref_gene
1905BS33_00020	67	111	71	68	72	102	5.6	5.96	4.46	4.07	4.31	5.43	5.34	4.60333	1.06068	0.0849961	0.744344	0.804574	no	up	-	-	gnl_HUI_1905BS33_1	19485	20240	+	COG5632(M:Cell wall/membrane/envelope biogenesis)	COG5632(N-acetylmuramoyl-L-alanine amidase CwlA)	CELLULAR PROCESSES AND SIGNALING							PF05257.19(CHAP:CHAP domain)	GO:0008745(molecular_function:N-acetylmuramoyl-L-alanine amidase activity)	GO:0003824	WP_000861038.1(MULTISPECIES: CHAP domain-containing protein [Bacteria] >NP_803402.1 CHAP domain-containing protein [Peeveelvirus pv13] >YP_001430017.1 CHAP domain-containing protein [Staphylococcus phage tp310-3] >YP_003169697.1 CHAP domain-containing protein [Staphylococcus phage P954] >YP_003857094.1 amidase [Staphylococcus phage SAP-26] >YP_008239498.1 CHAP domain-containing protein [Staphyloc…	sp|Q2FX77|LYTO_STAA8(Probable autolysin LytO OS=Staphylococcus aureus (strain NCTC 8325 / PS 47) OX=93061 GN=lytO PE=1 SV=1)	ref_gene
1905BS33_00021	261	351	335	242	232	332	28.23	24.26	27.06	18.74	18.01	22.96	26.5167	19.9033	0.921551	-0.117864	0.442656	0.530512	no	down	sak	-	gnl_HUI_1905BS33_1	20431	20922	+				K14198	sak	staphylokinase	map05150(Staphylococcus aureus infection); map01503(Cationic antimicrobial peptide (CAMP) resistance)	Human Diseases;Human Diseases	Infectious disease: bacterial;Drug resistance: antimicrobial	PF02821.19(Staphylokinase:Staphylokinase/Streptokinase family)	GO:0016310(biological_process:phosphorylation); GO:0005576(cellular_component:extracellular region); GO:0031639(biological_process:plasminogen activation); GO:0016301(molecular_function:kinase activity)	GO:0110165;GO:0009987;GO:0003824;GO:0008152	WP_000919350.1(MULTISPECIES: staphylokinase [Bacteria] >YP_009196772.1 staphylokinase [Staphylococcus phage 23MRA] >YP_009830126.1 staphylokinase [Staphylococcus phage P282] >YP_908850.1 staphylokinase [Staphylococcus phage phiNM3] >Q6GFB2.1 RecName: Full=Staphylokinase; Flags: Precursor [Staphylococcus aureus subsp. aureus MRSA252] >EHS12546.1 staphylokinase [Staphylococcus aureus subsp. aureus …	sp|Q6GFB2|SAK_STAAR(Staphylokinase OS=Staphylococcus aureus (strain MRSA252) OX=282458 GN=sak PE=3 SV=1)	ref_gene
1905BS33_00022	1599	2520	2127	1307	1547	1658	186.61	187.5	185.01	109.2	129.61	123.84	186.373	120.883	0.793076	-0.33447	0.00177951	0.00367911	no	down	-	-	gnl_HUI_1905BS33_1	21611	21907	+	COG1705(M:Cell wall/membrane/envelope biogenesis); COG1705(N:Cell motility)	COG1705(Flagellum-specific peptidoglycan hydrolase FlgJ); COG1705(Flagellum-specific peptidoglycan hydrolase FlgJ)	CELLULAR PROCESSES AND SIGNALING;CELLULAR PROCESSES AND SIGNALING							PF08460.13(SH3_5:Bacterial SH3 domain); PF08239.14(SH3_3:Bacterial SH3 domain)			QHG80009.1(amidase [Staphylococcus aureus])	sp|Q2FYD8|PH_STAA8(Probable autolysin PH OS=Staphylococcus aureus (strain NCTC 8325 / PS 47) OX=93061 GN=SAOUHSC_01515 PE=1 SV=1)	ref_gene
1905BS33_00023	130	146	99	276	185	190	6.52	4.75	3.76	9.9	6.63	6.03	5.01	7.52	1.88823	0.917036	0.000102565	0.000250869	no	up	chp	-	gnl_HUI_1905BS33_1	22451	22002	-				K14202	chp	chemotaxis inhibitory protein	map05150(Staphylococcus aureus infection)	Human Diseases	Infectious disease: bacterial	PF11434.11(CHIPS:Chemotaxis-inhibiting protein CHIPS)	GO:0005576(cellular_component:extracellular region)	GO:0110165	WP_000727649.1(MULTISPECIES: chemotaxis-inhibiting protein CHIPS [Bacteria] >YP_009002818.1 chemotaxis-inhibiting protein CHIPS [Staphylococcus phage StauST398-4] >YP_009196770.1 chemotaxis-inhibiting protein CHIPS [Staphylococcus phage 23MRA] >YP_009830128.1 chemotaxis-inhibiting protein CHIPS [Staphylococcus phage P282] >YP_009830954.1 chemotaxis-inhibiting protein CHIPS [Staphylococcus phage 3…	sp|Q2FFF7|CHIPS_STAA3(Chemotaxis inhibitory protein OS=Staphylococcus aureus (strain USA300) OX=367830 GN=chp PE=3 SV=1)	ref_gene
1905BS33_00024	17746	19139	15910	86571	73154	98714	2777.93	1892.87	1841.74	9707.01	8241.75	9938.21	2170.85	9295.66	5.24115	2.38988	1.20866e-90	2.0241e-88	yes	up	scn_1	-	gnl_HUI_1905BS33_1	23136	23486	+				K14199	scn	staphylococcal complement inhibitor	map05150(Staphylococcus aureus infection)	Human Diseases	Infectious disease: bacterial	PF11546.11(CompInhib_SCIN:Staphylococcal complement inhibitor SCIN)	GO:0005576(cellular_component:extracellular region)	GO:0110165	WP_084568216.1(complement inhibitor SCIN-A [Staphylococcus aureus] >ARH75434.1 inhibitor [Staphylococcus aureus] >HBI1461738.1 complement inhibitor SCIN-A [Staphylococcus aureus] >HBI9102385.1 complement inhibitor SCIN-A [Staphylococcus aureus])	sp|A7X482|SCIN_STAA1(Staphylococcal complement inhibitor OS=Staphylococcus aureus (strain Mu3 / ATCC 700698) OX=418127 GN=scn PE=3 SV=1)	ref_gene
1905BS33_00025	715	927	673	2464	1417	1414	1188.54	919.47	774.99	3027.78	1855.79	1563.87	961	2149.15	2.51417	1.33008	8.34555e-05	0.000206327	yes	up	hlb_1	-	gnl_HUI_1905BS33_1	24861	24661	-	COG3568(R:General function prediction only)	COG3568(Metal-dependent hydrolase, endonuclease/exonuclease/phosphatase family)	POORLY CHARACTERIZED								GO:0004767(molecular_function:sphingomyelin phosphodiesterase activity)	GO:0003824	ADQ76665.1(putative phospholipase C [Staphylococcus aureus subsp. aureus TCH60] >EOR42573.1 hypothetical protein S122051_1106 [Staphylococcus aureus subsp. aureus 122051])	sp|Q2FWP1|PHLC_STAA8(Phospholipase C OS=Staphylococcus aureus (strain NCTC 8325 / PS 47) OX=93061 GN=hlb PE=1 SV=2)	ref_gene
1905BS33_00026	17	17	10	102	49	82	0.41	0.27	0.18	1.75	0.84	1.24	0.286667	1.27667	5.70652	2.51261	6.03535e-10	2.63208e-09	yes	up	map_1	-	gnl_HUI_1905BS33_1	25247	27316	+				K14204	eap	protein Map	map05150(Staphylococcus aureus infection)	Human Diseases	Infectious disease: bacterial	PF03642.16(MAP:MAP domain)			WP_000669725.1(extracellular adherence protein Eap/Map [Staphylococcus aureus] >AFH70179.1 Outer membrane protein [Staphylococcus aureus subsp. aureus 71193] >ALS70311.1 hypothetical protein AUC48_10130 [Staphylococcus aureus] >ALS72924.1 hypothetical protein AUC49_09970 [Staphylococcus aureus] >ALS86320.1 hypothetical protein AUC50_10740 [Staphylococcus aureus] >APE89049.1 MAP domain-containing …	sp|Q6GFB8|MAP_STAAR(Protein map OS=Staphylococcus aureus (strain MRSA252) OX=282458 GN=map PE=3 SV=1)	ref_gene
1905BS33_00027	5836	9401	8198	6185	6897	7741	239.56	250.88	255.16	181.42	202.07	200.82	248.533	194.77	0.976135	-0.0348481	0.718338	0.784052	no	down	hisC_1	-	gnl_HUI_1905BS33_1	28873	27587	-	COG0436(E:Amino acid transport and metabolism)	COG0436(Aspartate/methionine/tyrosine aminotransferase)	METABOLISM							PF00155.24(Aminotran_1_2:Aminotransferase class I and II)	GO:0004069(molecular_function:L-aspartate:2-oxoglutarate aminotransferase activity); GO:0009058(biological_process:biosynthetic process); GO:0030170(molecular_function:pyridoxal phosphate binding)	GO:0003824;GO:0008152;GO:0005488	WP_001068535.1(aminotransferase class I/II-fold pyridoxal phosphate-dependent enzyme [Staphylococcus aureus] >AFH70178.1 Aspartate aminotransferase [Staphylococcus aureus subsp. aureus 71193] >AFR73978.1 hypothetical protein C248_2024 [Staphylococcus aureus 08BA02176] >ALS70310.1 aspartate aminotransferase [Staphylococcus aureus] >ALS72923.1 aspartate aminotransferase [Staphylococcus aureus] >ALS…	sp|P14909|AAT_SACS2(Aspartate aminotransferase OS=Saccharolobus solfataricus (strain ATCC 35092 / DSM 1617 / JCM 11322 / P2) OX=273057 GN=aspC PE=1 SV=2)	ref_gene
1905BS33_00028	1	2	2	1	0	1	2.59	3.11	3.58	1.96	0	1.75	3.09333	1.23667	0.435492	-1.19928	0.552023	0.634927	no	down	-	-	gnl_HUI_1905BS33_1	29413	29589	+											GO:0016021(cellular_component:integral component of membrane)	GO:0110165	WP_000681966.1(MULTISPECIES: hypothetical protein [Staphylococcus] >MBH9616140.1 hypothetical protein [Staphylococcus aureus] >SUN31969.1 membrane protein [Staphylococcus schleiferi] >ADI98499.1 hypothetical protein SAOV_2037 [Staphylococcus aureus subsp. aureus ED133] >ADQ76668.1 hypothetical protein HMPREF0772_11206 [Staphylococcus aureus subsp. aureus TCH60] >AFH70176.1 hypothetical protein ST…		ref_gene
1905BS33_00029	96	128	96	182	280	211	26.82	22.13	19.48	36.47	56.66	38.26	22.81	43.7967	2.30815	1.20674	6.7782e-08	2.41516e-07	yes	up	ytrA	-	gnl_HUI_1905BS33_1	29847	30227	+	COG1725(K:Transcription)	COG1725(DNA-binding transcriptional regulator YhcF, GntR family)	INFORMATION STORAGE AND PROCESSING							PF00392.24(GntR:Bacterial regulatory proteins, gntR family); PF13412.9(HTH_24:Winged helix-turn-helix DNA-binding)	GO:0003700(molecular_function:transcription factor activity, sequence-specific DNA binding)	GO:0140110	ADQ76669.1(transcriptional regulator, GntR family [Staphylococcus aureus subsp. aureus TCH60] >EFH95853.1 transcriptional regulator, GntR family [Staphylococcus aureus subsp. aureus MN8] >CAC6998424.1 GntR family transcriptional regulator [Staphylococcus aureus] >CAC7572641.1 GntR family transcriptional regulator [Staphylococcus aureus] >SPZ99508.1 GntR family transcriptional regulator [Staphyloc…	sp|O34712|YTRA_BACSU(HTH-type transcriptional repressor YtrA OS=Bacillus subtilis (strain 168) OX=224308 GN=ytrA PE=2 SV=1)	ref_gene
1905BS33_00030	158	186	159	280	323	371	10.68	8.12	8.1	13.54	15.62	15.93	8.96667	15.03	2.09387	1.06617	1.39575e-10	6.38638e-10	yes	up	btuD_1	-	gnl_HUI_1905BS33_1	30224	31120	+	COG1131(V:Defense mechanisms)	COG1131(ABC-type multidrug transport system, ATPase component)	CELLULAR PROCESSES AND SIGNALING	K01990		ABC-2 type transport system ATP-binding protein				PF00005.30(ABC_tran:ABC transporter); PF13304.9(AAA_21:AAA domain, putative AbiEii toxin, Type IV TA system); PF13175.9(AAA_15:AAA ATPase domain); PF16299.8(DUF4941:Domain of unknown function (DUF4941)); PF13476.9(AAA_23:AAA domain)	GO:0016787(molecular_function:hydrolase activity); GO:0005524(molecular_function:ATP binding)	GO:0003824;GO:0005488	WP_000991294.1(phenol-soluble modulin export ABC transporter ATP-binding protein PmtA [Staphylococcus aureus] >AFH70174.1 ABC transporter ATP-binding protein [Staphylococcus aureus subsp. aureus 71193] >AFR73974.1 putative ABC transporter ATP-binding protein [Staphylococcus aureus 08BA02176] >ALS72919.1 sodium ABC transporter ATP-binding protein [Staphylococcus aureus] >ALS86315.1 sodium ABC tran…	sp|P46903|NATA_BACSU(ABC transporter ATP-binding protein NatA OS=Bacillus subtilis (strain 168) OX=224308 GN=natA PE=1 SV=1)	ref_gene
1905BS33_00031	33	33	16	12	6	13	3.34	2.14	1.21	0.87	0.44	0.84	2.23	0.716667	0.401711	-1.31577	0.0189475	0.0326896	yes	down	-	-	gnl_HUI_1905BS33_1	31121	31801	+										PF13346.9(ABC2_membrane_5:ABC-2 family transporter protein)	GO:0016021(cellular_component:integral component of membrane)	GO:0110165	WP_000645735.1(phenol-soluble modulin export ABC transporter permease subunit PmtB [Staphylococcus aureus] >AFH70173.1 Hypothetical protein ST398NM01_2053 [Staphylococcus aureus subsp. aureus 71193] >AFR73973.1 putative membrane protein [Staphylococcus aureus 08BA02176] >ALS70305.1 hypothetical protein AUC48_10100 [Staphylococcus aureus] >ALS72918.1 hypothetical protein AUC49_09940 [Staphylococcu…		ref_gene
1905BS33_00032	395	375	382	659	949	881	27.73	16.98	20.2	33.09	47.67	39.3	21.6367	40.02	2.3195	1.21381	6.86778e-13	3.7833e-12	yes	up	btuD_2	-	gnl_HUI_1905BS33_1	31798	32670	+	COG1131(V:Defense mechanisms)	COG1131(ABC-type multidrug transport system, ATPase component)	CELLULAR PROCESSES AND SIGNALING	K01990		ABC-2 type transport system ATP-binding protein				PF00005.30(ABC_tran:ABC transporter); PF13304.9(AAA_21:AAA domain, putative AbiEii toxin, Type IV TA system)	GO:0016787(molecular_function:hydrolase activity); GO:0005524(molecular_function:ATP binding)	GO:0003824;GO:0005488	WP_000763048.1(MULTISPECIES: phenol-soluble modulin export ABC transporter ATP-binding protein PmtC [Staphylococcus] >YP_500642.1 ABC transporter ATP-binding protein [Staphylococcus aureus subsp. aureus NCTC 8325] >6XJH_C PmtCD ABC exporter without the basket domain at C2 symmetry [Staphylococcus aureus] >6XJH_D PmtCD ABC exporter without the basket domain at C2 symmetry [Staphylococcus aureus] >…	sp|P54592|YHCH_BACSU(Uncharacterized ABC transporter ATP-binding protein YhcH OS=Bacillus subtilis (strain 168) OX=224308 GN=yhcH PE=3 SV=1)	ref_gene
1905BS33_00033	62	47	46	64	34	46	5.52	2.68	3.07	4.08	2.17	2.61	3.75667	2.95333	0.988386	-0.0168538	0.962845	0.972397	no	down	-	-	gnl_HUI_1905BS33_1	32670	33410	+				K01992		ABC-2 type transport system permease protein				PF12679.10(ABC2_membrane_2:ABC-2 family transporter protein); PF12698.10(ABC2_membrane_3:ABC-2 family transporter protein); PF12730.10(ABC2_membrane_4:ABC-2 family transporter protein)	GO:0016021(cellular_component:integral component of membrane); GO:0140359(molecular_function:ABC-type transmembrane transporter activity); GO:0005886(cellular_component:plasma membrane)	GO:0005215;GO:0140657;GO:0110165	WP_001221650.1(MULTISPECIES: phenol-soluble modulin export ABC transporter permease subunit PmtD [Staphylococcus] >ADQ76673.1 hypothetical protein HMPREF0772_11211 [Staphylococcus aureus subsp. aureus TCH60] >AFH70171.1 Hypothetical protein ST398NM01_2051 [Staphylococcus aureus subsp. aureus 71193] >AFR73971.1 putative membrane protein [Staphylococcus aureus 08BA02176] >AGU55602.1 PSM ABC-transpo…		ref_gene
1905BS33_00034	3200	4614	4195	4089	3901	5724	164.32	153.62	162.95	150.09	143.11	186.12	160.297	159.773	1.23807	0.308091	0.00303987	0.00604604	no	up	-	-	gnl_HUI_1905BS33_1	34037	33474	-	COG0526(O:Posttranslational modification, protein turnover, chaperones)	COG0526(Thiol-disulfide isomerase or thioredoxin)	CELLULAR PROCESSES AND SIGNALING							PF14595.9(Thioredoxin_9:Thioredoxin)			WP_000182842.1(MULTISPECIES: thioredoxin family protein [Staphylococcus] >YP_500640.1 hypothetical protein SAOUHSC_02150 [Staphylococcus aureus subsp. aureus NCTC 8325] >ATV04647.1 Hypothetical protein SaO11_01821 [Staphylococcus aureus O11] >EGL93179.1 hypothetical protein SA21318_1034 [Staphylococcus aureus subsp. aureus 21318] >EGS89465.1 hypothetical protein SA21269_1140 [Staphylococcus aureu…		ref_gene
1905BS33_00035	816	1118	995	679	801	875	101.9	88.83	92.45	60.71	71.85	70.01	94.3933	67.5233	0.875947	-0.191085	0.0903391	0.135401	no	down	-	-	gnl_HUI_1905BS33_1	34158	34682	+											GO:0016021(cellular_component:integral component of membrane)	GO:0110165	WP_000966291.1(membrane protein [Staphylococcus aureus] >KAH20472.1 hypothetical protein W691_01668 [Staphylococcus aureus VET1831R] >AFH70169.1 hypothetical protein ST398NM01_2049 [Staphylococcus aureus subsp. aureus 71193] >AFR73969.1 putative membrane protein [Staphylococcus aureus 08BA02176] >ALS70301.1 hypothetical protein AUC48_10080 [Staphylococcus aureus] >ALS72914.1 hypothetical protein …		ref_gene
1905BS33_00036	331	473	401	264	307	350	46.51	42.14	41.8	26.57	31.02	31.57	43.4833	29.72	0.833323	-0.263053	0.0620291	0.097264	no	down	-	-	gnl_HUI_1905BS33_1	34742	35299	+	COG4709(S:Function unknown)	COG4709(Uncharacterized membrane protein)	POORLY CHARACTERIZED							PF08006.14(DUF1700:Protein of unknown function (DUF1700))	GO:0016021(cellular_component:integral component of membrane)	GO:0110165	WP_151132944.1(DUF1700 domain-containing protein [Staphylococcus aureus])		ref_gene
1905BS33_00037	1583	2179	1913	1610	1610	1824	112.94	100.26	102.76	82.15	82.2	82.7	105.32	82.35	0.969303	-0.0449809	0.616343	0.695532	no	down	-	-	gnl_HUI_1905BS33_1	35296	36138	+										PF13349.9(DUF4097:Putative adhesin); PF10988.11(DUF2807:Putative auto-transporter adhesin, head GIN domain)	GO:0016021(cellular_component:integral component of membrane)	GO:0110165	WP_000713062.1(DUF4097 family beta strand repeat-containing protein [Staphylococcus aureus] >AFR73967.1 Hypothetical protein C248_2013 [Staphylococcus aureus 08BA02176] >ALS70299.1 hypothetical protein AUC48_10070 [Staphylococcus aureus] >ALS72912.1 hypothetical protein AUC49_09910 [Staphylococcus aureus] >ALS86308.1 hypothetical protein AUC50_10680 [Staphylococcus aureus] >APE89037.1 hypothetica…		ref_gene
1905BS33_00038	794	1241	1068	742	808	1002	34.13	34.66	34.79	22.79	24.79	27.23	34.5267	24.9367	0.898895	-0.153775	0.173576	0.241564	no	down	-	-	gnl_HUI_1905BS33_1	37307	36195	-	COG4927(R:General function prediction only)	COG4927(Predicted choloylglycine hydrolase)	POORLY CHARACTERIZED							PF03417.19(AAT:Acyl-coenzyme A:6-aminopenicillanic acid acyl-transferase); PF02275.21(CBAH:Linear amide C-N hydrolases, choloylglycine hydrolase family)	GO:0016787(molecular_function:hydrolase activity)	GO:0003824	AFH70166.1(Choloylglycine hydrolase [Staphylococcus aureus subsp. aureus 71193] >EIA13907.1 Choloylglycine hydrolase [Staphylococcus aureus subsp. aureus DR10] >EOR47177.1 hypothetical protein M140OLGA_2508 [Staphylococcus aureus subsp. aureus 112808A] >EPZ07990.1 choloylglycine hydrolase [Staphylococcus aureus S130] >EPZ08983.1 choloylglycine hydrolase [Staphylococcus aureus S123] >EPZ09046.1 ch…
1905BS33_00039	659	788	638	228	201	209	29.01	22.53	21.28	7.17	6.32	5.82	24.2733	6.43667	0.33226	-1.58961	2.43604e-26	3.84864e-25	yes	down	-	-	gnl_HUI_1905BS33_1	37686	37859	+											GO:0016021(cellular_component:integral component of membrane)	GO:0110165	WP_000267034.1(MULTISPECIES: hypothetical protein [Bacteria] >YP_500635.1 hypothetical protein SAOUHSC_02145 [Staphylococcus aureus subsp. aureus NCTC 8325] >ATV04642.1 hypothetical protein SaO11_01816 [Staphylococcus aureus O11] >EGL93149.1 hypothetical protein SA21318_1029 [Staphylococcus aureus subsp. aureus 21318] >EGS84422.1 hypothetical protein SA21266_1838 [Staphylococcus aureus subsp. aur…		ref_gene
1905BS33_00040	313	536	415	773	738	941	75.91	80.87	73.44	134.44	129.46	147.9	76.74	137.267	2.12877	1.09002	2.52326e-18	2.20851e-17	yes	up	-	-	gnl_HUI_1905BS33_1	38317	37916	-										PF08863.13(YolD:YolD-like protein)			WP_000205106.1(MULTISPECIES: YolD-like family protein [Staphylococcus] >YP_500634.1 hypothetical protein SAOUHSC_02144 [Staphylococcus aureus subsp. aureus NCTC 8325] >ATV04641.1 Hypothetical protein SaO11_01815 [Staphylococcus aureus O11] >EGL93176.1 YolD-like protein [Staphylococcus aureus subsp. aureus 21318] >EGS84335.1 YolD-like protein [Staphylococcus aureus subsp. aureus 21266] >EGS89545.1…	sp|O31991|YOLD_BACSU(SPbeta prophage-derived uncharacterized protein YolD OS=Bacillus subtilis (strain 168) OX=224308 GN=yolD PE=4 SV=1)	ref_gene
1905BS33_00041	2299	3515	2678	1878	1779	2039	124.63	123.45	109.75	72.78	68.92	70.03	119.277	70.5767	0.735595	-0.443016	3.42787e-06	9.94318e-06	no	down	-	-	gnl_HUI_1905BS33_1	38588	39616	+	COG2706(G:Carbohydrate transport and metabolism)	COG2706(6-phosphogluconolactonase, cycloisomerase 2 family)	METABOLISM	K07404	pgl	6-phosphogluconolactonase [EC:3.1.1.31]	map00030(Pentose phosphate pathway)	Metabolism	Carbohydrate metabolism	PF10282.12(Lactonase:Lactonase, 7-bladed beta-propeller)	GO:0017057(molecular_function:6-phosphogluconolactonase activity)	GO:0003824	WP_000181321.1(lactonase family protein [Staphylococcus aureus] >AFH70152.1 6-phosphogluconolactonase [Staphylococcus aureus subsp. aureus 71193] >AFR73954.1 hypothetical protein C248_2000 [Staphylococcus aureus 08BA02176] >ALS70288.1 hypothetical protein AUC48_10010 [Staphylococcus aureus] >ALS72901.1 hypothetical protein AUC49_09850 [Staphylococcus aureus] >ALS86304.1 hypothetical protein AUC50…	sp|Q8NVS2|Y1862_STAAW(Uncharacterized protein MW1862 OS=Staphylococcus aureus (strain MW2) OX=196620 GN=MW1862 PE=3 SV=1)	ref_gene
1905BS33_00042	6668	9044	7302	8330	8495	9973	227.08	200.62	188.86	202.67	206.37	214.38	205.52	207.807	1.2666	0.340956	4.82969e-05	0.000123169	no	up	mdlD	-	gnl_HUI_1905BS33_1	41115	39736	-	COG1012(I:Lipid transport and metabolism)	COG1012(Acyl-CoA reductase or other NAD-dependent aldehyde dehydrogenase)	METABOLISM	K25072	crtNc	4,4'-diapolycopenoate synthase [EC:1.2.99.10]	map00906(Carotenoid biosynthesis)	Metabolism	Metabolism of terpenoids and polyketides	PF00171.25(Aldedh:Aldehyde dehydrogenase family); PF05893.17(LuxC:Acyl-CoA reductase (LuxC))	GO:0016620(molecular_function:oxidoreductase activity, acting on the aldehyde or oxo group of donors, NAD or NADP as acceptor); GO:0006081(biological_process:cellular aldehyde metabolic process)	GO:0009987;GO:0003824;GO:0008152	WP_001021224.1(MULTISPECIES: aldehyde dehydrogenase [Staphylococcus] >SUN31955.1 Aldehyde dehydrogenase [Staphylococcus schleiferi] >ADQ76682.1 aldehyde dehydrogenase (NAD) family protein [Staphylococcus aureus subsp. aureus TCH60] >AEW65924.1 aldehyde dehydrogenase family protein [Staphylococcus aureus subsp. aureus 11819-97] >AFH70151.1 Aldehyde dehydrogenase (NAD(P)+) [Staphylococcus aureus su…	sp|Q2FWX9|DIALD_STAA8(4,4'-diaponeurosporen-aldehyde dehydrogenase OS=Staphylococcus aureus (strain NCTC 8325 / PS 47) OX=93061 GN=aldH1 PE=1 SV=1)	ref_gene
1905BS33_00043	5057	6852	6133	8966	7180	9212	289.19	253.66	264.94	366.56	293.47	333.92	269.263	331.317	1.53	0.613531	1.38762e-10	6.36078e-10	no	up	ppaC	-	gnl_HUI_1905BS33_1	42462	41533	-	COG1227(C:Energy production and conversion)	COG1227(Inorganic pyrophosphatase/exopolyphosphatase)	METABOLISM	K15986	ppaC	manganese-dependent inorganic pyrophosphatase [EC:3.6.1.1]	map00190(Oxidative phosphorylation)	Metabolism	Energy metabolism	PF01368.23(DHH:DHH family); PF02833.17(DHHA2:DHHA2 domain)	GO:0005737(cellular_component:cytoplasm); GO:0030145(molecular_function:manganese ion binding); GO:0004427(molecular_function:inorganic diphosphatase activity)	GO:0003824;GO:0005488;GO:0110165	AFH70149.1(Inorganic pyrophosphatase [Staphylococcus aureus subsp. aureus 71193] >AGU62022.1 Inorganic pyrophosphatase [Staphylococcus aureus subsp. aureus CN1] >AMQ79414.1 putative manganese-dependent inorganic pyrophosphatase [Staphylococcus aureus] >EEV05881.1 manganese-dependent inorganic pyrophosphatase [Staphylococcus aureus subsp. aureus 65-1322] >EEV08640.1 manganese-dependent inorganic p…	sp|A7X451|PPAC_STAA1(Probable manganese-dependent inorganic pyrophosphatase OS=Staphylococcus aureus (strain Mu3 / ATCC 700698) OX=418127 GN=ppaC PE=3 SV=1)	ref_gene
1905BS33_00044	2356	3355	3184	4508	4749	5388	265.88	241.61	268.03	364.18	384.65	388.94	258.507	379.257	1.79786	0.846283	2.44077e-21	2.77431e-20	no	up	rutB	-	gnl_HUI_1905BS33_1	43075	42515	-	COG1335(H:Coenzyme transport and metabolism); COG1335(R:General function prediction only)	COG1335(Nicotinamidase-related amidase); COG1335(Nicotinamidase-related amidase)	METABOLISM;POORLY CHARACTERIZED							PF00857.23(Isochorismatase:Isochorismatase family)	GO:0008936(molecular_function:nicotinamidase activity); GO:0016787(molecular_function:hydrolase activity)	GO:0003824	WP_000149686.1(MULTISPECIES: cysteine hydrolase [Staphylococcus] >YP_500629.1 pyrazinamidase/nicotinamidase [Staphylococcus aureus subsp. aureus NCTC 8325] >6KUA_A Crystal structure of the nicotinamidase SaPncA from Staphylococcus aureus [Staphylococcus aureus] >6KUA_B Crystal structure of the nicotinamidase SaPncA from Staphylococcus aureus [Staphylococcus aureus] >6KUA_C Crystal structure of th…	sp|O32091|PNCA_BACSU(Uncharacterized isochorismatase family protein PncA OS=Bacillus subtilis (strain 168) OX=224308 GN=pncA PE=3 SV=1)	ref_gene
1905BS33_00045	1578	2881	3169	913	880	1022	59.43	70.6	90.56	24.57	23.65	24.31	73.53	24.1767	0.408089	-1.29305	4.14377e-18	3.55261e-17	yes	down	-	-	gnl_HUI_1905BS33_1	43447	44544	+	COG5434(G:Carbohydrate transport and metabolism)	COG5434(Polygalacturonase)	METABOLISM							PF12708.10(Pectate_lyase_3:Pectate lyase superfamily protein)	GO:0016829(molecular_function:lyase activity)	GO:0003824	WP_000275718.1(pectate lyase [Staphylococcus aureus] >AFH70147.1 Hypothetical protein ST398NM01_2012 [Staphylococcus aureus subsp. aureus 71193] >AFR73948.1 hypothetical protein C248_1994 [Staphylococcus aureus 08BA02176] >ALS70284.1 pectate lyase [Staphylococcus aureus] >ALS72897.1 pectate lyase [Staphylococcus aureus] >ALS86300.1 pectate lyase [Staphylococcus aureus])		ref_gene
1905BS33_00046	1051	1815	1634	2391	2648	2867	30.08	33.89	35.57	48.89	54.04	51.75	33.18	51.56	1.93821	0.954725	6.11593e-17	4.89275e-16	no	up	sdcS	-	gnl_HUI_1905BS33_1	44749	46311	+	COG0471(G:Carbohydrate transport and metabolism)	COG0471(Di- and tricarboxylate antiporter)	METABOLISM	K14445		solute carrier family 13 (sodium-dependent dicarboxylate transporter), member 2/3/5				PF00939.22(Na_sulph_symp:Sodium:sulfate symporter transmembrane region); PF03600.19(CitMHS:Citrate transporter)	GO:0022857(molecular_function:transmembrane transporter activity); GO:0005886(cellular_component:plasma membrane); GO:0016021(cellular_component:integral component of membrane); GO:0015293(molecular_function:symporter activity); GO:0006814(biological_process:sodium ion transport)	GO:0005215;GO:0051179;GO:0110165	AFH70146.1(hypothetical protein ST398NM01_2011 [Staphylococcus aureus subsp. aureus 71193] >EIA13612.1 hypothetical protein ST398NM02_2011 [Staphylococcus aureus subsp. aureus DR10])	sp|Q6GFE0|SDCS_STAAR(Sodium-dependent dicarboxylate transporter SdcS OS=Staphylococcus aureus (strain MRSA252) OX=282458 GN=sdcS PE=3 SV=1)	ref_gene
1905BS33_00047	2402	3223	2981	3533	3805	3974	179.55	155.24	167.64	188.9	203.58	188.89	167.477	193.79	1.43443	0.520476	1.26508e-08	4.82962e-08	no	up	pheA	-	gnl_HUI_1905BS33_1	47295	46501	-	COG0077(E:Amino acid transport and metabolism)	COG0077(Prephenate dehydratase)	METABOLISM	K04518	pheA2	prephenate dehydratase [EC:4.2.1.51]	map00400(Phenylalanine, tyrosine and tryptophan biosynthesis)	Metabolism	Amino acid metabolism	PF00800.21(PDT:Prephenate dehydratase); PF01842.28(ACT:ACT domain)	GO:0004664(molecular_function:prephenate dehydratase activity); GO:0009094(biological_process:L-phenylalanine biosynthetic process)	GO:0009987;GO:0003824;GO:0008152	WP_001177819.1(prephenate dehydratase [Staphylococcus aureus] >AFH70145.1 Prephenate dehydratase [Staphylococcus aureus subsp. aureus 71193] >AFR73945.1 putative prephenate dehydratase [Staphylococcus aureus 08BA02176] >ALS70281.1 prephenate dehydratase [Staphylococcus aureus] >ALS72894.1 prephenate dehydratase [Staphylococcus aureus] >ALS86297.1 prephenate dehydratase [Staphylococcus aureus])	sp|Q58054|PHEA_METJA(Prephenate dehydratase OS=Methanocaldococcus jannaschii (strain ATCC 43067 / DSM 2661 / JAL-1 / JCM 10045 / NBRC 100440) OX=243232 GN=pheA PE=1 SV=1)	ref_gene
1905BS33_00048	3165	4363	3900	2983	3372	3477	165.63	148	154.35	111.59	126.08	115.24	155.993	117.637	0.939935	-0.0893676	0.339274	0.425489	no	down	nos	-	gnl_HUI_1905BS33_1	48391	47315	-	COG4362(P:Inorganic ion transport and metabolism)	COG4362(Nitric oxide synthase, oxygenase domain)	METABOLISM	K00491	nos	nitric-oxide synthase, bacterial [EC:1.14.14.47]	map00220(Arginine biosynthesis); map00330(Arginine and proline metabolism)	Metabolism;Metabolism	Amino acid metabolism;Amino acid metabolism	PF02898.18(NO_synthase:Nitric oxide synthase, oxygenase domain)	GO:0046872(molecular_function:metal ion binding); GO:0006809(biological_process:nitric oxide biosynthetic process); GO:0020037(molecular_function:heme binding); GO:0004517(molecular_function:nitric-oxide synthase activity)	GO:0005488;GO:0009987;GO:0003824;GO:0008152	AFH70144.1(Nitric-oxide synthase [Staphylococcus aureus subsp. aureus 71193] >EIA13610.1 Nitric-oxide synthase [Staphylococcus aureus subsp. aureus DR10])	sp|Q5HEK7|NOSO_STAAC(Nitric oxide synthase oxygenase OS=Staphylococcus aureus (strain COL) OX=93062 GN=nos PE=3 SV=1)	ref_gene
1905BS33_00049	1604	2292	1940	1486	1744	1782	57.25	53.26	52.57	37.9	44.41	40.16	54.36	40.8233	0.939668	-0.0897767	0.382771	0.470307	no	down	pncB2	-	gnl_HUI_1905BS33_1	48575	50044	+	COG1488(H:Coenzyme transport and metabolism)	COG1488(Nicotinic acid phosphoribosyltransferase)	METABOLISM	K00763	pncB	nicotinate phosphoribosyltransferase [EC:6.3.4.21]	map00760(Nicotinate and nicotinamide metabolism)	Metabolism	Metabolism of cofactors and vitamins	PF17767.4(NAPRTase_N:Nicotinate phosphoribosyltransferase (NAPRTase) N-terminal domain); PF17956.4(NAPRTase_C:Nicotinate phosphoribosyltransferase C-terminal domain); PF04095.19(NAPRTase:Nicotinate phosphoribosyltransferase (NAPRTase) family)			WP_084568215.1(nicotinate phosphoribosyltransferase [Staphylococcus aureus] >ARH75403.1 nicotinate phosphoribosyltransferase [Staphylococcus aureus] >HBI1030752.1 nicotinate phosphoribosyltransferase [Staphylococcus aureus] >HBI1461766.1 nicotinate phosphoribosyltransferase [Staphylococcus aureus] >HBI9102356.1 nicotinate phosphoribosyltransferase [Staphylococcus aureus])	sp|O32090|PNCB_BACSU(Nicotinate phosphoribosyltransferase OS=Bacillus subtilis (strain 168) OX=224308 GN=pncB PE=3 SV=1)	ref_gene
1905BS33_00050	769	1126	813	850	998	1017	52.97	50.05	42.19	41.87	49.18	44.5	48.4033	45.1833	1.15867	0.212464	0.0823204	0.125099	no	up	nadE	-	gnl_HUI_1905BS33_1	50037	50858	+	COG0171(H:Coenzyme transport and metabolism)	COG0171(NH3-dependent NAD+ synthetase)	METABOLISM	K01916	nadE	NAD+ synthase [EC:6.3.1.5]	map00760(Nicotinate and nicotinamide metabolism)	Metabolism	Metabolism of cofactors and vitamins	PF02540.20(NAD_synthase:NAD synthase)	GO:0005737(cellular_component:cytoplasm); GO:0046872(molecular_function:metal ion binding); GO:0004359(molecular_function:glutaminase activity); GO:0008795(molecular_function:NAD+ synthase activity); GO:0009435(biological_process:NAD biosynthetic process); GO:0003952(molecular_function:NAD+ synthase (glutamine-hydrolyzing) activity); GO:0005524(molecular_function:ATP binding)	GO:0005488;GO:0110165;GO:0009987;GO:0003824;GO:0008152	WP_000040870.1(ammonia-dependent NAD(+) synthetase [Staphylococcus aureus] >AFR73942.1 putative NAD synthetase [Staphylococcus aureus 08BA02176] >ALS70278.1 NAD(+) synthetase [Staphylococcus aureus] >ALS72891.1 NAD(+) synthetase [Staphylococcus aureus] >ALS86294.1 NAD(+) synthetase [Staphylococcus aureus] >APE89023.1 NAD(+) synthase [Staphylococcus aureus])	sp|Q2FFI3|NADE_STAA3(NH(3)-dependent NAD(+) synthetase OS=Staphylococcus aureus (strain USA300) OX=367830 GN=nadE PE=3 SV=1)	ref_gene
1905BS33_00051	513	703	585	846	827	846	63.18	55.11	53.62	74.59	73.15	66.74	57.3033	71.4933	1.53008	0.613607	1.65075e-07	5.68038e-07	no	up	-	-	gnl_HUI_1905BS33_1	51128	51730	+	COG4843(S:Function unknown)	COG4843(Uncharacterized conserved protein YebE, UPF0316/DUF2179 family)	POORLY CHARACTERIZED							PF18955.3(DUF5698:Domain of unknown function (DUF5698)); PF10035.12(DUF2179:Uncharacterized protein conserved in bacteria (DUF2179))	GO:0016021(cellular_component:integral component of membrane); GO:0005886(cellular_component:plasma membrane)	GO:0110165	WP_000011542.1(MULTISPECIES: DUF2179 domain-containing protein [Staphylococcus] >YP_500621.1 hypothetical protein SAOUHSC_02131 [Staphylococcus aureus subsp. aureus NCTC 8325] >A5IU79.1 RecName: Full=UPF0316 protein SaurJH9_1967 [Staphylococcus aureus subsp. aureus JH9] >A6QID9.1 RecName: Full=UPF0316 protein NWMN_1849 [Staphylococcus aureus subsp. aureus str. Newman] >A6U317.1 RecName: Full=UPF0…	sp|P61544|Y1727_STAAN(UPF0316 protein SA1727 OS=Staphylococcus aureus (strain N315) OX=158879 GN=SA1727 PE=1 SV=1)	ref_gene
1905BS33_00052	74	75	84	106	97	131	41.39	25.36	33.35	42.62	39.72	47.73	33.3667	43.3567	1.53966	0.622609	0.00963839	0.0176085	no	up	-	-	gnl_HUI_1905BS33_1	51711	51884	+										PF14044.9(NETI:NETI protein)			WP_000669861.1(MULTISPECIES: NETI motif-containing protein [Staphylococcus] >EGS84456.1 hypothetical protein SA21266_1852 [Staphylococcus aureus subsp. aureus 21266] >EGS89480.1 hypothetical protein SA21269_1120 [Staphylococcus aureus subsp. aureus 21269] >ETO53914.1 hypothetical protein Y001_02015 [Staphylococcus aureus MUF256] >ETO56272.1 hypothetical protein Y003_07565 [Staphylococcus aureus M…	sp|O34700|YEBG_BACSU(Uncharacterized protein YebG OS=Bacillus subtilis (strain 168) OX=224308 GN=yebG PE=4 SV=1)	ref_gene
1905BS33_00053	85	74	62	24	7	5	36.84	19.54	19.23	7.47	2.21	1.41	25.2033	3.69667	0.176192	-2.50478	2.33776e-07	7.92503e-07	yes	down	-	-	gnl_HUI_1905BS33_1	52500	52177	-										PF09022.13(Staphostatin_A:Staphostatin A)	GO:0005737(cellular_component:cytoplasm); GO:0004869(molecular_function:cysteine-type endopeptidase inhibitor activity)	GO:0098772;GO:0110165	AFH70139.1(hypothetical protein ST398NM01_2004 [Staphylococcus aureus subsp. aureus 71193] >AFR73939.1 hypothetical protein C248_1985 [Staphylococcus aureus 08BA02176])		ref_gene
1905BS33_00054	677	871	668	936	1277	1272	31.02	25.91	23.18	30.65	41.78	36.86	26.7033	36.43	1.70939	0.773477	2.18447e-08	8.14154e-08	no	up	sspP	-	gnl_HUI_1905BS33_1	53697	52531	-				K08258	sspB2	staphopain A [EC:3.4.22.48]				PF05543.16(Peptidase_C47:Staphopain peptidase C47); PF14731.9(Staphopain_pro:Staphopain proregion)	GO:0006508(biological_process:proteolysis); GO:0005576(cellular_component:extracellular region); GO:0008234(molecular_function:cysteine-type peptidase activity)	GO:0003824;GO:0008152;GO:0110165	WP_000827738.1(cysteine protease staphopain A [Staphylococcus aureus] >AFH70138.1 Staphopain [Staphylococcus aureus subsp. aureus 71193] >AFR73938.1 staphopain protease [Staphylococcus aureus 08BA02176] >ALS70274.1 cysteine protease [Staphylococcus aureus] >ALS72887.1 cysteine protease [Staphylococcus aureus] >ALS86290.1 cysteine protease [Staphylococcus aureus])	sp|Q6GFE8|SSPP_STAAR(Staphopain A OS=Staphylococcus aureus (strain MRSA252) OX=282458 GN=sspP PE=3 SV=1)	ref_gene
1905BS33_00055	2757	3963	3307	4681	4364	4883	95.75	89.64	87.22	116.15	108.13	107.06	90.87	110.447	1.52027	0.604329	3.57391e-12	1.86259e-11	no	up	purB	-	gnl_HUI_1905BS33_1	54546	55841	+	COG0015(F:Nucleotide transport and metabolism)	COG0015(Adenylosuccinate lyase)	METABOLISM	K01756	purB	adenylosuccinate lyase [EC:4.3.2.2]	map00250(Alanine, aspartate and glutamate metabolism); map01232(Nucleotide metabolism); map00230(Purine metabolism)	Metabolism;Metabolism;Metabolism	Amino acid metabolism;Global and overview maps;Nucleotide metabolism	PF00206.23(Lyase_1:Lyase); PF10397.12(ADSL_C:Adenylosuccinate lyase C-terminus)	GO:0004018(molecular_function:N6-(1,2-dicarboxyethyl)AMP AMP-lyase (fumarate-forming) activity); GO:0044208(biological_process:'de novo' AMP biosynthetic process); GO:0005829(cellular_component:cytosol); GO:0070626(molecular_function:(S)-2-(5-amino-1-(5-phospho-D-ribosyl)imidazole-4-carboxamido)succinate AMP-lyase (fumarate-forming) activity); GO:0009152(biological_process:purine ribonucleotide b…	GO:0110165;GO:0009987;GO:0003824;GO:0008152	EFM08223.1(adenylosuccinate lyase [Staphylococcus aureus subsp. aureus ATCC BAA-39] >EFW31580.1 adenylosuccinate lyase [Staphylococcus aureus subsp. aureus MRSA131] >EFW34186.1 adenylosuccinate lyase [Staphylococcus aureus subsp. aureus MRSA177] >KAJ46509.1 adenylosuccinate lyase [Staphylococcus aureus 880] >KIE15028.1 adenylosuccinate lyase [Staphylococcus aureus 917])	sp|Q2FFI7|PUR8_STAA3(Adenylosuccinate lyase OS=Staphylococcus aureus (strain USA300) OX=367830 GN=purB PE=3 SV=1)	ref_gene
1905BS33_00056	579	782	617	629	497	652	207.23	171.63	159.05	161.52	129.23	151.73	179.303	147.493	0.977678	-0.0325683	0.798661	0.848303	no	down	-	-	gnl_HUI_1905BS33_1	55950	56252	+	COG4496(R:General function prediction only)	COG4496(Predicted DNA-binding transcriptional regulator YerC, contains ArsR-like HTH domain)	POORLY CHARACTERIZED							PF01371.22(Trp_repressor:Trp repressor protein); PF13936.9(HTH_38:Helix-turn-helix domain)	GO:0003700(molecular_function:transcription factor activity, sequence-specific DNA binding); GO:0043565(molecular_function:sequence-specific DNA binding)	GO:0005488;GO:0140110	WP_001165363.1(MULTISPECIES: YerC/YecD family TrpR-related protein [Staphylococcus] >YP_500616.1 hypothetical protein SAOUHSC_02125 [Staphylococcus aureus subsp. aureus NCTC 8325] >ATV04626.1 hypothetical protein SaO11_01800 [Staphylococcus aureus O11] >EGL93124.1 TrpR family protein YerC/YecD [Staphylococcus aureus subsp. aureus 21318] >EGS84495.1 TrpR family protein YerC/YecD [Staphylococcus au…	sp|Q7BVT7|YERC_BACSU(Uncharacterized protein YerC OS=Bacillus subtilis (strain 168) OX=224308 GN=yerC PE=4 SV=1)	ref_gene
1905BS33_00057	527	658	600	355	308	414	50.9	40.72	43.39	24.54	21.33	25.52	45.0033	23.7967	0.652853	-0.61517	2.13247e-06	6.37711e-06	no	down	pcrB	-	gnl_HUI_1905BS33_1	56424	57116	+	COG1646(I:Lipid transport and metabolism)	COG1646(Glycerol-1-phosphate heptaprenyltransferase)	METABOLISM	K07094	pcrB	heptaprenylglyceryl phosphate synthase [EC:2.5.1.-]	map00564(Glycerophospholipid metabolism)	Metabolism	Lipid metabolism	PF01884.20(PcrB:PcrB family); PF00290.23(Trp_syntA:Tryptophan synthase alpha chain)	GO:0046474(biological_process:glycerophospholipid biosynthetic process); GO:0000287(molecular_function:magnesium ion binding); GO:0002094(molecular_function:polyprenyltransferase activity)	GO:0005488;GO:0009987;GO:0003824;GO:0008152	WP_000272065.1(heptaprenylglyceryl phosphate synthase [Staphylococcus aureus] >AFR73935.1 PcrB family protein [Staphylococcus aureus 08BA02176] >ALS70271.1 geranylgeranylglyceryl/heptaprenylglyceryl phosphate synthase [Staphylococcus aureus] >ALS72884.1 geranylgeranylglyceryl/heptaprenylglyceryl phosphate synthase [Staphylococcus aureus] >ALS86287.1 geranylgeranylglyceryl/heptaprenylglyceryl phos…	sp|A6U311|PCRB_STAA2(Heptaprenylglyceryl phosphate synthase OS=Staphylococcus aureus (strain JH1) OX=359787 GN=pcrB PE=3 SV=1)	ref_gene
1905BS33_00058	1492	1776	1500	1576	1756	1824	33.56	26.1	25.69	25.32	28.15	25.84	28.45	26.4367	1.17174	0.228646	0.0397194	0.0647051	no	up	pcrA	-	gnl_HUI_1905BS33_1	57113	59305	+	COG0210(L:Replication, recombination and repair)	COG0210(Superfamily I DNA or RNA helicase)	INFORMATION STORAGE AND PROCESSING	K03657	uvrD	ATP-dependent DNA helicase UvrD/PcrA [EC:5.6.2.4]	map03430(Mismatch repair); map03420(Nucleotide excision repair)	Genetic Information Processing;Genetic Information Processing	Replication and repair;Replication and repair	PF00580.24(UvrD-helicase:UvrD/REP helicase N-terminal domain); PF13361.9(UvrD_C:UvrD-like helicase C-terminal domain); PF13245.9(AAA_19:AAA domain); PF01443.21(Viral_helicase1:Viral (Superfamily 1) RNA helicase); PF13538.9(UvrD_C_2:UvrD-like helicase C-terminal domain); PF13604.9(AAA_30:AAA domain)	GO:0005737(cellular_component:cytoplasm); GO:0016787(molecular_function:hydrolase activity); GO:0016887(molecular_function:ATPase activity); GO:0003677(molecular_function:DNA binding); GO:0003678(molecular_function:DNA helicase activity); GO:0006268(biological_process:DNA unwinding involved in DNA replication); GO:0005524(molecular_function:ATP binding)	GO:0005488;GO:0140657;GO:0110165;GO:0009987;GO:0003824	WP_000992924.1(MULTISPECIES: DNA helicase PcrA [Staphylococcus] >P64318.1 RecName: Full=ATP-dependent DNA helicase PcrA [Staphylococcus aureus subsp. aureus Mu50] >P64319.1 RecName: Full=ATP-dependent DNA helicase PcrA [Staphylococcus aureus subsp. aureus N315] >EGL93106.1 ATP-dependent DNA helicase PcrA [Staphylococcus aureus subsp. aureus 21318] >EGS89458.1 ATP-dependent DNA helicase PcrA [Stap…	sp|P64318|PCRA_STAAM(ATP-dependent DNA helicase PcrA OS=Staphylococcus aureus (strain Mu50 / ATCC 700699) OX=158878 GN=pcrA PE=3 SV=1)	ref_gene
1905BS33_00059	1747	2677	2189	1946	2185	2230	43.59	43.62	41.57	34.68	38.86	35.07	42.9267	36.2033	1.05686	0.0797873	0.427945	0.516082	no	up	ligA	-	gnl_HUI_1905BS33_1	59309	61312	+	COG0272(L:Replication, recombination and repair)	COG0272(NAD-dependent DNA ligase)	INFORMATION STORAGE AND PROCESSING	K01972	ligA	DNA ligase (NAD+) [EC:6.5.1.2]	map03430(Mismatch repair); map03410(Base excision repair); map03420(Nucleotide excision repair); map03030(DNA replication)	Genetic Information Processing;Genetic Information Processing;Genetic Information Processing;Genetic Information Processing	Replication and repair;Replication and repair;Replication and repair;Replication and repair	PF01653.21(DNA_ligase_aden:NAD-dependent DNA ligase adenylation domain); PF03120.19(DNA_ligase_OB:NAD-dependent DNA ligase OB-fold domain); PF12826.10(HHH_2:Helix-hairpin-helix motif); PF00533.29(BRCT:BRCA1 C Terminus (BRCT) domain); PF03119.19(DNA_ligase_ZBD:NAD-dependent DNA ligase C4 zinc finger domain); PF14520.9(HHH_5:Helix-hairpin-helix domain); PF12738.10(PTCB-BRCT:twin BRCT domain); PF092…	GO:0003911(molecular_function:DNA ligase (NAD+) activity); GO:0046872(molecular_function:metal ion binding); GO:0006260(biological_process:DNA replication); GO:0003677(molecular_function:DNA binding); GO:0006281(biological_process:DNA repair)	GO:0005488;GO:0009987;GO:0003824;GO:0008152;GO:0050896	WP_000774571.1(NAD-dependent DNA ligase LigA [Staphylococcus aureus] >AFH70133.1 NAD-dependent DNA ligase [Staphylococcus aureus subsp. aureus 71193] >AFR73933.1 DNA ligase [Staphylococcus aureus 08BA02176] >ALS70269.1 aromatic ring-opening dioxygenase LigA [Staphylococcus aureus] >ALS72882.1 aromatic ring-opening dioxygenase LigA [Staphylococcus aureus] >ALS86285.1 aromatic ring-opening dioxygen…	sp|Q6GFF3|DNLJ_STAAR(DNA ligase OS=Staphylococcus aureus (strain MRSA252) OX=282458 GN=ligA PE=3 SV=1)	ref_gene
1905BS33_00060	3532	4677	4009	3556	3571	4194	156.74	134.82	134.79	112.77	113.14	117.7	142.117	114.537	1.00704	0.0101204	0.903659	0.928672	no	up	-	-	gnl_HUI_1905BS33_1	61325	62524	+	COG4851(R:General function prediction only)	COG4851(Uncharacterized conserved protein involved in sex pheromone biosynthesis)	POORLY CHARACTERIZED							PF07537.14(CamS:CamS sex pheromone cAM373 precursor)			WP_000831695.1(MULTISPECIES: CamS family sex pheromone protein [Staphylococcus] >ATV04622.1 Putative lipoprotein [Staphylococcus aureus O11] >EHS78587.1 CamS sex pheromone family protein [Staphylococcus aureus subsp. aureus IS-160] >EWG57708.1 pheromone cAM373 lipoprotein CamS [Staphylococcus aureus MUF168] >MBH9593628.1 CamS family sex pheromone protein [Staphylococcus aureus] >MBN4932961.1 CamS…	sp|O34629|YERH_BACSU(Uncharacterized lipoprotein YerH OS=Bacillus subtilis (strain 168) OX=224308 GN=yerH PE=1 SV=1)	ref_gene
1905BS33_00061	775	1148	1118	2094	2178	2401	25.48	24.59	27.93	49.19	51.08	49.82	26	50.03	2.40303	1.26486	1.73486e-34	4.07286e-33	yes	up	putP	-	gnl_HUI_1905BS33_1	64151	62613	-	COG0591(E:Amino acid transport and metabolism)	COG0591(Na+/proline symporter)	METABOLISM	K11928	putP	sodium/proline symporter				PF00474.20(SSF:Sodium:solute symporter family)	GO:0031402(molecular_function:sodium ion binding); GO:0016021(cellular_component:integral component of membrane); GO:0005298(molecular_function:proline:sodium symporter activity); GO:0015824(biological_process:proline transport); GO:0005886(cellular_component:plasma membrane)	GO:0005488;GO:0110165;GO:0005215;GO:0051179	WP_000957030.1(sodium/proline symporter PutP [Staphylococcus aureus] >AFR73931.1 high affinity proline permease [Staphylococcus aureus 08BA02176] >ALS70267.1 proline:sodium symporter PutP [Staphylococcus aureus] >ALS72880.1 proline:sodium symporter PutP [Staphylococcus aureus] >ALS86283.1 proline:sodium symporter PutP [Staphylococcus aureus] >APE89012.1 sodium/proline symporter [Staphylococcus au…	sp|A7X430|PUTP_STAA1(Sodium/proline symporter OS=Staphylococcus aureus (strain Mu3 / ATCC 700698) OX=418127 GN=putP PE=3 SV=1)	ref_gene
1905BS33_00062	325	473	514	303	425	431	144.14	127.69	163.01	96.46	137.33	124.38	144.947	119.39	0.966069	-0.0498025	0.763116	0.820962	no	down	gatC_1	-	gnl_HUI_1905BS33_1	64518	64820	+	COG0721(J:Translation, ribosomal structure and biogenesis)	COG0721(Asp-tRNAAsn/Glu-tRNAGln amidotransferase C subunit)	INFORMATION STORAGE AND PROCESSING	K02435	gatC	aspartyl-tRNA(Asn)/glutamyl-tRNA(Gln) amidotransferase subunit C [EC:6.3.5.6 6.3.5.7]	map00970(Aminoacyl-tRNA biosynthesis)	Genetic Information Processing	Translation	PF02686.18(Glu-tRNAGln:Glu-tRNAGln amidotransferase C subunit)	GO:0050566(molecular_function:asparaginyl-tRNA synthase (glutamine-hydrolyzing) activity); GO:0050567(molecular_function:glutaminyl-tRNA synthase (glutamine-hydrolyzing) activity); GO:0016740(molecular_function:transferase activity); GO:0006450(biological_process:regulation of translational fidelity); GO:0070681(biological_process:glutaminyl-tRNAGln biosynthesis via transamidation); GO:0006412(bi…	GO:0005488;GO:0065007;GO:0009987;GO:0008152;GO:0003824	WP_115208194.1(Asp-tRNA(Asn)/Glu-tRNA(Gln) amidotransferase subunit GatC [Staphylococcus aureus] >SUK27311.1 Aspartyl-tRNA(Asn) amidotransferase subunit C; Glutamyl-tRNA(Gln) amidotransferase subunit C [Staphylococcus aureus] >SUL84791.1 Aspartyl-tRNA(Asn) amidotransferase subunit C; Glutamyl-tRNA(Gln) amidotransferase subunit C [Staphylococcus aureus])	sp|A7X428|GATC_STAA1(Aspartyl/glutamyl-tRNA(Asn/Gln) amidotransferase subunit C OS=Staphylococcus aureus (strain Mu3 / ATCC 700698) OX=418127 GN=gatC PE=3 SV=1)	ref_gene
1905BS33_00063	1205	1353	1173	1118	1288	1341	43.65	31.91	32.26	28.94	33.29	30.67	35.94	30.9667	1.08435	0.11683	0.338001	0.424317	no	up	gatA_1	-	gnl_HUI_1905BS33_1	64822	66279	+	COG0154(J:Translation, ribosomal structure and biogenesis)	COG0154(Asp-tRNAAsn/Glu-tRNAGln amidotransferase A subunit or related amidase)	INFORMATION STORAGE AND PROCESSING	K02433	gatA	aspartyl-tRNA(Asn)/glutamyl-tRNA(Gln) amidotransferase subunit A [EC:6.3.5.6 6.3.5.7]	map00970(Aminoacyl-tRNA biosynthesis)	Genetic Information Processing	Translation	PF01425.24(Amidase:Amidase)	GO:0030956(cellular_component:glutamyl-tRNA(Gln) amidotransferase complex); GO:0016740(molecular_function:transferase activity); GO:0050567(molecular_function:glutaminyl-tRNA synthase (glutamine-hydrolyzing) activity); GO:0006412(biological_process:translation); GO:0005524(molecular_function:ATP binding)	GO:0009987;GO:0008152;GO:0032991;GO:0003824;GO:0005488	AFH70129.1(Aspartyl/glutamyl-tRNA(Asn/Gln) amidotransferase subunit A [Staphylococcus aureus subsp. aureus 71193] >EIA13595.1 Aspartyl/glutamyl-tRNA(Asn/Gln) amidotransferase subunit A [Staphylococcus aureus subsp. aureus DR10])	sp|Q6GFF7|GATA_STAAR(Glutamyl-tRNA(Gln) amidotransferase subunit A OS=Staphylococcus aureus (strain MRSA252) OX=282458 GN=gatA PE=3 SV=1)	ref_gene
1905BS33_00064	1914	2262	1884	2720	3149	3375	69.74	53.65	52.11	70.81	81.86	77.65	58.5	76.7733	1.64939	0.721933	8.22965e-11	3.87859e-10	no	up	gatB_1	-	gnl_HUI_1905BS33_1	66292	67719	+	COG0064(J:Translation, ribosomal structure and biogenesis)	COG0064(Asp-tRNAAsn/Glu-tRNAGln amidotransferase B subunit)	INFORMATION STORAGE AND PROCESSING	K02434	gatB	aspartyl-tRNA(Asn)/glutamyl-tRNA(Gln) amidotransferase subunit B [EC:6.3.5.6 6.3.5.7]	map00970(Aminoacyl-tRNA biosynthesis)	Genetic Information Processing	Translation	PF02934.18(GatB_N:GatB/GatE catalytic domain); PF02637.21(GatB_Yqey:GatB domain)	GO:0050566(molecular_function:asparaginyl-tRNA synthase (glutamine-hydrolyzing) activity); GO:0050567(molecular_function:glutaminyl-tRNA synthase (glutamine-hydrolyzing) activity); GO:0016740(molecular_function:transferase activity); GO:0005524(molecular_function:ATP binding); GO:0006412(biological_process:translation); GO:0070681(biological_process:glutaminyl-tRNAGln biosynthesis via transamidat…	GO:0009987;GO:0008152;GO:0003824;GO:0005488	AFH70128.1(Aspartyl/glutamyl-tRNA(Asn/Gln) amidotransferase subunit B [Staphylococcus aureus subsp. aureus 71193] >AGU61999.1 Aspartyl/glutamyl-tRNA(Asn/Gln) amidotransferase subunit B [Staphylococcus aureus subsp. aureus CN1] >AIU84366.1 Aspartyl/glutamyl-tRNA(Asn/Gln) amidotransferase subunit B [Staphylococcus aureus] >EIA13594.1 Aspartyl/glutamyl-tRNA(Asn/Gln) amidotransferase subunit B [Staph…	sp|A7X426|GATB_STAA1(Aspartyl/glutamyl-tRNA(Asn/Gln) amidotransferase subunit B OS=Staphylococcus aureus (strain Mu3 / ATCC 700698) OX=418127 GN=gatB PE=3 SV=1)	ref_gene
1905BS33_00065	1636	2269	2024	1732	1868	2110	60.01	54.17	56.35	45.39	48.89	48.88	56.8433	47.72	1.04984	0.0701752	0.445519	0.53318	no	up	dagK	-	gnl_HUI_1905BS33_1	68431	69378	+	COG1597(I:Lipid transport and metabolism); COG1597(R:General function prediction only)	COG1597(Phosphatidylglycerol kinase, diacylglycerol kinase family); COG1597(Phosphatidylglycerol kinase, diacylglycerol kinase family)	METABOLISM;POORLY CHARACTERIZED	K07029	dagK	diacylglycerol kinase (ATP) [EC:2.7.1.107]	map00564(Glycerophospholipid metabolism); map00561(Glycerolipid metabolism)	Metabolism;Metabolism	Lipid metabolism;Lipid metabolism	PF00781.27(DAGK_cat:Diacylglycerol kinase catalytic domain); PF19279.2(YegS_C:YegS C-terminal NAD kinase beta sandwich-like domain); PF01513.24(NAD_kinase:ATP-NAD kinase N-terminal domain)	GO:0016310(biological_process:phosphorylation); GO:0016301(molecular_function:kinase activity); GO:0004143(molecular_function:diacylglycerol kinase activity); GO:0005524(molecular_function:ATP binding); GO:0008654(biological_process:phospholipid biosynthetic process)	GO:0005488;GO:0009987;GO:0003824;GO:0008152	WP_001231457.1(diacylglycerol kinase [Staphylococcus aureus] >AFH70126.1 Diacylglycerol kinase family protein [Staphylococcus aureus subsp. aureus 71193] >AFR73926.1 hypothetical protein C248_1972 [Staphylococcus aureus 08BA02176] >ALS70262.1 lipid kinase [Staphylococcus aureus] >ALS72875.1 lipid kinase [Staphylococcus aureus] >ALS86278.1 lipid kinase [Staphylococcus aureus])	sp|Q6GFF9|DAGK_STAAR(Diacylglycerol kinase OS=Staphylococcus aureus (strain MRSA252) OX=282458 GN=dagK PE=1 SV=1)	ref_gene
1905BS33_00066	807	1100	849	773	761	977	26.08	23.17	20.85	17.85	17.54	19.93	23.3667	18.44	0.989053	-0.0158802	0.887874	0.91595	no	down	rlmCD	-	gnl_HUI_1905BS33_1	69459	70820	+	COG2265(J:Translation, ribosomal structure and biogenesis)	COG2265(tRNA/tmRNA/rRNA uracil-C5-methylase, TrmA/RlmC/RlmD family)	INFORMATION STORAGE AND PROCESSING	K03215	rumA	23S rRNA (uracil1939-C5)-methyltransferase [EC:2.1.1.190]				PF05958.14(tRNA_U5-meth_tr:tRNA (Uracil-5-)-methyltransferase); PF13847.9(Methyltransf_31:Methyltransferase domain); PF09445.13(Methyltransf_15:RNA cap guanine-N2 methyltransferase); PF03602.18(Cons_hypoth95:Conserved hypothetical protein 95); PF13649.9(Methyltransf_25:Methyltransferase domain); PF02475.19(Met_10:Met-10+ like-protein); PF05175.17(MTS:Methyltransferase small domain); PF06325.16(Pr…	GO:0008173(molecular_function:RNA methyltransferase activity); GO:0034470(biological_process:ncRNA processing)	GO:0009987;GO:0003824;GO:0008152	WP_001147871.1(23S rRNA (uracil(1939)-C(5))-methyltransferase RlmD [Staphylococcus aureus] >AFH70125.1 23S rRNA m(5)U 1939 methyltransferase [Staphylococcus aureus subsp. aureus 71193] >AFR73925.1 putative RNA methyltransferase [Staphylococcus aureus 08BA02176] >ALS70261.1 RNA methyltransferase [Staphylococcus aureus] >ALS72874.1 RNA methyltransferase [Staphylococcus aureus] >ALS86277.1 RNA methy…	sp|Q6G836|Y1819_STAAS(Uncharacterized RNA methyltransferase SAS1819 OS=Staphylococcus aureus (strain MSSA476) OX=282459 GN=SAS1819 PE=3 SV=1)	ref_gene
1905BS33_00067	423	507	396	484	293	434	59.81	45.44	41.53	49.01	29.79	39.4	48.9267	39.4	0.987134	-0.0186819	0.91553	0.935834	no	down	-	-	gnl_HUI_1905BS33_1	70990	71520	+										PF11667.11(DUF3267:Putative zincin peptidase)	GO:0016021(cellular_component:integral component of membrane)	GO:0110165	WP_000548781.1(MULTISPECIES: DUF3267 domain-containing protein [Staphylococcus] >YP_500604.1 hypothetical protein SAOUHSC_02112 [Staphylococcus aureus subsp. aureus NCTC 8325] >ATV04612.1 Putative membrane protein [Staphylococcus aureus O11] >EGL93145.1 hypothetical protein SA21318_0999 [Staphylococcus aureus subsp. aureus 21318] >EGS84436.1 hypothetical protein SA21266_1867 [Staphylococcus aureu…		ref_gene
1905BS33_00068	2765	4449	3610	1797	1795	2320	83.28	87.38	82.66	38.66	38.55	44.08	84.44	40.43	0.597853	-0.742138	3.45807e-14	2.16087e-13	no	down	dinB	-	gnl_HUI_1905BS33_1	71767	72837	+	COG0389(L:Replication, recombination and repair)	COG0389(Nucleotidyltransferase/DNA polymerase DinP involved in DNA repair)	INFORMATION STORAGE AND PROCESSING	K02346	dinB	DNA polymerase IV [EC:2.7.7.7]				PF00817.23(IMS:impB/mucB/samB family); PF11799.11(IMS_C:impB/mucB/samB family C-terminal domain); PF11798.11(IMS_HHH:IMS family HHH motif)	GO:0005737(cellular_component:cytoplasm); GO:0006281(biological_process:DNA repair); GO:0000287(molecular_function:magnesium ion binding); GO:0003887(molecular_function:DNA-directed DNA polymerase activity); GO:0006261(biological_process:DNA-dependent DNA replication); GO:0009432(biological_process:SOS response); GO:0003684(molecular_function:damaged DNA binding)	GO:0005488;GO:0110165;GO:0009987;GO:0003824;GO:0008152;GO:0050896	WP_000140179.1(MULTISPECIES: DNA polymerase IV [Staphylococcus] >Q6GFG2.1 RecName: Full=DNA polymerase IV; Short=Pol IV [Staphylococcus aureus subsp. aureus MRSA252] >SUN31927.1 DNA polymerase IV [Staphylococcus schleiferi] >ADQ76710.1 DNA polymerase IV [Staphylococcus aureus subsp. aureus TCH60] >AFR73923.1 DNA polymerase IV [Staphylococcus aureus 08BA02176] >AIO21586.1 DNA polymerase IV [Staphy…	sp|Q6GFG2|DPO4_STAAR(DNA polymerase IV OS=Staphylococcus aureus (strain MRSA252) OX=282458 GN=dinB PE=3 SV=1)	ref_gene
1905BS33_00069	1603	2449	2058	1624	1618	1986	144.39	141.58	138.98	104.68	104.44	114.04	141.65	107.72	0.935596	-0.096042	0.301984	0.385263	no	down	-	-	gnl_HUI_1905BS33_1	73458	72904	-	COG0847(L:Replication, recombination and repair)	COG0847(DNA polymerase III, epsilon subunit or related 3'-5' exonuclease)	INFORMATION STORAGE AND PROCESSING	K02342	dnaQ	DNA polymerase III subunit epsilon [EC:2.7.7.7]	map03430(Mismatch repair); map03440(Homologous recombination); map03030(DNA replication)	Genetic Information Processing;Genetic Information Processing;Genetic Information Processing	Replication and repair;Replication and repair;Replication and repair	PF00929.27(RNase_T:Exonuclease); PF16473.8(Rv2179c-like:3'-5' exoribonuclease Rv2179c-like domain); PF01612.23(DNA_pol_A_exo1:3'-5' exonuclease)	GO:0045004(biological_process:DNA replication proofreading); GO:0008408(molecular_function:3'-5' exonuclease activity); GO:0004527(molecular_function:exonuclease activity); GO:0003887(molecular_function:DNA-directed DNA polymerase activity); GO:0003676(molecular_function:nucleic acid binding); GO:0005829(cellular_component:cytosol)	GO:0005488;GO:0110165;GO:0009987;GO:0003824;GO:0008152;GO:0050896	WP_095319746.1(3'-5' exonuclease [Staphylococcus aureus] >PAI95463.1 DNA polymerase III subunit epsilon [Staphylococcus aureus])	sp|Q8RA32|DPO3_CALS4(DNA polymerase III PolC-type OS=Caldanaerobacter subterraneus subsp. tengcongensis (strain DSM 15242 / JCM 11007 / NBRC 100824 / MB4) OX=273068 GN=polC PE=3 SV=1)	ref_gene
1905BS33_00070	11214	18055	15290	17695	20900	20690	1537.39	1570.57	1555.86	1737.24	2059.76	1820.2	1554.61	1872.4	1.46714	0.553005	7.35279e-08	2.61248e-07	no	up	ftnA	-	gnl_HUI_1905BS33_1	74349	73849	-	COG1528(P:Inorganic ion transport and metabolism)	COG1528(Ferritin)	METABOLISM	K02217	ftnA	ferritin [EC:1.16.3.2]				PF00210.27(Ferritin:Ferritin-like domain); PF02915.20(Rubrerythrin:Rubrerythrin)	GO:0005737(cellular_component:cytoplasm); GO:0006879(biological_process:cellular iron ion homeostasis); GO:0004322(molecular_function:ferroxidase activity); GO:0005829(cellular_component:cytosol); GO:0006880(biological_process:intracellular sequestering of iron ion); GO:0008198(molecular_function:ferrous iron binding); GO:0008199(molecular_function:ferric iron binding); GO:0006826(biological_proc…	GO:0005488;GO:0065007;GO:0110165;GO:0009987;GO:0003824;GO:0051179	WP_000949465.1(H-type ferritin FtnA [Staphylococcus aureus] >AFH70121.1 Ferritin [Staphylococcus aureus subsp. aureus 71193] >AFR73920.1 ferritin [Staphylococcus aureus 08BA02176] >ALS70256.1 ferritin [Staphylococcus aureus] >ALS72869.1 ferritin [Staphylococcus aureus] >ALS86272.1 ferritin [Staphylococcus aureus])	sp|Q2FFK2|FTN_STAA3(Bacterial non-heme ferritin OS=Staphylococcus aureus (strain USA300) OX=367830 GN=ftnA PE=3 SV=1)	ref_gene
1905BS33_00071	3053	4753	4179	2101	2023	2512	116.47	117.98	120.97	57.27	55.07	60.54	118.473	57.6267	0.606203	-0.722128	3.71134e-15	2.57539e-14	no	down	murF_1	-	gnl_HUI_1905BS33_1	74641	75954	+	COG0769(M:Cell wall/membrane/envelope biogenesis)	COG0769(UDP-N-acetylmuramyl tripeptide synthase)	CELLULAR PROCESSES AND SIGNALING	K23393	murT	lipid II isoglutaminyl synthase (glutamine-hydrolysing) [EC:6.3.5.13]	map00550(Peptidoglycan biosynthesis)	Metabolism	Glycan biosynthesis and metabolism	PF08353.13(MurT_C:MurT ligase C-terminal); PF08245.15(Mur_ligase_M:Mur ligase middle domain)	GO:0140282(molecular_function:carbon-nitrogen ligase activity on lipid II); GO:0071555(biological_process:cell wall organization); GO:0008360(biological_process:regulation of cell shape); GO:0008270(molecular_function:zinc ion binding); GO:0009252(biological_process:peptidoglycan biosynthetic process); GO:0005524(molecular_function:ATP binding)	GO:0065007;GO:0005488;GO:0009987;GO:0008152;GO:0003824	WP_001250333.1(MULTISPECIES: lipid II isoglutaminyl synthase subunit MurT [Staphylococcus] >ATV04608.1 Mur ligase family protein [Staphylococcus aureus O11] >EGS89452.1 Mur ligase middle domain protein [Staphylococcus aureus subsp. aureus 21269] >ETO53893.1 UDP-N-acetylmuramate--alanine ligase [Staphylococcus aureus MUF256] >ETO56288.1 UDP-N-acetylmuramate--alanine ligase [Staphylococcus aureus M…	sp|A0A0H2WZQ7|MURT_STAAC(Lipid II isoglutaminyl synthase (glutamine-hydrolyzing) subunit MurT OS=Staphylococcus aureus (strain COL) OX=93062 GN=murT PE=1 SV=1)	ref_gene
1905BS33_00072	1235	1682	1248	1361	1194	1564	97.81	85.74	74.29	77.11	67.71	78.83	85.9467	74.55	1.07416	0.103209	0.350467	0.437561	no	up	cobQ	-	gnl_HUI_1905BS33_1	75956	76687	+	COG3442(R:General function prediction only)	COG3442(Glutamine amidotransferase related to the GATase domain of CobQ)	POORLY CHARACTERIZED	K07009	gatD	lipid II isoglutaminyl synthase (glutamine-hydrolysing) [EC:6.3.5.13]	map00550(Peptidoglycan biosynthesis)	Metabolism	Glycan biosynthesis and metabolism	PF07685.17(GATase_3:CobB/CobQ-like glutamine amidotransferase domain); PF00117.31(GATase:Glutamine amidotransferase class-I)	GO:0004359(molecular_function:glutaminase activity); GO:0009236(biological_process:cobalamin biosynthetic process); GO:0140282(molecular_function:carbon-nitrogen ligase activity on lipid II); GO:0006541(biological_process:glutamine metabolic process); GO:0071555(biological_process:cell wall organization); GO:0016740(molecular_function:transferase activity); GO:0008360(biological_process:regulatio…	GO:0065007;GO:0009987;GO:0003824;GO:0008152	AFH70119.1(CobB/CobQ-like glutamine amidotransferase domain protein [Staphylococcus aureus subsp. aureus 71193] >EIA13585.1 CobB/CobQ-like glutamine amidotransferase domain protein [Staphylococcus aureus subsp. aureus DR10])	sp|A0A0H2WZ38|GATD_STAAC(Lipid II isoglutaminyl synthase (glutamine-hydrolyzing) subunit GatD OS=Staphylococcus aureus (strain COL) OX=93062 GN=gatD PE=1 SV=1)	ref_gene
1905BS33_00073	11	13	3	7	7	16	2.29	1.69	0.46	1.04	1.05	2.15	1.48	1.41333	1.1758	0.233647	0.757972	0.816478	no	up	-	-	gnl_HUI_1905BS33_1	76912	77325	+													WP_025174370.1(hypothetical protein [Staphylococcus aureus] >ARH68085.1 hypothetical protein BXP64_09495 [Staphylococcus aureus] >ARH70762.1 hypothetical protein BZJ79_09835 [Staphylococcus aureus] >ARH73508.1 hypothetical protein BZK07_10140 [Staphylococcus aureus] >ARH76274.1 hypothetical protein BZK08_10315 [Staphylococcus aureus] >ARH78967.1 hypothetical protein BZK09_10165 [Staphylococcus au…		ref_gene
1905BS33_00074	127	173	185	104	79	120	7.14	6.3	7.86	4.18	3.17	4.28	7.1	3.87667	0.678112	-0.560405	0.00909581	0.0167022	no	down	-	-	gnl_HUI_1905BS33_1	78500	77514	-	COG4129(S:Function unknown)	COG4129(Uncharacterized membrane protein YgaE, UPF0421/DUF939 family)	POORLY CHARACTERIZED							PF06081.14(ArAE_1:Aromatic acid exporter family member 1); PF04632.15(FUSC:Fusaric acid resistance protein family); PF11744.11(ALMT:Aluminium activated malate transporter); PF13515.9(FUSC_2:Fusaric acid resistance protein-like)	GO:0016021(cellular_component:integral component of membrane)	GO:0110165	WP_000999712.1(aromatic acid exporter family protein [Staphylococcus aureus] >AFH70117.1 Integral membrane protein [Staphylococcus aureus subsp. aureus 71193] >AFR73915.1 putative membrane protein [Staphylococcus aureus 08BA02176] >ALS70251.1 hypothetical protein AUC48_09820 [Staphylococcus aureus] >ALS72864.1 hypothetical protein AUC49_09660 [Staphylococcus aureus] >ALS86267.1 hypothetical prote…	sp|Q6G845|Y1811_STAAS(UPF0421 protein SAS1811 OS=Staphylococcus aureus (strain MSSA476) OX=282459 GN=SAS1811 PE=3 SV=1)	ref_gene
1905BS33_00075	3021	4746	4094	3141	3738	4102	208.41	211.29	212.77	154.97	184.49	179.76	210.823	173.073	1.01559	0.0223174	0.8279	0.872752	no	up	map_2	-	gnl_HUI_1905BS33_1	78974	79732	+	COG0024(J:Translation, ribosomal structure and biogenesis)	COG0024(Methionine aminopeptidase)	INFORMATION STORAGE AND PROCESSING	K01265	map	methionyl aminopeptidase [EC:3.4.11.18]				PF00557.27(Peptidase_M24:Metallopeptidase family M24)	GO:0006508(biological_process:proteolysis); GO:0070084(biological_process:protein initiator methionine removal); GO:0046914(molecular_function:transition metal ion binding); GO:0070006(molecular_function:metalloaminopeptidase activity)	GO:0005488;GO:0003824;GO:0008152	WP_000636145.1(type I methionyl aminopeptidase [Staphylococcus aureus] >AFH70115.1 Methionine aminopeptidase [Staphylococcus aureus subsp. aureus 71193] >ALS70248.1 methionine aminopeptidase [Staphylococcus aureus] >ALS72861.1 methionine aminopeptidase [Staphylococcus aureus] >ALS86264.1 methionine aminopeptidase [Staphylococcus aureus] >APE88996.1 type I methionyl aminopeptidase [Staphylococcus …	sp|P0A080|MAP1_STAA1(Methionine aminopeptidase OS=Staphylococcus aureus (strain Mu3 / ATCC 700698) OX=418127 GN=map PE=3 SV=1)	ref_gene
1905BS33_00076	78	62	53	36	20	29	9.25	4.68	4.68	3.06	1.7	2.2	6.20333	2.32	0.467251	-1.09773	0.0033932	0.00670104	yes	down	-	-	gnl_HUI_1905BS33_1	79949	80335	+													AFH70114.1(hypothetical protein ST398NM01_1980 [Staphylococcus aureus subsp. aureus 71193] >EIA13580.1 hypothetical protein ST398NM02_1980 [Staphylococcus aureus subsp. aureus DR10] >KAB85714.1 hypothetical protein W487_02670 [Staphylococcus aureus VET0188R])		ref_gene
1905BS33_00077	175	233	236	261	280	362	16.9	14.42	17.07	18.04	19.39	22.31	16.13	19.9133	1.52022	0.604281	0.000170018	0.000404054	no	up	-	-	gnl_HUI_1905BS33_1	80350	81051	+	COG4758(T:Signal transduction mechanisms)	COG4758(Membrane protein LiaF, inhibitor of the LiaRS two-component envelope stress sensory system)	CELLULAR PROCESSES AND SIGNALING							PF09922.12(DUF2154:Cell wall-active antibiotics response 4TMS YvqF)			WP_194382497.1(cell wall-active antibiotics response protein LiaF [Staphylococcus aureus] >MBS3548988.1 cell wall-active antibiotics response protein [Staphylococcus aureus] >MBS3551686.1 cell wall-active antibiotics response protein [Staphylococcus aureus] >QOW93011.1 cell wall-active antibiotics response protein [Staphylococcus aureus] >QOY75746.1 cell wall-active antibiotics response protein […		ref_gene
1905BS33_00078	604	766	716	930	1104	1190	33.28	27.34	29.82	36.63	43.47	41.55	30.1467	40.55	1.6785	0.747171	1.37181e-10	6.2998e-10	no	up	vraS	-	gnl_HUI_1905BS33_1	81048	82091	+	COG4585(T:Signal transduction mechanisms)	COG4585(Signal transduction histidine kinase ComP)	CELLULAR PROCESSES AND SIGNALING	K07681	vraS	two-component system, NarL family, vancomycin resistance sensor histidine kinase VraS [EC:2.7.13.3]	map02020(Two-component system)	Environmental Information Processing	Signal transduction	PF07730.16(HisKA_3:Histidine kinase); PF02518.29(HATPase_c:Histidine kinase-, DNA gyrase B-, and HSP90-like ATPase)	GO:0000155(molecular_function:phosphorelay sensor kinase activity); GO:0016021(cellular_component:integral component of membrane); GO:0046677(biological_process:response to antibiotic); GO:0005886(cellular_component:plasma membrane); GO:0046983(molecular_function:protein dimerization activity); GO:0005524(molecular_function:ATP binding)	GO:0005488;GO:0140299;GO:0110165;GO:0003824;GO:0050896	WP_001017131.1(MULTISPECIES: sensor histidine kinase [Bacilli] >YP_500590.1 histidine kinase [Staphylococcus aureus subsp. aureus NCTC 8325] >Q5HEN9.1 RecName: Full=Sensor protein VraS [Staphylococcus aureus subsp. aureus COL] >Q6G849.1 RecName: Full=Sensor protein VraS [Staphylococcus aureus subsp. aureus MSSA476] >Q6GFH2.1 RecName: Full=Sensor protein VraS [Staphylococcus aureus subsp. aureus M…	sp|Q5HEN9|VRAS_STAAC(Sensor protein VraS OS=Staphylococcus aureus (strain COL) OX=93062 GN=vraS PE=3 SV=1)	ref_gene
1905BS33_00079	801	1175	1214	1896	2133	2406	79.28	74.47	89.9	134.3	151.38	152.02	81.2167	145.9	2.20465	1.14055	1.36661e-23	1.82603e-22	yes	up	vraR	-	gnl_HUI_1905BS33_1	82081	82710	+	COG2197(T:Signal transduction mechanisms); COG2197(K:Transcription)	COG2197(DNA-binding response regulator, NarL/FixJ family, contains REC and HTH domains); COG2197(DNA-binding response regulator, NarL/FixJ family, contains REC and HTH domains)	CELLULAR PROCESSES AND SIGNALING;INFORMATION STORAGE AND PROCESSING	K07694	vraR	two-component system, NarL family, vancomycin resistance associated response regulator VraR	map02020(Two-component system)	Environmental Information Processing	Signal transduction	PF00072.27(Response_reg:Response regulator receiver domain); PF00196.22(GerE:Bacterial regulatory proteins, luxR family); PF08281.15(Sigma70_r4_2:Sigma-70, region 4)	GO:0005737(cellular_component:cytoplasm); GO:0000160(biological_process:phosphorelay signal transduction system); GO:0003677(molecular_function:DNA binding); GO:0046677(biological_process:response to antibiotic); GO:0006355(biological_process:regulation of transcription, DNA-templated)	GO:0065007;GO:0110165;GO:0009987;GO:0050896;GO:0005488	WP_000153535.1(MULTISPECIES: two-component system response regulator VraR [Bacilli] >P0C0Z1.1 RecName: Full=Response regulator protein VraR [Staphylococcus aureus subsp. aureus Mu3] >Q6G850.1 RecName: Full=Response regulator protein VraR [Staphylococcus aureus subsp. aureus MSSA476] >Q6GFH3.1 RecName: Full=Response regulator protein VraR [Staphylococcus aureus subsp. aureus MRSA252] >Q7A0I0.1 Rec…	sp|P0C0Z1|VRAR_STAA1(Response regulator protein VraR OS=Staphylococcus aureus (strain Mu3 / ATCC 700698) OX=418127 GN=vraR PE=3 SV=1)	ref_gene
1905BS33_00080	10104	15044	13500	8415	8363	9363	400.48	387.81	405.86	238.33	236.57	234.49	398.05	236.463	0.741243	-0.431981	1.81767e-07	6.22069e-07	no	down	-	-	gnl_HUI_1905BS33_1	84040	82823	-	COG1295(S:Function unknown)	COG1295(Uncharacterized membrane protein, BrkB/YihY/UPF0761 family (not an RNase))	POORLY CHARACTERIZED	K07058		membrane protein				PF03631.18(Virul_fac_BrkB:Virulence factor BrkB)	GO:0016787(molecular_function:hydrolase activity); GO:0016021(cellular_component:integral component of membrane)	GO:0003824;GO:0110165	AFH70110.1(Ribonuclease BN [Staphylococcus aureus subsp. aureus 71193] >EIA13576.1 Ribonuclease BN [Staphylococcus aureus subsp. aureus DR10])	sp|O34437|YFKH_BACSU(Putative ribonuclease-like protein YfkH OS=Bacillus subtilis (strain 168) OX=224308 GN=yfkH PE=4 SV=1)	ref_gene
1905BS33_00081	1057	1647	1570	1832	1418	1754	653.95	614.18	687.41	815.31	644.23	707.23	651.847	722.257	1.28597	0.362862	0.0027675	0.00554383	no	up	-	-	gnl_HUI_1905BS33_1	84593	84318	-													WP_000428172.1(MULTISPECIES: YtxH domain-containing protein [Bacteria] >YP_500587.1 hypothetical protein SAOUHSC_02096 [Staphylococcus aureus subsp. aureus NCTC 8325] >ATV04598.1 hypothetical protein SaO11_01772 [Staphylococcus aureus O11] >EGL93146.1 hypothetical protein SA21318_0984 [Staphylococcus aureus subsp. aureus 21318] >EGS89455.1 hypothetical protein SA21269_1085 [Staphylococcus aureus …		ref_gene
1905BS33_00082	8770	16515	14886	18679	20509	22081	1640.83	1940.29	2048.77	2504.23	2766.58	2665.24	1876.63	2645.35	1.69179	0.758547	3.88236e-10	1.72917e-09	no	up	ptpA	-	gnl_HUI_1905BS33_1	85064	84600	-	COG0394(T:Signal transduction mechanisms)	COG0394(Protein-tyrosine-phosphatase)	CELLULAR PROCESSES AND SIGNALING	K25307	wzb	low molecular weight protein-tyrosine phosphatase [EC:3.1.3.48]	map02020(Two-component system)	Environmental Information Processing	Signal transduction	PF01451.24(LMWPc:Low molecular weight phosphotyrosine protein phosphatase)	GO:0006470(biological_process:protein dephosphorylation); GO:0004725(molecular_function:protein tyrosine phosphatase activity); GO:0005576(cellular_component:extracellular region)	GO:0110165;GO:0009987;GO:0003824;GO:0008152	WP_000228666.1(MULTISPECIES: low molecular weight phosphotyrosine protein phosphatase [Bacilli] >YP_500586.1 hypothetical protein SAOUHSC_02095 [Staphylococcus aureus subsp. aureus NCTC 8325] >A0A0H3K9F2.1 RecName: Full=Low molecular weight protein-tyrosine-phosphatase PtpA; AltName: Full=Phosphotyrosine phosphatase A; Short=PTPase A [Staphylococcus aureus subsp. aureus str. Newman] >P0C5D2.1 Rec…	sp|Q2FFL4|PTPA_STAA3(Low molecular weight protein-tyrosine-phosphatase PtpA OS=Staphylococcus aureus (strain USA300) OX=367830 GN=ptpA PE=3 SV=1)	ref_gene
1905BS33_00083	474	830	721	349	403	459	538.09	562.33	570.57	288.7	347.69	342.91	556.997	326.433	0.658406	-0.60295	1.5456e-05	4.18377e-05	no	down	-	-	gnl_HUI_1905BS33_1	85205	85411	+	COG4840(S:Function unknown)	COG4840(Uncharacterized conserved protein YfkK, UPF0435 family)	POORLY CHARACTERIZED							PF06569.14(DUF1128:Protein of unknown function (DUF1128))			AFH70107.1(hypothetical protein ST398NM01_1973 [Staphylococcus aureus subsp. aureus 71193] >AGU61976.1 hypothetical protein SAKOR_01836 [Staphylococcus aureus subsp. aureus CN1] >EEV03312.1 hypothetical protein SAAG_02399 [Staphylococcus aureus subsp. aureus 55/2053] >EEV05841.1 conserved hypothetical protein [Staphylococcus aureus subsp. aureus 65-1322] >EEV08600.1 conserved hypothetical protein…	sp|Q7A4S2|Y1696_STAAN(UPF0435 protein SA1696 OS=Staphylococcus aureus (strain N315) OX=158879 GN=SA1696 PE=1 SV=1)	ref_gene
1905BS33_00084	2065	2822	2449	2443	2426	2511	90.54	80.38	81.36	76.54	75.94	69.61	84.0933	74.03	1.10003	0.137549	0.143995	0.204359	no	up	pepS	-	gnl_HUI_1905BS33_1	85423	86670	+	COG2309(E:Amino acid transport and metabolism)	COG2309(Leucyl aminopeptidase (aminopeptidase T))	METABOLISM	K19689	ampS	aminopeptidase [EC:3.4.11.-]				PF02073.18(Peptidase_M29:Thermophilic metalloprotease (M29))	GO:0004177(molecular_function:aminopeptidase activity); GO:0046872(molecular_function:metal ion binding); GO:0008237(molecular_function:metallopeptidase activity); GO:0006508(biological_process:proteolysis)	GO:0003824;GO:0005488;GO:0008152	WP_001793428.1(MULTISPECIES: aminopeptidase [Staphylococcus] >ATV04595.1 Putative aminopeptidase [Staphylococcus aureus O11] >MBI0606134.1 aminopeptidase [Enterococcus faecalis] >MBN4862542.1 aminopeptidase [Staphylococcus sp. EG-SA-32] >MBN4895538.1 aminopeptidase [Staphylococcus sp. EG-SA-15] >MBN4917948.1 aminopeptidase [Staphylococcus sp. EG-SA-10] >NWG89666.1 aminopeptidase [Staphylococcus a…	sp|P39762|AMPS_BACSU(Aminopeptidase AmpS OS=Bacillus subtilis (strain 168) OX=224308 GN=ampS PE=3 SV=3)	ref_gene
1905BS33_00085	1266	1790	1483	2017	2000	2179	143.6	129.55	125.46	163.78	162.83	158.11	132.87	161.573	1.49259	0.577819	6.10681e-10	2.65403e-09	no	up	-	-	gnl_HUI_1905BS33_1	86760	87290	+	COG1607(I:Lipid transport and metabolism)	COG1607(Acyl-CoA hydrolase)	METABOLISM							PF03061.25(4HBT:Thioesterase superfamily)	GO:0006631(biological_process:fatty acid metabolic process); GO:0006637(biological_process:acyl-CoA metabolic process); GO:0016790(molecular_function:thiolester hydrolase activity); GO:0005829(cellular_component:cytosol); GO:0047617(molecular_function:acyl-CoA hydrolase activity); GO:0036042(molecular_function:long-chain fatty acyl-CoA binding)	GO:0110165;GO:0009987;GO:0003824;GO:0008152;GO:0005488	WP_000184383.1(MULTISPECIES: acyl-CoA thioesterase [Bacilli] >YP_500583.1 hypothetical protein SAOUHSC_02091 [Staphylococcus aureus subsp. aureus NCTC 8325] >EGL93160.1 thioesterase family protein [Staphylococcus aureus subsp. aureus 21318] >EGS84499.1 thioesterase family protein [Staphylococcus aureus subsp. aureus 21266] >EGS90962.1 thioesterase family protein [Staphylococcus aureus subsp. aure…	sp|P49851|YKHA_BACSU(Uncharacterized acyl-CoA thioester hydrolase YkhA OS=Bacillus subtilis (strain 168) OX=224308 GN=ykhA PE=3 SV=2)	ref_gene
1905BS33_00086	1446	1955	1674	1251	1173	1361	62.77	55.14	55.07	38.81	36.35	37.35	57.66	37.5033	0.812582	-0.299415	0.00152868	0.00320803	no	down	queE_1	-	gnl_HUI_1905BS33_1	88703	87552	-	COG0535(D:Cell cycle control, cell division, chromosome partitioning); COG0535(H:Coenzyme transport and metabolism)	COG0535(Radical SAM superfamily maturase, SkfB/NifB/PqqE family); COG0535(Radical SAM superfamily maturase, SkfB/NifB/PqqE family)	CELLULAR PROCESSES AND SIGNALING;METABOLISM							PF08756.13(YfkB:YfkB-like domain); PF04055.24(Radical_SAM:Radical SAM superfamily); PF13394.9(Fer4_14:4Fe-4S single cluster domain); PF13353.9(Fer4_12:4Fe-4S single cluster domain)	GO:0003824(molecular_function:catalytic activity); GO:0051536(molecular_function:iron-sulfur cluster binding); GO:0046872(molecular_function:metal ion binding)	GO:0003824;GO:0005488	AFH70104.1(Thioredoxin-like oxidoreductase [Staphylococcus aureus subsp. aureus 71193] >EIA13570.1 Thioredoxin-like oxidoreductase [Staphylococcus aureus subsp. aureus DR10])	sp|O34400|YFKA_BACSU(Putative protein YfkA OS=Bacillus subtilis (strain 168) OX=224308 GN=yfkA PE=3 SV=2)	ref_gene
1905BS33_00087	510	1003	742	352	252	387	248.84	296.99	258.11	123.34	89.74	122.92	267.98	112	0.485412	-1.04272	1.09828e-10	5.09958e-10	yes	down	-	-	gnl_HUI_1905BS33_1	88927	89088	+													CAC5928070.1(Putative cytosolic protein [Staphylococcus aureus])		ref_gene
1905BS33_00088	11223	20502	18862	13650	14132	15050	1704.05	1968.73	2119.7	1484.48	1543.89	1468.9	1930.83	1499.09	0.938862	-0.0910147	0.438936	0.527058	no	down	-	-	gnl_HUI_1905BS33_1	89218	89733	+	COG0693(V:Defense mechanisms)	COG0693(Protein/nucleotide deglycase, PfpI/YajL/DJ-1 family (repair of methylglyoxal-glycated proteins and nucleic acids))	CELLULAR PROCESSES AND SIGNALING	K05520	pfpI	protease I [EC:3.5.1.124]				PF01965.27(DJ-1_PfpI:DJ-1/PfpI family); PF00117.31(GATase:Glutamine amidotransferase class-I)	GO:0006508(biological_process:proteolysis); GO:0008233(molecular_function:peptidase activity); GO:0006541(biological_process:glutamine metabolic process); GO:0016740(molecular_function:transferase activity); GO:0016798(molecular_function:hydrolase activity, acting on glycosyl bonds)	GO:0009987;GO:0003824;GO:0008152	WP_000163283.1(MULTISPECIES: type 1 glutamine amidotransferase [Bacilli] >YP_500510.1 hypothetical protein SAOUHSC_02013 [Staphylococcus aureus subsp. aureus NCTC 8325] >P0A0K0.1 RecName: Full=Uncharacterized protein SAV1875 [Staphylococcus aureus subsp. aureus Mu50] >P0A0K1.1 RecName: Full=Uncharacterized protein SA1692 [Staphylococcus aureus subsp. aureus N315] >P0A0K2.1 RecName: Full=Uncharact…	sp|P0A0K1|Y1692_STAAN(Uncharacterized protein SA1692 OS=Staphylococcus aureus (strain N315) OX=158879 GN=SA1692 PE=3 SV=1)	ref_gene
1905BS33_00089	1713	2512	2506	2090	1971	2364	102.23	96.98	112.91	89.18	84.09	89.47	104.04	87.58	1.04355	0.0615045	0.541839	0.625506	no	up	mgt	-	gnl_HUI_1905BS33_1	90074	90883	+	COG0744(M:Cell wall/membrane/envelope biogenesis)	COG0744(Penicillin-binding protein 1B/1F, peptidoglycan transglycosylase/transpeptidase)	CELLULAR PROCESSES AND SIGNALING	K04478	sgtB	monofunctional glycosyltransferase [EC:2.4.1.129]	map00550(Peptidoglycan biosynthesis)	Metabolism	Glycan biosynthesis and metabolism	PF00912.25(Transgly:Transglycosylase)	GO:0008955(molecular_function:peptidoglycan glycosyltransferase activity); GO:0016021(cellular_component:integral component of membrane); GO:0071555(biological_process:cell wall organization); GO:0008360(biological_process:regulation of cell shape); GO:0009252(biological_process:peptidoglycan biosynthetic process); GO:0005886(cellular_component:plasma membrane)	GO:0008152;GO:0065007;GO:0110165;GO:0009987;GO:0003824	WP_000830377.1(monofunctional peptidoglycan glycosyltransferase SgtB [Staphylococcus aureus] >ADQ76732.1 monofunctional glycosyltransferase [Staphylococcus aureus subsp. aureus TCH60] >AUU48932.1 glycosyltransferase [Staphylococcus aureus] >AWQ30961.1 glycosyltransferase [Staphylococcus aureus] >EFB54820.1 monofunctional biosynthetic peptidoglycan transglycosylase [Staphylococcus aureus subsp. au…	sp|A7X3Z2|MGT_STAA1(Monofunctional glycosyltransferase OS=Staphylococcus aureus (strain Mu3 / ATCC 700698) OX=418127 GN=mgt PE=3 SV=1)	ref_gene
1905BS33_00090	1920	2610	2203	675	827	932	141.83	124.26	122.46	35.66	43.72	43.77	129.517	41.05	0.393027	-1.3473	2.22424e-34	5.12596e-33	yes	down	recX	-	gnl_HUI_1905BS33_1	91144	91962	+	COG2137(O:Posttranslational modification, protein turnover, chaperones)	COG2137(SOS response regulatory protein OraA/RecX, interacts with RecA)	CELLULAR PROCESSES AND SIGNALING	K03565	recX	regulatory protein				PF02631.19(RecX:RecX family)	GO:0005737(cellular_component:cytoplasm); GO:0006282(biological_process:regulation of DNA repair)	GO:0065007;GO:0110165	WP_001124416.1(recombination regulator RecX [Staphylococcus aureus] >AFH70100.1 RecX [Staphylococcus aureus subsp. aureus 71193] >AFR73899.1 putative regulatory protein [Staphylococcus aureus 08BA02176] >ALS70233.1 RecX family transcriptional regulator [Staphylococcus aureus] >ALS72846.1 RecX family transcriptional regulator [Staphylococcus aureus] >ALS86249.1 RecX family transcriptional regulato…	sp|A7X3Z1|RECX_STAA1(Regulatory protein RecX OS=Staphylococcus aureus (strain Mu3 / ATCC 700698) OX=418127 GN=recX PE=3 SV=1)	ref_gene
1905BS33_00091	326	572	513	220	234	250	136.1	145.65	153.46	65.92	71.12	67.9	145.07	68.3133	0.550651	-0.860789	2.50155e-08	9.28196e-08	no	down	yfhH	-	gnl_HUI_1905BS33_1	91940	92254	+										PF08838.13(DUF1811:Protein of unknown function (DUF1811))			CCG16490.1(conserved hypothetical protein [Staphylococcus aureus subsp. aureus HO 5096 0412])	sp|O31576|YFHH_BACSU(Uncharacterized protein YfhH OS=Bacillus subtilis (strain 168) OX=224308 GN=yfhH PE=1 SV=1)	ref_gene
1905BS33_00092	1477	1841	1559	990	1185	1302	50.97	41.38	40.86	24.41	29.17	28.37	44.4033	27.3167	0.772342	-0.372687	0.000963437	0.00206851	no	down	tagH_1	-	gnl_HUI_1905BS33_1	92269	93786	+	COG1134(G:Carbohydrate transport and metabolism)	COG1134(ABC-type polysaccharide/polyol phosphate transport system, ATPase component)	METABOLISM	K09693	tagH	teichoic acid transport system ATP-binding protein [EC:7.5.2.4]	map02010(ABC transporters)	Environmental Information Processing	Membrane transport	PF00005.30(ABC_tran:ABC transporter)	GO:0016787(molecular_function:hydrolase activity); GO:0016021(cellular_component:integral component of membrane); GO:0005524(molecular_function:ATP binding)	GO:0005488;GO:0003824;GO:0110165	WP_000535846.1(ABC transporter ATP-binding protein [Staphylococcus aureus] >AFH70098.1 ABC transporter ATP-binding protein [Staphylococcus aureus subsp. aureus 71193] >AFR73897.1 putative membrane protein [Staphylococcus aureus 08BA02176] >ALS70231.1 teichoic acid ABC transporter ATP-binding protein [Staphylococcus aureus] >ALS72844.1 teichoic acid ABC transporter ATP-binding protein [Staphylococ…	sp|P42954|TAGH_BACSU(Teichoic acids export ATP-binding protein TagH OS=Bacillus subtilis (strain 168) OX=224308 GN=tagH PE=1 SV=1)	ref_gene
1905BS33_00093	420	484	364	417	362	406	25.55	19.04	16.72	18.14	15.75	15.67	20.4367	16.52	1.01146	0.0164452	0.915716	0.935834	no	up	-	-	gnl_HUI_1905BS33_1	93795	94631	+				K09692	tagG	teichoic acid transport system permease protein	map02010(ABC transporters)	Environmental Information Processing	Membrane transport		GO:0016021(cellular_component:integral component of membrane)	GO:0110165	WP_000886473.1(membrane protein [Staphylococcus aureus] >AFH70097.1 Hypothetical protein ST398NM01_1963 [Staphylococcus aureus subsp. aureus 71193] >AFR73896.1 putative membrane protein [Staphylococcus aureus 08BA02176] >ALS70230.1 hypothetical protein AUC48_09715 [Staphylococcus aureus] >ALS72843.1 hypothetical protein AUC49_09555 [Staphylococcus aureus] >APE88978.1 hypothetical protein AS852_10…		ref_gene
1905BS33_00094	6826	9533	8418	5464	4986	6983	377.53	341.49	351.86	216.04	197.07	244.73	356.96	219.28	0.763252	-0.389769	1.82306e-05	4.8615e-05	no	down	yfhP	-	gnl_HUI_1905BS33_1	95869	94892	-	COG1988(R:General function prediction only)	COG1988(Membrane-bound metal-dependent hydrolase YbcI, DUF457 family)	POORLY CHARACTERIZED	K07038		inner membrane protein				PF04307.17(YdjM:LexA-binding, inner membrane-associated putative hydrolase)	GO:0016787(molecular_function:hydrolase activity); GO:0016021(cellular_component:integral component of membrane)	GO:0003824;GO:0110165	WP_000379101.1(metal-dependent hydrolase [Staphylococcus aureus] >AFH70096.1 putative membrane spanning protein [Staphylococcus aureus subsp. aureus 71193] >AFR73894.1 putative membrane protein [Staphylococcus aureus 08BA02176] >ALS70228.1 metal-dependent hydrolase [Staphylococcus aureus] >ALS72841.1 metal-dependent hydrolase [Staphylococcus aureus] >ALS86244.1 metal-dependent hydrolase [Staphylo…	sp|O31583|YFHP_BACSU(Uncharacterized protein YfhP OS=Bacillus subtilis (strain 168) OX=224308 GN=yfhP PE=2 SV=1)	ref_gene
1905BS33_00095	463	712	585	382	393	507	23.36	23.3	22.34	13.78	14.17	16.2	23	14.7167	0.795047	-0.330889	0.00909147	0.0167022	no	down	mutY	-	gnl_HUI_1905BS33_1	96021	97058	+	COG1194(L:Replication, recombination and repair)	COG1194(Adenine-specific DNA glycosylase, acts on AG and A-oxoG pairs)	INFORMATION STORAGE AND PROCESSING	K03575	mutY	A/G-specific adenine glycosylase [EC:3.2.2.31]	map03410(Base excision repair)	Genetic Information Processing	Replication and repair	PF14815.9(NUDIX_4:NUDIX domain); PF00730.28(HhH-GPD:HhH-GPD superfamily base excision DNA repair protein); PF00633.26(HHH:Helix-hairpin-helix motif)	GO:0006284(biological_process:base-excision repair); GO:0051539(molecular_function:4 iron, 4 sulfur cluster binding); GO:0000701(molecular_function:purine-specific mismatch base pair DNA N-glycosylase activity); GO:0019104(molecular_function:DNA N-glycosylase activity); GO:0003677(molecular_function:DNA binding); GO:0046872(molecular_function:metal ion binding)	GO:0005488;GO:0009987;GO:0003824;GO:0008152;GO:0050896	WP_000284749.1(A/G-specific adenine glycosylase [Staphylococcus aureus] >AFH70095.1 A/G-specific adenine DNA glycosylase [Staphylococcus aureus subsp. aureus 71193] >AFR73893.1 HhH-GPD superfamily base excision DNA repair protein [Staphylococcus aureus 08BA02176] >ALS70227.1 A/G-specific adenine glycosylase [Staphylococcus aureus] >ALS72840.1 A/G-specific adenine glycosylase [Staphylococcus aureu…	sp|O31584|MUTY_BACSU(Adenine DNA glycosylase OS=Bacillus subtilis (strain 168) OX=224308 GN=mutY PE=2 SV=1)	ref_gene
1905BS33_00096	1750	2479	2124	1129	916	1125	176.37	159.91	160.1	81.44	66.2	72.4	165.46	73.3467	0.545046	-0.87555	5.69405e-17	4.56979e-16	no	down	-	-	gnl_HUI_1905BS33_1	97361	97903	+	COG3557(S:Function unknown)	COG3557(Uncharacterized conserved protein associated with RNAses G and E, UPF0374/DUF402 family)	POORLY CHARACTERIZED	K07586	ygaC	uncharacterized protein				PF04167.16(DUF402:Protein of unknown function (DUF402))	GO:0004812(molecular_function:aminoacyl-tRNA ligase activity)	GO:0003824	WP_000251253.1(MULTISPECIES: DUF402 domain-containing protein [Bacilli] >YP_500501.1 hypothetical protein SAOUHSC_02004 [Staphylococcus aureus subsp. aureus NCTC 8325] >A5IU33.1 RecName: Full=UPF0374 protein SaurJH9_1921 [Staphylococcus aureus subsp. aureus JH9] >A6QI49.1 RecName: Full=UPF0374 protein NWMN_1759 [Staphylococcus aureus subsp. aureus str. Newman] >A6U2X1.1 RecName: Full=UPF0374 prot…	sp|Q7A4T2|Y1684_STAAN(UPF0374 protein SA1684 OS=Staphylococcus aureus (strain N315) OX=158879 GN=SA1684 PE=3 SV=1)	ref_gene
1905BS33_00097	2941	3304	2739	1821	1864	2062	82.14	60.2	58.18	36.33	37.12	36.31	66.84	36.5867	0.689788	-0.535775	2.53852e-06	7.49326e-06	no	down	-	-	gnl_HUI_1905BS33_1	98194	99930	+	COG1132(V:Defense mechanisms)	COG1132(ABC-type multidrug transport system, ATPase and permease component)	CELLULAR PROCESSES AND SIGNALING	K24708		ATP-binding cassette, subfamily B, putative efflux pump [EC:7.6.2.-]				PF00664.26(ABC_membrane:ABC transporter transmembrane region); PF00005.30(ABC_tran:ABC transporter); PF02463.22(SMC_N:RecF/RecN/SMC N terminal domain); PF03193.19(RsgA_GTPase:RsgA GTPase)	GO:0016787(molecular_function:hydrolase activity); GO:0016021(cellular_component:integral component of membrane); GO:0140359(molecular_function:ABC-type transmembrane transporter activity); GO:0005524(molecular_function:ATP binding)	GO:0005488;GO:0140657;GO:0005215;GO:0003824;GO:0110165	KAC77014.1(hypothetical protein W538_02582, partial [Staphylococcus aureus VET0261R])	sp|Q7A4T3|Y1683_STAAN(Putative multidrug export ATP-binding/permease protein SA1683 OS=Staphylococcus aureus (strain N315) OX=158879 GN=SA1683 PE=1 SV=1)	ref_gene
1905BS33_00098	3904	5033	4404	4492	3642	5079	170.99	143.21	146.17	140.6	113.89	140.67	153.457	131.72	1.07177	0.100002	0.315157	0.399465	no	up	-	-	gnl_HUI_1905BS33_1	101266	100121	-	COG4129(S:Function unknown)	COG4129(Uncharacterized membrane protein YgaE, UPF0421/DUF939 family)	POORLY CHARACTERIZED							PF06081.14(ArAE_1:Aromatic acid exporter family member 1); PF04632.15(FUSC:Fusaric acid resistance protein family); PF13515.9(FUSC_2:Fusaric acid resistance protein-like)	GO:0016021(cellular_component:integral component of membrane)	GO:0110165	AFH70092.1(Integral membrane protein [Staphylococcus aureus subsp. aureus 71193] >EIA13558.1 Integral membrane protein [Staphylococcus aureus subsp. aureus DR10])	sp|P71083|YGAE_BACSU(UPF0421 protein YgaE OS=Bacillus subtilis (strain 168) OX=224308 GN=ygaE PE=3 SV=1)	ref_gene
1905BS33_00099	2584	3717	3091	1737	1870	2089	106.27	99.38	96.39	51.05	54.89	54.3	100.68	53.4133	0.662525	-0.593954	4.3023e-11	2.07435e-10	no	down	hemL2	-	gnl_HUI_1905BS33_1	102797	101508	-	COG0001(H:Coenzyme transport and metabolism)	COG0001(Glutamate-1-semialdehyde aminotransferase)	METABOLISM	K01845	hemL	glutamate-1-semialdehyde 2,1-aminomutase [EC:5.4.3.8]	map00860(Porphyrin metabolism)	Metabolism	Metabolism of cofactors and vitamins	PF00202.24(Aminotran_3:Aminotransferase class-III)	GO:0005737(cellular_component:cytoplasm); GO:0042286(molecular_function:glutamate-1-semialdehyde 2,1-aminomutase activity); GO:0006782(biological_process:protoporphyrinogen IX biosynthetic process); GO:0006779(biological_process:porphyrin-containing compound biosynthetic process); GO:0008483(molecular_function:transaminase activity); GO:0030170(molecular_function:pyridoxal phosphate binding)	GO:0110165;GO:0009987;GO:0003824;GO:0008152;GO:0005488	WP_001011603.1(MULTISPECIES: glutamate-1-semialdehyde 2,1-aminomutase [Staphylococcus] >Q6GFJ3.1 RecName: Full=Glutamate-1-semialdehyde 2,1-aminomutase 2; Short=GSA 2; AltName: Full=Glutamate-1-semialdehyde aminotransferase 2; Short=GSA-AT 2 [Staphylococcus aureus subsp. aureus MRSA252] >SUN31894.1 Glutamate-1-semialdehyde aminotransferase [Staphylococcus schleiferi] >ADQ76742.1 glutamate-1-semia…	sp|Q6GFJ3|GSA2_STAAR(Glutamate-1-semialdehyde 2,1-aminomutase 2 OS=Staphylococcus aureus (strain MRSA252) OX=282458 GN=hemL2 PE=3 SV=1)	ref_gene
1905BS33_00100	3027	4365	3792	2505	2545	2938	582.7	527.12	536.51	345.57	353.34	365.06	548.777	354.657	0.780165	-0.358149	1.94929e-05	5.18709e-05	no	down	bcp	-	gnl_HUI_1905BS33_1	102878	103333	+	COG1225(O:Posttranslational modification, protein turnover, chaperones)	COG1225(Peroxiredoxin)	CELLULAR PROCESSES AND SIGNALING	K03564		thioredoxin-dependent peroxiredoxin [EC:1.11.1.24]				PF00578.24(AhpC-TSA:AhpC/TSA family); PF08534.13(Redoxin:Redoxin); PF13911.9(AhpC-TSA_2:AhpC/TSA antioxidant enzyme)	GO:0005737(cellular_component:cytoplasm); GO:0004601(molecular_function:peroxidase activity); GO:0008379(molecular_function:thioredoxin peroxidase activity); GO:0034599(biological_process:cellular response to oxidative stress); GO:0102039(molecular_function:alkylhydroperoxide reductase activity); GO:0045454(biological_process:cell redox homeostasis)	GO:0065007;GO:0110165;GO:0016209;GO:0009987;GO:0003824;GO:0050896	WP_000939521.1(MULTISPECIES: thioredoxin-dependent thiol peroxidase [Bacilli] >YP_500496.1 hypothetical protein SAOUHSC_01999 [Staphylococcus aureus subsp. aureus NCTC 8325] >EGL93152.1 redoxin [Staphylococcus aureus subsp. aureus 21318] >EGS84329.1 antioxidant, AhpC/TSA family [Staphylococcus aureus subsp. aureus 21266] >EGS90955.1 antioxidant, AhpC/TSA family [Staphylococcus aureus subsp. aureu…	sp|Q796Y8|BCP_BACSU(Peroxiredoxin Bcp OS=Bacillus subtilis (strain 168) OX=224308 GN=ygaF PE=3 SV=1)	ref_gene
1905BS33_00101	2495	3039	2893	2112	2024	2500	137.3	108.32	120.32	83.09	79.59	87.17	121.98	83.2833	0.851513	-0.2319	0.0130823	0.0233069	no	down	ghrB_1	-	gnl_HUI_1905BS33_1	103330	104289	+	COG0111(H:Coenzyme transport and metabolism)	COG0111(Phosphoglycerate dehydrogenase or related dehydrogenase)	METABOLISM							PF02826.22(2-Hacid_dh_C:D-isomer specific 2-hydroxyacid dehydrogenase, NAD binding domain); PF00389.33(2-Hacid_dh:D-isomer specific 2-hydroxyacid dehydrogenase, catalytic domain)	GO:0051287(molecular_function:NAD binding); GO:0004617(molecular_function:phosphoglycerate dehydrogenase activity)	GO:0003824;GO:0005488	AFH70089.1(D-3-phosphoglycerate dehydrogenase [Staphylococcus aureus subsp. aureus 71193] >EIA13555.1 D-3-phosphoglycerate dehydrogenase [Staphylococcus aureus subsp. aureus DR10] >EZR31553.1 hypothetical protein V143_02411 [Staphylococcus aureus ZTA09/03739-9HSA] >EZR33179.1 hypothetical protein V135_01529 [Staphylococcus aureus ZTA09/03576-9HST] >EZR36793.1 hypothetical protein V138_00777 [Stap…
1905BS33_00102	10881	14227	12848	12530	8765	13248	1646.61	1361.76	1439.17	1358.12	954.34	1288.64	1482.51	1200.37	0.985217	-0.0214867	0.853376	0.889863	no	down	perR	-	gnl_HUI_1905BS33_1	104386	104832	+	COG0735(P:Inorganic ion transport and metabolism)	COG0735(Fe2+ or Zn2+ uptake regulation protein Fur/Zur)	METABOLISM	K09825	perR	Fur family transcriptional regulator, peroxide stress response regulator				PF01475.22(FUR:Ferric uptake regulator family)	GO:0005737(cellular_component:cytoplasm); GO:0003700(molecular_function:transcription factor activity, sequence-specific DNA binding); GO:1900376(biological_process:regulation of secondary metabolite biosynthetic process); GO:0000976(molecular_function:transcription regulatory region sequence-specific DNA binding); GO:0008270(molecular_function:zinc ion binding); GO:0003677(molecular_function:DNA…	GO:0005488;GO:0065007;GO:0110165;GO:0140110	WP_000110011.1(MULTISPECIES: peroxide-responsive transcriptional repressor PerR [Bacilli] >YP_500494.1 ferric uptake regulator-like protein [Staphylococcus aureus subsp. aureus NCTC 8325] >Q2FFN4.1 RecName: Full=Peroxide-responsive repressor PerR [Staphylococcus aureus subsp. aureus USA300] >Q2G282.1 RecName: Full=Peroxide-responsive repressor PerR [Staphylococcus aureus subsp. aureus NCTC 8325] …	sp|Q2FFN4|PERR_STAA3(Peroxide-responsive repressor PerR OS=Staphylococcus aureus (strain USA300) OX=367830 GN=perR PE=3 SV=1)	ref_gene
1905BS33_00104	6.38	1	0	0	0	0	168.81	17.05	0	0	0	0	61.9533	0	0.0758853	-3.72004	0.122256	0.176702	no	down	-	-	gnl_HUI_1905BS33_1	107217	107293	+															ref_gene
1905BS33_00105	50	56	83.35	63	55	80	107.38	71.92	123.62	101.2	95.78	115.3	100.973	104.093	1.12896	0.174992	0.557666	0.640538	no	up	-	-	gnl_HUI_1905BS33_1	107312	107387	+															ref_gene
1905BS33_00108	20754.5	14518.7	9771.32	6425.54	6818.36	54026.9	307.97	141.05	110.61	68.08	72.05	504.26	186.543	214.797	1.45072	0.536772	0.609987	0.689599	no	up	-	-	gnl_HUI_1905BS33_1	110800	110875	+															ref_gene
1905BS33_00109	3.5	10.71	4	1	1.5	1.5	0	0	0	0	0	0	0	0	0.295544	-1.75855	0.133555	0.191054	no	down	-	-	gnl_HUI_1905BS33_1	110892	110967	+															ref_gene
1905BS33_00110	0	3.78	5.53	0	0	0	0	0	0	0	0	0	0	0	0.0636766	-3.97309	0.0730673	0.112743	no	down	-	-	gnl_HUI_1905BS33_1	110973	111048	+															ref_gene
1905BS33_00111	1	3	9	3	0	3	0	0	0	0	0	0	0	0	0.502962	-0.991479	0.466924	0.553264	no	down	-	-	gnl_HUI_1905BS33_1	111051	111134	+															ref_gene
1905BS33_00112	0	0	5	3	0	5	0	0	0	0	0	0	0	0	1.68802	0.755335	0.675241	0.748216	no	up	-	-	gnl_HUI_1905BS33_1	111137	111211	+															ref_gene
1905BS33_00113	25.95	51.76	44.82	33.8	15.68	26.53	0	0	0	0	0	0	0	0	0.692417	-0.530287	0.197391	0.268751	no	down	-	-	gnl_HUI_1905BS33_1	111222	111310	+															ref_gene
1905BS33_00114	2.15	2.53	9	4.27	0	4	59.67	45.46	170.94	104.39	0	78.3	92.0233	60.8967	0.614258	-0.703083	0.572711	0.654505	no	down	-	-	gnl_HUI_1905BS33_1	111328	111403	+															ref_gene
1905BS33_00115	2	3	6	4	4	3.71	0	0	0	0	0	0	0	0	1.19712	0.259572	0.809453	0.858677	no	up	-	-	gnl_HUI_1905BS33_1	111412	111485	+															ref_gene
1905BS33_00116	0	0	0	0	0	0	0	0	0	0	0	0	0	0	1	0	1	1	no	no change	-	-	gnl_HUI_1905BS33_1	111503	111578	+															ref_gene
1905BS33_00117	2	4	5	0	2	4	47.96	61.61	81.88	0	54.24	67.49	63.8167	40.5767	0.585721	-0.771714	0.568928	0.651092	no	down	-	-	gnl_HUI_1905BS33_1	111600	111674	+															ref_gene
1905BS33_00118	0	0	0	0	0	0	0	0	0	0	0	0	0	0	1	0	1	1	no	no change	-	-	gnl_HUI_1905BS33_1	111702	111775	+															ref_gene
1905BS33_00119	0	10	17.35	4.91	4.27	4.08	0	179.71	329.54	120.16	0	79.8	169.75	66.6533	0.553668	-0.852908	0.404874	0.493437	no	down	-	-	gnl_HUI_1905BS33_1	111784	111875	+													APY23825.1(hypothetical protein [Staphylococcus arlettae])		ref_gene
1905BS33_00120	47	81	64.97	67	48	102	721.21	784.2	680.56	864.9	780	1097.95	728.657	914.283	1.22011	0.287009	0.334823	0.42084	no	up	-	-	gnl_HUI_1905BS33_1	111885	111960	+															ref_gene
1905BS33_00121	19.86	29.78	37.34	18.67	12.29	20.75	851.82	837.18	1093.27	0	0	0	927.423	0	0.650642	-0.620064	0.18554	0.255244	no	down	-	-	gnl_HUI_1905BS33_1	111999	112091	+													VXC95277.1(hypothetical protein STAPHY8AQ_90334 [Staphylococcus sp. 8AQ])		ref_gene
1905BS33_00122	1.11	1.11	2.43	1.25	6.44	4.39	40.36	26.33	60.07	0	0	111.99	42.2533	37.33	2.99025	1.58027	0.262019	0.342782	no	up	-	-	gnl_HUI_1905BS33_1	112105	112180	+															ref_gene
1905BS33_00123	0	0	0	0	0	0	0	0	0	0	0	0	0	0	1	0	1	1	no	no change	-	-	gnl_HUI_1905BS33_1	112189	112264	+															ref_gene
1905BS33_00124	0	0	2.27	0	0	1.59	0	0	50.34	0	0	36.33	16.78	12.11	1.01309	0.0187616	0.995153	0.996295	no	up	-	-	gnl_HUI_1905BS33_1	112282	112356	+															ref_gene
1905BS33_00125	0	3.57	0	0	0	0	0	0	0	0	0	0	0	0	0.171921	-2.54018	0.468995	0.55493	no	down	-	-	gnl_HUI_1905BS33_1	112363	112438	+															ref_gene
1905BS33_00126	0	2	0	2	0	0	0	0	0	0	0	0	0	0	1.2587	0.331933	0.914033	0.935636	no	up	-	-	gnl_HUI_1905BS33_1	112443	112525	+													EDP67841.1(hypothetical protein CAT7_00245 [Carnobacterium sp. AT7])		ref_gene
1905BS33_00127	1	3	1	0	0	0	0	0	0	0	0	0	0	0	0.125288	-2.99668	0.245493	0.324909	no	down	-	-	gnl_HUI_1905BS33_1	112540	112613	+															ref_gene
1905BS33_00128	2.37	2.16	4.2	0	0	0	0	0	0	0	0	0	0	0	0.0746397	-3.74391	0.0791303	0.120981	no	down	-	-	gnl_HUI_1905BS33_1	112616	112689	+															ref_gene
1905BS33_00129	2.97	2.51	5.91	0.43	1.5	2	0	0	0	0	0	0	0	0	0.356942	-1.48624	0.290462	0.372645	no	down	-	-	gnl_HUI_1905BS33_1	112700	112771	+															ref_gene
1905BS33_00130	2	5	1	1	1	1	0	0	0	0	0	0	0	0	0.421844	-1.24522	0.443752	0.531571	no	down	-	-	gnl_HUI_1905BS33_1	112777	112850	+															ref_gene
1905BS33_00131	4	0	8.58	10.4	3.99	16.27	0	0	0	0	0	0	0	0	2.36212	1.24008	0.202313	0.27456	no	up	-	-	gnl_HUI_1905BS33_1	112858	112932	+															ref_gene
1905BS33_00132	1	0	1	1	0	0	0	0	0	0	0	0	0	0	0.546421	-0.871916	0.773661	0.82982	no	down	-	-	gnl_HUI_1905BS33_1	112948	113022	+															ref_gene
1905BS33_00133	0	9	3.42	3.6	0.01	4.73	0	0	0	0	0	0	0	0	0.869163	-0.202301	0.885461	0.915081	no	down	-	-	gnl_HUI_1905BS33_1	113036	113110	+															ref_gene
1905BS33_00134	0	2	1	7	1	10	0	22.09	11.89	103.55	18.79	122.35	11.3267	81.5633	6.6337	2.72981	0.0534111	0.0850785	no	up	-	-	gnl_HUI_1905BS33_1	113149	113232	+													KRK09746.1(hypothetical protein FD51_GL002022 [Lacticaseibacillus zeae DSM 20178 = KCTC 3804])		ref_gene
1905BS33_00135	302	343	332	353	359	377	15.94	11.73	13.25	13.32	13.54	12.6	13.64	13.1533	1.2078	0.272383	0.0621656	0.0973567	no	up	-	-	gnl_HUI_1905BS33_1	113778	114839	+	COG3641(T:Signal transduction mechanisms)	COG3641(Membrane regulatory protein PfoR, PTS_EIIC_2 domain (does not regulate perfringolysin expression))	CELLULAR PROCESSES AND SIGNALING	K07035		uncharacterized protein				PF13303.9(PTS_EIIC_2:Phosphotransferase system, EIIC)	GO:0009401(biological_process:phosphoenolpyruvate-dependent sugar phosphotransferase system); GO:0016021(cellular_component:integral component of membrane); GO:0008982(molecular_function:protein-N(PI)-phosphohistidine-sugar phosphotransferase activity); GO:0005886(cellular_component:plasma membrane)	GO:0051179;GO:0110165;GO:0005215;GO:0009987;GO:0003824	WP_000063551.1(MULTISPECIES: PTS transporter subunit IIC [Staphylococcus] >EGS90730.1 PTS family porter, EIIC [Staphylococcus aureus subsp. aureus 21269] >EHS20954.1 PTS system EIIC component [Staphylococcus aureus subsp. aureus IS-55] >SUN31890.1 Regulatory protein [Staphylococcus schleiferi] >VTS24960.1 Regulatory protein [Staphylococcus hyicus] >ADQ76747.1 phosphotransferase system, EIIC [Stap…		ref_gene
1905BS33_00136	119	152	123	134	115	197	4.29	3.57	3.37	3.45	2.96	4.49	3.74333	3.63333	1.21761	0.284048	0.183067	0.252534	no	up	mltF	-	gnl_HUI_1905BS33_1	115096	116553	+	COG0765(E:Amino acid transport and metabolism)	COG0765(ABC-type amino acid transport system, permease component)	METABOLISM	K17077	artQ	arginine/lysine/histidine transport system permease protein	map02010(ABC transporters)	Environmental Information Processing	Membrane transport	PF00497.23(SBP_bac_3:Bacterial extracellular solute-binding proteins, family 3); PF00528.25(BPD_transp_1:Binding-protein-dependent transport system inner membrane component); PF10613.12(Lig_chan-Glu_bd:Ligated ion channel L-glutamate- and glycine-binding site)	GO:0043190(cellular_component:ATP-binding cassette (ABC) transporter complex); GO:0022857(molecular_function:transmembrane transporter activity); GO:0006865(biological_process:amino acid transport); GO:0015675(biological_process:nickel cation transport)	GO:0005215;GO:0051179;GO:0032991	WP_000649908.1(MULTISPECIES: ABC transporter permease subunit [Staphylococcus] >EGL93946.1 ABC transporter, permease protein [Staphylococcus aureus subsp. aureus 21318] >EHS07894.1 ABC transporter, permease protein [Staphylococcus aureus subsp. aureus IS-99] >EHS80353.1 ABC transporter, permease protein [Staphylococcus aureus subsp. aureus IS-160] >ENK65249.1 His/Glu/Gln/Arg/opine family amino AB…	sp|P54536|ARTQ_BACSU(Arginine transport system permease protein ArtQ OS=Bacillus subtilis (strain 168) OX=224308 GN=artQ PE=1 SV=1)	ref_gene
1905BS33_00137	289	483	438	398	269	353	24.72	26.54	28.11	24.35	16.48	19.23	26.4567	20.02	0.928394	-0.107191	0.521207	0.605584	no	down	tcyC_1	-	gnl_HUI_1905BS33_1	116540	117268	+	COG1126(E:Amino acid transport and metabolism)	COG1126(ABC-type polar amino acid transport system, ATPase component)	METABOLISM	K23060	artR	arginine/lysine/histidine transport system ATP-binding protein [EC:7.4.2.1]	map02010(ABC transporters)	Environmental Information Processing	Membrane transport	PF00005.30(ABC_tran:ABC transporter); PF13304.9(AAA_21:AAA domain, putative AbiEii toxin, Type IV TA system); PF02463.22(SMC_N:RecF/RecN/SMC N terminal domain); PF13555.9(AAA_29:P-loop containing region of AAA domain); PF13476.9(AAA_23:AAA domain); PF13191.9(AAA_16:AAA ATPase domain); PF13401.9(AAA_22:AAA domain)	GO:0016787(molecular_function:hydrolase activity); GO:0015424(molecular_function:amino acid-transporting ATPase activity); GO:0005524(molecular_function:ATP binding); GO:0005886(cellular_component:plasma membrane)	GO:0005488;GO:0140657;GO:0005215;GO:0003824;GO:0110165	WP_001144059.1(amino acid ABC transporter ATP-binding protein [Staphylococcus aureus] >AFH70085.1 ArtP [Staphylococcus aureus subsp. aureus 71193] >AFR73883.1 glutamine transport ATP-binding protein [Staphylococcus aureus 08BA02176] >EHM76863.1 ABC transporter, ATP-binding protein [Staphylococcus aureus subsp. aureus 21331] >EIA13148.1 ArtP [Staphylococcus aureus subsp. aureus DR10] >EOR47255.1 g…
1905BS33_00138	612	901	830	567	661	673	30.19	28.83	30.98	19.99	23.29	21.01	30	21.43	0.889075	-0.169624	0.16173	0.226838	no	down	queG	-	gnl_HUI_1905BS33_1	117419	118546	+	COG1600(J:Translation, ribosomal structure and biogenesis)	COG1600(Epoxyqueuosine reductase QueG (queuosine biosynthesis))	INFORMATION STORAGE AND PROCESSING	K18979	queG	epoxyqueuosine reductase [EC:1.17.99.6]				PF08331.13(QueG_DUF1730:Epoxyqueuosine reductase QueG, DUF1730); PF13484.9(Fer4_16:4Fe-4S double cluster binding domain); PF13646.9(HEAT_2:HEAT repeats); PF12838.10(Fer4_7:4Fe-4S dicluster domain)	GO:0031419(molecular_function:cobalamin binding); GO:0005737(cellular_component:cytoplasm); GO:0052693(molecular_function:epoxyqueuosine reductase activity); GO:0008033(biological_process:tRNA processing); GO:0051539(molecular_function:4 iron, 4 sulfur cluster binding); GO:0008616(biological_process:queuosine biosynthetic process); GO:0046872(molecular_function:metal ion binding)	GO:0005488;GO:0110165;GO:0009987;GO:0003824;GO:0008152	QFJ75865.1(tRNA epoxyqueuosine(34) reductase QueG [Staphylococcus aureus] >QFL01090.1 tRNA epoxyqueuosine(34) reductase QueG [Staphylococcus aureus] >QNV73005.1 tRNA epoxyqueuosine(34) reductase QueG [Staphylococcus aureus])	sp|Q2FX88|QUEG_STAA8(Epoxyqueuosine reductase OS=Staphylococcus aureus (strain NCTC 8325 / PS 47) OX=93061 GN=queG PE=3 SV=1)	ref_gene
1905BS33_00139	191	273	260	228	175	247	23.46	21.34	23.77	20.05	15.44	19.43	22.8567	18.3067	0.977849	-0.0323159	0.848586	0.885604	no	down	trmL	-	gnl_HUI_1905BS33_1	118551	119021	+	COG0219(J:Translation, ribosomal structure and biogenesis)	COG0219(tRNA(Leu) C34 or U34 (ribose-2'-O)-methylase TrmL, contains SPOUT domain)	INFORMATION STORAGE AND PROCESSING	K03216	trmL	tRNA (cytidine/uridine-2'-O-)-methyltransferase [EC:2.1.1.207]				PF00588.22(SpoU_methylase:SpoU rRNA Methylase family)	GO:0005737(cellular_component:cytoplasm); GO:0008757(molecular_function:S-adenosylmethionine-dependent methyltransferase activity); GO:0003723(molecular_function:RNA binding); GO:0008175(molecular_function:tRNA methyltransferase activity)	GO:0003824;GO:0110165;GO:0005488	WP_000181394.1(MULTISPECIES: tRNA (uridine(34)/cytosine(34)/5-carboxymethylaminomethyluridine(34)-2'-O)-methyltransferase TrmL [Staphylococcus] >ATV04503.1 SpoU rRNA methylase family protein [Staphylococcus aureus O11] >EGL93924.1 RNA methyltransferase, TrmH family, group 2 [Staphylococcus aureus subsp. aureus 21318] >EGS87161.1 RNA methyltransferase, TrmH family, group 2 [Staphylococcus aureus s…	sp|Q721N0|TRML_LISMF(Putative tRNA (cytidine(34)-2'-O)-methyltransferase OS=Listeria monocytogenes serotype 4b (strain F2365) OX=265669 GN=LMOf2365_0956 PE=3 SV=1)	ref_gene
1905BS33_00140	10925	16488	14418	14112	14381	16305	1302.29	1252.29	1280.3	1204.32	1230.89	1244.34	1278.29	1226.52	1.1735	0.23082	0.00454725	0.00882742	no	up	nagB_1	-	gnl_HUI_1905BS33_1	119180	119779	+	COG0363(G:Carbohydrate transport and metabolism)	COG0363(6-phosphogluconolactonase/Glucosamine-6-phosphate isomerase/deaminase)	METABOLISM								GO:0005737(cellular_component:cytoplasm); GO:0006043(biological_process:glucosamine catabolic process); GO:0006044(biological_process:N-acetylglucosamine metabolic process); GO:0006046(biological_process:N-acetylglucosamine catabolic process); GO:0004342(molecular_function:glucosamine-6-phosphate deaminase activity); GO:0019262(biological_process:N-acetylneuraminate catabolic process); GO:0042802…	GO:0005488;GO:0110165;GO:0009987;GO:0003824;GO:0008152	AFH70082.1(Hypothetical protein ST398NM01_1920 [Staphylococcus aureus subsp. aureus 71193] >ATX73369.1 glucosamine-6-phosphate isomerase [Staphylococcus aureus] >EES92522.1 glucosamine-6-phosphate isomerase family protein [Staphylococcus aureus subsp. aureus USA300_TCH959] >EFH26787.1 glucosamine-6-phosphate isomerase family protein [Staphylococcus aureus subsp. aureus ATCC 51811] >EFK82344.1 glu…		ref_gene
1905BS33_00141	611	751	719	270	31	38	2077.96	1539.68	1682.57	704.14	90.66	88.19	1766.74	294.33	0.18183	-2.45934	0.0114682	0.0207103	yes	down	-	-	gnl_HUI_1905BS33_1	119804	119956	+													AFH70081.1(hypothetical protein ST398NM01_1919 [Staphylococcus aureus subsp. aureus 71193] >AGU61950.1 hypothetical protein SAKOR_01810 [Staphylococcus aureus subsp. aureus CN1] >EHT83841.1 hypothetical protein SACIGC341D_2712 [Staphylococcus aureus subsp. aureus CIGC341D] >EIA13144.1 hypothetical protein ST398NM02_1919 [Staphylococcus aureus subsp. aureus DR10] >BAR09329.1 hypothetical protein S…		ref_gene
1905BS33_00142	607	576	618	1019	740	692	30.42	18.72	23.43	36.5	26.49	21.95	24.19	28.3133	1.47151	0.557296	0.00221262	0.00449423	no	up	-	-	gnl_HUI_1905BS33_1	120499	120894	+											GO:0016021(cellular_component:integral component of membrane)	GO:0110165	AFH70079.1(hypothetical protein ST398NM01_1918 [Staphylococcus aureus subsp. aureus 71193] >EIA13142.1 hypothetical protein ST398NM02_1918 [Staphylococcus aureus subsp. aureus DR10])		ref_gene
1905BS33_00143	7282	10817	9732	7426	6361	7805	272.12	263.06	276	198.28	169.62	184.21	270.393	184.037	0.849215	-0.235798	0.00894479	0.0164731	no	down	fumC	-	gnl_HUI_1905BS33_1	121090	122475	+	COG0114(C:Energy production and conversion)	COG0114(Fumarate hydratase class II)	METABOLISM	K01679	fumC	fumarate hydratase, class II [EC:4.2.1.2]	map05211(Renal cell carcinoma); map05200(Pathways in cancer); map00720(Carbon fixation pathways in prokaryotes); map00620(Pyruvate metabolism); map00020(Citrate cycle (TCA cycle)); map04934(Cushing syndrome)	Human Diseases;Human Diseases;Metabolism;Metabolism;Metabolism;Human Diseases	Cancer: specific types;Cancer: overview;Energy metabolism;Carbohydrate metabolism;Carbohydrate metabolism;Endocrine and metabolic disease	PF00206.23(Lyase_1:Lyase); PF10415.12(FumaraseC_C:Fumarase C C-terminus)	GO:0004333(molecular_function:fumarate hydratase activity); GO:0006099(biological_process:tricarboxylic acid cycle); GO:0006106(biological_process:fumarate metabolic process); GO:0045239(cellular_component:tricarboxylic acid cycle enzyme complex)	GO:0009987;GO:0003824;GO:0008152;GO:0032991	WP_000116238.1(class II fumarate hydratase [Staphylococcus aureus] >AFR73876.1 fumarate hydratase, class-II [Staphylococcus aureus 08BA02176] >ALS70212.1 class II fumarate hydratase [Staphylococcus aureus] >ALS72825.1 class II fumarate hydratase [Staphylococcus aureus] >ALS86228.1 class II fumarate hydratase [Staphylococcus aureus] >APE88960.1 fumarate hydratase, class II [Staphylococcus aureus])	sp|Q6GFK5|FUMC_STAAR(Fumarate hydratase class II OS=Staphylococcus aureus (strain MRSA252) OX=282458 GN=fumC PE=3 SV=1)	ref_gene
1905BS33_00144	1202	1875	1807	1895	1808	2285	73.85	74.49	83.78	83.25	79.42	89.06	77.3733	83.91	1.3416	0.423956	6.09845e-05	0.000153346	no	up	rluD_1	-	gnl_HUI_1905BS33_1	123751	122930	-	COG0564(J:Translation, ribosomal structure and biogenesis)	COG0564(Pseudouridine synthase RluA, 23S rRNA- or tRNA-specific)	INFORMATION STORAGE AND PROCESSING	K06180	rluD	23S rRNA pseudouridine1911/1915/1917 synthase [EC:5.4.99.23]				PF00849.25(PseudoU_synth_2:RNA pseudouridylate synthase)	GO:0140098(molecular_function:catalytic activity, acting on RNA); GO:0034470(biological_process:ncRNA processing); GO:0120159(molecular_function:rRNA pseudouridine synthase activity); GO:0009982(molecular_function:pseudouridine synthase activity); GO:0004730(molecular_function:pseudouridylate synthase activity); GO:0003723(molecular_function:RNA binding); GO:0001522(biological_process:pseudouridi…	GO:0005488;GO:0009987;GO:0003824;GO:0008152	WP_000669380.1(MULTISPECIES: RluA family pseudouridine synthase [Staphylococcus] >SUN31880.1 ribosomal large subunit pseudouridine synthase D [Staphylococcus schleiferi] >ADQ76756.1 pseudouridine synthase, RluA family [Staphylococcus aureus subsp. aureus TCH60] >AFH70077.1 Ribosomal large subunit pseudouridine synthase D [Staphylococcus aureus subsp. aureus 71193] >AFR73875.1 RNA pseudouridylate …	sp|P54604|YHCT_BACSU(Uncharacterized RNA pseudouridine synthase YhcT OS=Bacillus subtilis (strain 168) OX=224308 GN=yhcT PE=3 SV=2)	ref_gene
1905BS33_00145	239	333	311	390	439	408	11.88	10.74	11.7	13.86	15.59	12.84	11.44	14.0967	1.53571	0.618902	2.81936e-05	7.33149e-05	no	up	-	-	gnl_HUI_1905BS33_1	123914	125026	+	COG2203(T:Signal transduction mechanisms)	COG2203(GAF domain)	CELLULAR PROCESSES AND SIGNALING	K02480		two-component system, NarL family, sensor kinase [EC:2.7.13.3]				PF07730.16(HisKA_3:Histidine kinase); PF13185.9(GAF_2:GAF domain); PF13492.9(GAF_3:GAF domain); PF01590.29(GAF:GAF domain); PF02518.29(HATPase_c:Histidine kinase-, DNA gyrase B-, and HSP90-like ATPase)	GO:0000155(molecular_function:phosphorelay sensor kinase activity); GO:0046983(molecular_function:protein dimerization activity); GO:0016021(cellular_component:integral component of membrane)	GO:0110165;GO:0003824;GO:0005488;GO:0140299	WP_000437967.1(MULTISPECIES: GAF domain-containing sensor histidine kinase [Staphylococcus] >YP_500478.1 sensor histidine kinase [Staphylococcus aureus subsp. aureus NCTC 8325] >EHS14162.1 histidine kinase dimerization/phosphoacceptor domain protein [Staphylococcus aureus subsp. aureus IS-24] >EHS23842.1 histidine kinase dimerization/phosphoacceptor domain protein [Staphylococcus aureus subsp. au…	sp|O07527|YHCY_BACSU(Sensor histidine kinase YhcY OS=Bacillus subtilis (strain 168) OX=224308 GN=yhcY PE=3 SV=1)	ref_gene
1905BS33_00146	73	155	108	189	177	219	8.01	10.87	8.85	14.85	13.94	15.37	9.24333	14.72	1.92701	0.946367	4.61442e-06	1.31422e-05	no	up	liaR	-	gnl_HUI_1905BS33_1	125048	125671	+	COG2197(T:Signal transduction mechanisms); COG2197(K:Transcription)	COG2197(DNA-binding response regulator, NarL/FixJ family, contains REC and HTH domains); COG2197(DNA-binding response regulator, NarL/FixJ family, contains REC and HTH domains)	CELLULAR PROCESSES AND SIGNALING;INFORMATION STORAGE AND PROCESSING	K02479		two-component system, NarL family, response regulator				PF00072.27(Response_reg:Response regulator receiver domain); PF00196.22(GerE:Bacterial regulatory proteins, luxR family); PF08281.15(Sigma70_r4_2:Sigma-70, region 4); PF04545.19(Sigma70_r4:Sigma-70, region 4)	GO:0000160(biological_process:phosphorelay signal transduction system); GO:0003677(molecular_function:DNA binding); GO:0006355(biological_process:regulation of transcription, DNA-templated)	GO:0065007;GO:0009987;GO:0005488	WP_001045136.1(response regulator transcription factor [Staphylococcus aureus] >AFH70075.1 hypothetical protein ST398NM01_1914 [Staphylococcus aureus subsp. aureus 71193] >AFR73873.1 putative response regulator [Staphylococcus aureus 08BA02176] >ALS70209.1 LuxR family transcriptional regulator [Staphylococcus aureus] >ALS72822.1 LuxR family transcriptional regulator [Staphylococcus aureus] >ALS86…	sp|O07528|YHCZ_BACSU(Uncharacterized transcriptional regulatory protein YhcZ OS=Bacillus subtilis (strain 168) OX=224308 GN=yhcZ PE=3 SV=1)	ref_gene
1905BS33_00147	376	457	379	364	400	444	38.87	30.22	29.29	26.93	29.66	29.32	32.7933	28.6367	1.07987	0.11086	0.424393	0.512536	no	up	-	-	gnl_HUI_1905BS33_1	126029	126493	+	COG1476(K:Transcription)	COG1476(DNA-binding transcriptional regulator, XRE-family HTH domain)	INFORMATION STORAGE AND PROCESSING							PF01381.25(HTH_3:Helix-turn-helix); PF12844.10(HTH_19:Helix-turn-helix domain); PF13560.9(HTH_31:Helix-turn-helix domain)	GO:0003677(molecular_function:DNA binding)	GO:0005488	WP_000375864.1(MULTISPECIES: helix-turn-helix transcriptional regulator [Bacteria] >YP_500476.1 hypothetical protein SAOUHSC_01979 [Staphylococcus aureus subsp. aureus NCTC 8325] >ATV04495.1 Putative DNA-binding protein [Staphylococcus aureus O11] >EGL93923.1 DNA-binding helix-turn-helix protein [Staphylococcus aureus subsp. aureus 21318] >EGS87263.1 transcriptional regulator, Cro/CI family [Stap…		ref_gene
1905BS33_00148	746	1022	975	1356	1087	1236	34.83	30.98	34.48	45.25	36.25	36.51	33.43	39.3367	1.46692	0.552788	4.22462e-06	1.21283e-05	no	up	-	-	gnl_HUI_1905BS33_1	126672	127796	+	COG4399(S:Function unknown)	COG4399(Uncharacterized membrane protein YheB, UPF0754 family)	POORLY CHARACTERIZED							PF04286.15(DUF445:Protein of unknown function (DUF445))	GO:0016021(cellular_component:integral component of membrane)	GO:0110165	WP_000992534.1(DUF445 domain-containing protein [Staphylococcus aureus] >AFH70073.1 putative membrane associated protein [Staphylococcus aureus subsp. aureus 71193] >AFR73870.1 putative membrane protein [Staphylococcus aureus 08BA02176] >ALS70207.1 hypothetical protein AUC48_09435 [Staphylococcus aureus] >ALS72820.1 hypothetical protein AUC49_09275 [Staphylococcus aureus] >ALS86223.1 hypothetical…	sp|Q6GFL0|Y1937_STAAR(UPF0754 membrane protein SAR1937 OS=Staphylococcus aureus (strain MRSA252) OX=282458 GN=SAR1937 PE=3 SV=1)	ref_gene
1905BS33_00149	4438	6776	5760	7812	6664	8647	1150.05	1089.67	1086.77	1452.03	1250.1	1453.55	1108.83	1385.23	1.49024	0.575549	2.31002e-10	1.04179e-09	no	up	-	-	gnl_HUI_1905BS33_1	127865	128209	+	COG3679(T:Signal transduction mechanisms)	COG3679(Cell fate regulator YlbF, YheA/YmcA/DUF963 family (controls sporulation, competence, biofilm development))	CELLULAR PROCESSES AND SIGNALING							PF06133.14(Com_YlbF:Control of competence regulator ComK, YlbF/YmcA)			WP_000290301.1(MULTISPECIES: YlbF/YmcA family competence regulator [Bacteria] >YP_500474.1 hypothetical protein SAOUHSC_01977 [Staphylococcus aureus subsp. aureus NCTC 8325] >A5IU10.1 RecName: Full=UPF0342 protein SaurJH9_1898 [Staphylococcus aureus subsp. aureus JH9] >A6QI27.1 RecName: Full=UPF0342 protein NWMN_1737 [Staphylococcus aureus subsp. aureus str. Newman] >A6U2U8.1 RecName: Full=UPF034…	sp|Q7A4V3|Y1663_STAAN(UPF0342 protein SA1663 OS=Staphylococcus aureus (strain N315) OX=158879 GN=SA1663 PE=1 SV=1)	ref_gene
1905BS33_00150	1683	2288	2343	2079	2046	2198	72.06	63.66	76.03	63.61	62.53	59.49	70.5833	61.8767	1.09415	0.12981	0.204785	0.277572	no	up	cpdA_1	-	gnl_HUI_1905BS33_1	128986	130182	+	COG0420(L:Replication, recombination and repair)	COG0420(DNA repair exonuclease SbcCD nuclease subunit)	INFORMATION STORAGE AND PROCESSING	K03547	sbcD	DNA repair protein SbcD/Mre11				PF00149.31(Metallophos:Calcineurin-like phosphoesterase); PF12850.10(Metallophos_2:Calcineurin-like phosphoesterase superfamily domain)	GO:0016787(molecular_function:hydrolase activity); GO:0004527(molecular_function:exonuclease activity); GO:0006281(biological_process:DNA repair); GO:0004529(molecular_function:exodeoxyribonuclease activity); GO:0003677(molecular_function:DNA binding)	GO:0005488;GO:0009987;GO:0003824;GO:0008152;GO:0050896	WP_000238216.1(exonuclease SbcCD subunit D [Staphylococcus aureus] >AFH70070.1 Phosphoesterase [Staphylococcus aureus subsp. aureus 71193] >AFR73868.1 putative DNA repair exonuclease [Staphylococcus aureus 08BA02176] >ALS70204.1 DNA repair exonuclease [Staphylococcus aureus] >ALS72817.1 DNA repair exonuclease [Staphylococcus aureus] >ALS86220.1 DNA repair exonuclease [Staphylococcus aureus])	sp|O07522|YHAO_BACSU(Uncharacterized metallophosphoesterase YhaO OS=Bacillus subtilis (strain 168) OX=224308 GN=yhaO PE=2 SV=1)	ref_gene
1905BS33_00151	6847	8567	8211	7688	7886	8782	111.54	91.34	102.01	89.43	91.5	90.01	101.63	90.3133	1.11916	0.162422	0.0587937	0.0926536	no	up	-	-	gnl_HUI_1905BS33_1	130172	133108	+	COG4717(S:Function unknown)	COG4717(Uncharacterized conserved protein YhaN, contains AAA domain)	POORLY CHARACTERIZED							PF13514.9(AAA_27:AAA domain); PF10473.12(CENP-F_leu_zip:Leucine-rich repeats of kinetochore protein Cenp-F/LEK1); PF09972.12(DUF2207:Predicted membrane protein (DUF2207)); PF12650.10(DUF3784:Domain of unknown function (DUF3784))	GO:0016021(cellular_component:integral component of membrane)	GO:0110165	AFH70069.1(putative membrane associated protein [Staphylococcus aureus subsp. aureus 71193] >EIA13132.1 Putative membrane associated protein [Staphylococcus aureus subsp. aureus DR10])	sp|O08455|YHAN_BACSU(Uncharacterized protein YhaN OS=Bacillus subtilis (strain 168) OX=224308 GN=yhaN PE=2 SV=1)	ref_gene
1905BS33_00152	2538	3429	3165	3935	3993	4472	156.15	136.41	146.95	173.11	175.66	174.54	146.503	174.437	1.47999	0.565588	2.26064e-11	1.12006e-10	no	up	yhaM	-	gnl_HUI_1905BS33_1	133105	134046	+	COG3481(J:Translation, ribosomal structure and biogenesis)	COG3481(3'-5' exoribonuclease YhaM, can participate in 23S rRNA maturation, HD superfamily)	INFORMATION STORAGE AND PROCESSING	K03698	cbf	3'-5' exoribonuclease [EC:3.1.-.-]				PF01966.25(HD:HD domain); PF01336.28(tRNA_anti-codon:OB-fold nucleic acid binding domain); PF07514.14(TraI_2:Putative helicase)	GO:0031125(biological_process:rRNA 3'-end processing); GO:0016787(molecular_function:hydrolase activity); GO:0004527(molecular_function:exonuclease activity); GO:0003676(molecular_function:nucleic acid binding)	GO:0005488;GO:0009987;GO:0003824;GO:0008152	WP_001244175.1(MULTISPECIES: 3'-5' exoribonuclease YhaM [Staphylococcus] >YP_500470.1 3'-5' exoribonuclease YhaM [Staphylococcus aureus subsp. aureus NCTC 8325] >EGL93908.1 HD domain protein [Staphylococcus aureus subsp. aureus 21318] >EGS89422.1 HDIG domain protein [Staphylococcus aureus subsp. aureus 21266] >EGS91349.1 HDIG domain protein [Staphylococcus aureus subsp. aureus 21269] >EHS07897.1 …	sp|C1KXH5|YHAM_LISMC(3'-5' exoribonuclease YhaM OS=Listeria monocytogenes serotype 4b (strain CLIP80459) OX=568819 GN=yhaM PE=3 SV=1)	ref_gene
1905BS33_00153	6146	8312	7409	6563	5787	6431	315.6	276.74	287.79	240.9	212.29	209.1	293.377	220.763	0.938084	-0.0922112	0.312234	0.397131	no	down	prsA	-	gnl_HUI_1905BS33_1	135129	134167	-	COG0760(O:Posttranslational modification, protein turnover, chaperones)	COG0760(Peptidyl-prolyl isomerase, parvulin family)	CELLULAR PROCESSES AND SIGNALING	K07533	prsA	foldase protein PrsA [EC:5.2.1.8]				PF00639.24(Rotamase:PPIC-type PPIASE domain); PF13616.9(Rotamase_3:PPIC-type PPIASE domain); PF13145.9(Rotamase_2:PPIC-type PPIASE domain); PF13624.9(SurA_N_3:SurA N-terminal domain)	GO:0006457(biological_process:protein folding); GO:0003755(molecular_function:peptidyl-prolyl cis-trans isomerase activity); GO:0005886(cellular_component:plasma membrane)	GO:0009987;GO:0003824;GO:0110165	WP_000782119.1(MULTISPECIES: peptidylprolyl isomerase [Staphylococcus] >Q2YTZ6.1 RecName: Full=Foldase protein PrsA; Flags: Precursor [Staphylococcus aureus RF122] >ATV04489.1 Putative peptidyl-prolyl cis-isomerase [Staphylococcus aureus O11] >EHS73104.1 putative foldase protein PrsA [Staphylococcus aureus subsp. aureus IS-160] >MBH9616344.1 foldase [Staphylococcus aureus] >ADI98331.1 probable pe…	sp|Q2YTZ6|PRSA_STAAB(Foldase protein PrsA OS=Staphylococcus aureus (strain bovine RF122 / ET3-1) OX=273036 GN=prsA PE=3 SV=1)	ref_gene
1905BS33_00154	101	141	117	79	10	5	12.4	11.02	10.7	6.95	0.88	0.39	11.3733	2.74	0.296427	-1.75425	0.111605	0.162901	no	down	-	-	gnl_HUI_1905BS33_1	135891	135334	-										PF11667.11(DUF3267:Putative zincin peptidase)	GO:0016021(cellular_component:integral component of membrane)	GO:0110165	WP_000477959.1(MULTISPECIES: DUF3267 domain-containing protein [Staphylococcus] >YP_500468.1 hypothetical protein SAOUHSC_01971 [Staphylococcus aureus subsp. aureus NCTC 8325] >ATV04488.1 Putative membrane protein [Staphylococcus aureus O11] >EGS87343.1 hypothetical protein SA21259_1717 [Staphylococcus aureus subsp. aureus 21259] >EGS91359.1 hypothetical protein SA21269_0719 [Staphylococcus aureu…	sp|O07518|YHAJ_BACSU(Uncharacterized membrane protein YhaJ OS=Bacillus subtilis (strain 168) OX=224308 GN=yhaJ PE=4 SV=2)	ref_gene
1905BS33_00155	52	57	82	46	34	54	4.54	3.2	5.38	2.88	2.13	3.01	4.37333	2.67333	0.755101	-0.405258	0.210416	0.283413	no	down	-	-	gnl_HUI_1905BS33_1	136397	136516	+													ADQ76767.1(hypothetical protein HMPREF0772_11305 [Staphylococcus aureus subsp. aureus TCH60] >AWQ87616.1 hypothetical protein CSC55_1318 [Staphylococcus aureus] >EFH94218.1 hypothetical protein HMPREF0769_11839 [Staphylococcus aureus subsp. aureus MN8] >EGS98182.1 hypothetical protein SA21195_1177 [Staphylococcus aureus subsp. aureus 21195] >EHM76845.1 hypothetical protein SA21331_2394 [Staphyloc…
1905BS33_00156	10954	20037	17809	22457	21924	24770	1875.03	2160.42	2248.44	2753.93	2703.25	2731.09	2094.63	2729.42	1.56945	0.650257	6.59377e-09	2.57999e-08	no	up	-	-	gnl_HUI_1905BS33_1	136988	136623	-	COG4980(R:General function prediction only)	COG4980(Gas vesicle protein YhaH)	POORLY CHARACTERIZED										WP_000648118.1(MULTISPECIES: YtxH domain-containing protein [Staphylococcus] >YP_500467.1 hypothetical protein SAOUHSC_01969 [Staphylococcus aureus subsp. aureus NCTC 8325] >EGL93941.1 hypothetical protein SA21318_0095 [Staphylococcus aureus subsp. aureus 21318] >EGS87223.1 hypothetical protein SA21259_1716 [Staphylococcus aureus subsp. aureus 21259] >EGS89407.1 hypothetical protein SA21266_2391 …		ref_gene
1905BS33_00157	1137	1654	1577	1653	1003	1051	65.71	61.87	68.83	68.3	41.43	38.5	65.47	49.41	0.937412	-0.0932443	0.591708	0.672261	no	down	hit	-	gnl_HUI_1905BS33_1	137552	137130	-	COG0537(F:Nucleotide transport and metabolism); COG0537(R:General function prediction only)	COG0537(Purine nucleoside phosphoramidase/Ap4A hydrolase, histidine triade (HIT) family); COG0537(Purine nucleoside phosphoramidase/Ap4A hydrolase, histidine triade (HIT) family)	METABOLISM;POORLY CHARACTERIZED	K02503	hinT	histidine triad (HIT) family protein				PF01230.26(HIT:HIT domain); PF11969.11(DcpS_C:Scavenger mRNA decapping enzyme C-term binding)	GO:0005737(cellular_component:cytoplasm); GO:0003824(molecular_function:catalytic activity); GO:0016787(molecular_function:hydrolase activity)	GO:0003824;GO:0110165	WP_000004984.1(HIT family protein [Staphylococcus aureus] >AFR73861.1 HIT-family protein [Staphylococcus aureus 08BA02176] >ALS70198.1 cell-cycle regulation protein HIT [Staphylococcus aureus] >ALS72811.1 cell-cycle regulation protein HIT [Staphylococcus aureus] >ALS86214.1 cell-cycle regulation protein HIT [Staphylococcus aureus] >APE88946.1 cell-cycle regulation protein HIT [Staphylococcus aure…	sp|O07513|HIT_BACSU(Protein hit OS=Bacillus subtilis (strain 168) OX=224308 GN=hit PE=1 SV=1)	ref_gene
1905BS33_00158	1968	2788	2676	1377	1662	1892	173.72	158.02	177.16	86.97	105.12	106.43	169.633	99.5067	0.723028	-0.467876	1.71895e-05	4.60833e-05	no	down	ecsA	-	gnl_HUI_1905BS33_1	137686	138426	+	COG1131(V:Defense mechanisms)	COG1131(ABC-type multidrug transport system, ATPase component)	CELLULAR PROCESSES AND SIGNALING	K25158	ecsA	ABC-2 type transport system ATP-binding protein				PF00005.30(ABC_tran:ABC transporter); PF13304.9(AAA_21:AAA domain, putative AbiEii toxin, Type IV TA system)	GO:0005524(molecular_function:ATP binding)	GO:0005488	WP_000216874.1(MULTISPECIES: ABC transporter ATP-binding protein [Staphylococcus] >ATV04485.1 ABC transporter, ATP-binding protein [Staphylococcus aureus O11] >EGL93940.1 ABC transporter, ATP-binding protein EcsA [Staphylococcus aureus subsp. aureus 21318] >EGS91344.1 ABC transporter, ATP-binding protein EcsA [Staphylococcus aureus subsp. aureus 21269] >EHS73107.1 ABC transporter, ATP-binding pro…	sp|P55339|ECSA_BACSU(ABC-type transporter ATP-binding protein EcsA OS=Bacillus subtilis (strain 168) OX=224308 GN=ecsA PE=1 SV=1)	ref_gene
1905BS33_00159	1615	1881	1719	1357	1418	1570	46.87	35.61	37.93	28.13	29.34	28.73	40.1367	28.7333	0.90091	-0.150545	0.151861	0.214552	no	down	-	-	gnl_HUI_1905BS33_1	138419	139642	+	COG4473(U:Intracellular trafficking, secretion, and vesicular transport)	COG4473(Predicted ABC-type exoprotein transport system, permease component)	CELLULAR PROCESSES AND SIGNALING	K25157	ecsB	ABC-2 type transport system permease protein				PF05975.15(EcsB:Bacterial ABC transporter protein EcsB)	GO:0016021(cellular_component:integral component of membrane); GO:0005524(molecular_function:ATP binding)	GO:0110165;GO:0005488	WP_001245751.1(ABC transporter permease [Staphylococcus aureus] >AFR73859.1 putative transporter protein [Staphylococcus aureus 08BA02176] >ALS70196.1 multidrug ABC transporter ATP-binding protein [Staphylococcus aureus] >ALS86212.1 multidrug ABC transporter ATP-binding protein [Staphylococcus aureus] >APE88944.1 multidrug ABC transporter ATP-binding protein [Staphylococcus aureus] >ARH67117.1 mu…	sp|P55340|ECSB_BACSU(Protein EcsB OS=Bacillus subtilis (strain 168) OX=224308 GN=ecsB PE=4 SV=1)	ref_gene
1905BS33_00160	3390	4620	4234	7282	3874	5147	430.54	373.17	399.93	662.19	353.46	418.94	401.213	478.197	1.45821	0.5442	0.0570602	0.0904323	no	up	traP	-	gnl_HUI_1905BS33_1	140269	139766	-	COG2329(H:Coenzyme transport and metabolism)	COG2329(Heme-degrading monooxygenase HmoA and related ABM domain proteins)	METABOLISM								GO:0016020(cellular_component:membrane)	GO:0110165	WP_000737983.1(MULTISPECIES: signal transduction protein TRAP [Staphylococcus] >Q2YU04.1 RecName: Full=Signal transduction protein TRAP; AltName: Full=Target of RNAIII-activating protein [Staphylococcus aureus RF122] >Q6GFM2.1 RecName: Full=Signal transduction protein TRAP; AltName: Full=Target of RNAIII-activating protein [Staphylococcus aureus subsp. aureus MRSA252] >EHS73103.1 RNAIII-activatin…	sp|Q2YU04|TRAP_STAAB(Signal transduction protein TRAP OS=Staphylococcus aureus (strain bovine RF122 / ET3-1) OX=273036 GN=traP PE=3 SV=1)	ref_gene
1905BS33_00161	2615	3717	3309	1724	1680	1989	119.31	110.12	114.35	56.21	54.73	57.4	114.593	56.1133	0.610413	-0.712142	1.13352e-16	8.84287e-16	no	down	hemE	-	gnl_HUI_1905BS33_1	140531	141568	+	COG0407(H:Coenzyme transport and metabolism)	COG0407(Uroporphyrinogen-III decarboxylase HemE)	METABOLISM	K01599	hemE	uroporphyrinogen decarboxylase [EC:4.1.1.37]	map00860(Porphyrin metabolism)	Metabolism	Metabolism of cofactors and vitamins	PF01208.20(URO-D:Uroporphyrinogen decarboxylase (URO-D))	GO:0005737(cellular_component:cytoplasm); GO:0006782(biological_process:protoporphyrinogen IX biosynthetic process); GO:0004853(molecular_function:uroporphyrinogen decarboxylase activity)	GO:0110165;GO:0009987;GO:0003824;GO:0008152	WP_000233540.1(MULTISPECIES: uroporphyrinogen decarboxylase [Staphylococcus] >EHS73108.1 uroporphyrinogen decarboxylase [Staphylococcus aureus subsp. aureus IS-160] >MBH9616351.1 uroporphyrinogen decarboxylase [Staphylococcus aureus] >ADI98323.1 uroporphyrinogen decarboxylase [Staphylococcus aureus subsp. aureus ED133] >AEV78881.1 uroporphyrinogen decarboxylase [Staphylococcus aureus subsp. aureu…	sp|A7X3T8|DCUP_STAA1(Uroporphyrinogen decarboxylase OS=Staphylococcus aureus (strain Mu3 / ATCC 700698) OX=418127 GN=hemE PE=3 SV=1)	ref_gene
1905BS33_00162	1322	1795	1502	1164	1084	1120	81.91	71.91	70.22	51.57	48.03	44.03	74.68	47.8767	0.797498	-0.326447	0.00233091	0.00470679	no	down	hemH	-	gnl_HUI_1905BS33_1	141625	142548	+	COG0276(H:Coenzyme transport and metabolism)	COG0276(Protoheme ferro-lyase (ferrochelatase))	METABOLISM	K01772	hemH	protoporphyrin/coproporphyrin ferrochelatase [EC:4.98.1.1 4.99.1.9]	map00860(Porphyrin metabolism)	Metabolism	Metabolism of cofactors and vitamins	PF00762.22(Ferrochelatase:Ferrochelatase)	GO:0006783(biological_process:heme biosynthetic process); GO:0005737(cellular_component:cytoplasm); GO:0046872(molecular_function:metal ion binding); GO:0004325(molecular_function:ferrochelatase activity)	GO:0005488;GO:0110165;GO:0009987;GO:0003824;GO:0008152	WP_000162876.1(ferrochelatase [Staphylococcus aureus] >AFH70058.1 Ferrochelatase [Staphylococcus aureus subsp. aureus 71193] >AFR73856.1 ferrochelatase [Staphylococcus aureus 08BA02176] >ALS70193.1 ferrochelatase [Staphylococcus aureus] >ALS72806.1 ferrochelatase [Staphylococcus aureus] >ALS86209.1 ferrochelatase [Staphylococcus aureus])	sp|Q6GFM4|CPFC_STAAR(Coproporphyrin III ferrochelatase OS=Staphylococcus aureus (strain MRSA252) OX=282458 GN=cpfC PE=3 SV=1)	ref_gene
1905BS33_00163	2277	2977	2614	2493	2217	2700	74.53	63.49	65	58.3	51.76	55.77	67.6733	55.2767	1.02348	0.0334762	0.712365	0.779722	no	up	hemY	-	gnl_HUI_1905BS33_1	142572	143972	+	COG1232(H:Coenzyme transport and metabolism)	COG1232(Protoporphyrinogen oxidase HemY/PPOX)	METABOLISM	K00231	hemY	protoporphyrinogen/coproporphyrinogen III oxidase [EC:1.3.3.4 1.3.3.15]	map00860(Porphyrin metabolism)	Metabolism	Metabolism of cofactors and vitamins	PF01593.27(Amino_oxidase:Flavin containing amine oxidoreductase); PF13450.9(NAD_binding_8:NAD(P)-binding Rossmann-like domain); PF01266.27(DAO:FAD dependent oxidoreductase); PF07992.17(Pyr_redox_2:Pyridine nucleotide-disulphide oxidoreductase); PF06100.14(MCRA:MCRA family); PF00070.30(Pyr_redox:Pyridine nucleotide-disulphide oxidoreductase); PF13454.9(NAD_binding_9:FAD-NAD(P)-binding); PF01946.20…	GO:0006783(biological_process:heme biosynthetic process); GO:0005737(cellular_component:cytoplasm); GO:0004729(molecular_function:oxygen-dependent protoporphyrinogen oxidase activity)	GO:0110165;GO:0009987;GO:0003824;GO:0008152	WP_000167534.1(protoporphyrinogen oxidase [Staphylococcus aureus] >AFH70057.1 Protoporphyrinogen oxidase [Staphylococcus aureus subsp. aureus 71193] >AFR73855.1 putative protoporphyrinogen oxidase [Staphylococcus aureus 08BA02176] >ALS70192.1 protoporphyrinogen oxidase [Staphylococcus aureus] >ALS72805.1 protoporphyrinogen oxidase [Staphylococcus aureus] >ALS86208.1 protoporphyrinogen oxidase [St…	sp|Q2FXA5|CGOX_STAA8(Coproporphyrinogen III oxidase OS=Staphylococcus aureus (strain NCTC 8325 / PS 47) OX=93061 GN=cgoX PE=1 SV=1)	ref_gene
1905BS33_00164	215	327	306	232	232	215	24.9	24.15	26.41	19.23	19.28	15.93	25.1533	18.1467	0.881897	-0.181318	0.277554	0.358651	no	down	ydeN	-	gnl_HUI_1905BS33_1	144292	144846	+	COG3545(R:General function prediction only)	COG3545(Predicted esterase of the alpha/beta hydrolase fold)	POORLY CHARACTERIZED	K07002		serine hydrolase [EC:3.-.-.-]				PF06821.16(Ser_hydrolase:Serine hydrolase)	GO:0016787(molecular_function:hydrolase activity)	GO:0003824	AFH70056.1(Hypothetical protein ST398NM01_1896 [Staphylococcus aureus subsp. aureus 71193] >AGU61922.1 Hypothetical protein SAKOR_01782 [Staphylococcus aureus subsp. aureus CN1] >EES92496.1 hypothetical protein HMPREF0776_2868 [Staphylococcus aureus subsp. aureus USA300_TCH959] >EES95427.1 hypothetical protein HMPREF0774_2767 [Staphylococcus aureus subsp. aureus TCH130] >EFH26813.1 hypothetical p…	sp|P96671|YDEN_BACSU(Putative hydrolase YdeN OS=Bacillus subtilis (strain 168) OX=224308 GN=ydeN PE=1 SV=1)	ref_gene
1905BS33_00165	52.89	27.89	46.57	3.75	7.56	11.61	1547.78	528.2	930.95	96.8	0	239.18	1002.31	111.993	0.193992	-2.36593	1.43765e-05	3.90842e-05	yes	down	-	-	gnl_HUI_1905BS33_1	145344	145417	+															ref_gene
1905BS33_00166	2	0	1.03	0	0	0	0	0	0	0	0	0	0	0	0.180503	-2.46991	0.441204	0.529529	no	down	-	-	gnl_HUI_1905BS33_1	145439	145514	+															ref_gene
1905BS33_00167	13	16	16.73	0	7	11.41	343.79	272.81	302.22	0	212.4	212.44	306.273	141.613	0.415035	-1.26869	0.107822	0.158484	no	down	-	-	gnl_HUI_1905BS33_1	145531	145603	+															ref_gene
1905BS33_00168	5.63	11.84	13.8	2	6	13	0	0	454.56	0	0	0	151.52	0	0.706378	-0.501489	0.52729	0.611237	no	down	-	-	gnl_HUI_1905BS33_1	145617	145692	+															ref_gene
1905BS33_00169	7.41	4.1	5.77	5	5.81	15.18	0	0	0	0	0	0	0	0	1.57701	0.657189	0.430136	0.518227	no	up	-	-	gnl_HUI_1905BS33_1	145708	145781	+															ref_gene
1905BS33_00170	0	0	1.45	0	3	6	0	0	0	0	0	0	0	0	8.72107	3.12451	0.131273	0.188325	no	up	-	-	gnl_HUI_1905BS33_1	145796	145870	+															ref_gene
1905BS33_00171	1.05	3.31	2.24	2.17	0	0	9.89	19.27	14.36	16.59	0	0	14.5067	5.53	0.384528	-1.37884	0.496579	0.580999	no	down	-	-	gnl_HUI_1905BS33_1	145871	145944	+															ref_gene
1905BS33_00172	0	0	0	0	0	0	0	0	0	0	0	0	0	0	1	0	1	1	no	no change	-	-	gnl_HUI_1905BS33_1	145998	146086	+													CAI81450.1(hypothetical protein SAB1761c [Staphylococcus aureus RF122])		ref_gene
1905BS33_00173	0	0	0	0	0	0	0	0	0	0	0	0	0	0	1	0	1	1	no	no change	-	-	gnl_HUI_1905BS33_1	147636	147172	-													WP_250396470.1(hypothetical protein [Staphylococcus aureus] >MCL9705437.1 hypothetical protein [Staphylococcus aureus] >MCL9707962.1 hypothetical protein [Staphylococcus aureus] >MCL9724366.1 hypothetical protein [Staphylococcus aureus] >MCL9752372.1 hypothetical protein [Staphylococcus aureus] >MCL9755045.1 hypothetical protein [Staphylococcus aureus])		ref_gene
1905BS33_00174	0	0	0	0	0	0	0	0	0	0	0	0	0	0	1	0	1	1	no	no change	-	-	gnl_HUI_1905BS33_1	148606	148508	-													KAB38920.1(hypothetical protein W459_02628, partial [Staphylococcus aureus VET0140R])		ref_gene
1905BS33_00175	0	0	0	0	0	0	0	0	0	0	0	0	0	0	1	0	1	1	no	no change	-	-	gnl_HUI_1905BS33_1	149254	149439	+	COG4584(X:Mobilome: prophages, transposons)	COG4584(Transposase)	CELLULAR PROCESSES AND SIGNALING										WP_014532447.1(hypothetical protein [Staphylococcus aureus] >AFH68390.1 Transposase [Staphylococcus aureus subsp. aureus 71193] >ALS68521.1 transposase [Staphylococcus aureus] >ALS71152.1 transposase [Staphylococcus aureus] >ALS84390.1 transposase [Staphylococcus aureus] >APE87181.1 hypothetical protein AS852_00365 [Staphylococcus aureus])		ref_gene
1905BS33_00176	0	0	0	0	0	0	0	0	0	0	0	0	0	0	1	0	1	1	no	no change	-	-	gnl_HUI_1905BS33_1	149451	150449	+	COG4584(X:Mobilome: prophages, transposons)	COG4584(Transposase)	CELLULAR PROCESSES AND SIGNALING							PF00665.29(rve:Integrase core domain)	GO:0015074(biological_process:DNA integration); GO:0003676(molecular_function:nucleic acid binding)	GO:0005488;GO:0009987;GO:0008152	WP_051121247.1(IS21 family transposase, partial [Staphylococcus aureus])	sp|Q99335|T232_BACTB(Transposase for insertion sequence element IS232 OS=Bacillus thuringiensis subsp. berliner OX=1434 PE=3 SV=1)	ref_gene
1905BS33_00177	0	0	0	0	0	0	0	0	0	0	0	0	0	0	1	0	1	1	no	no change	-	-	gnl_HUI_1905BS33_1	150461	150565	+													WP_235802186.1(hypothetical protein [Staphylococcus aureus] >CYG02095.1 transposase [Staphylococcus aureus])		ref_gene
1905BS33_00178	0	0	0	0	0	0	0	0	0	0	0	0	0	0	1	0	1	1	no	no change	-	-	gnl_HUI_1905BS33_1	150584	151228	+	COG1484(L:Replication, recombination and repair)	COG1484(DNA replication protein DnaC)	INFORMATION STORAGE AND PROCESSING							PF01695.20(IstB_IS21:IstB-like ATP binding protein); PF00308.21(Bac_DnaA:Bacterial dnaA protein); PF00004.32(AAA:ATPase family associated with various cellular activities (AAA)); PF02562.19(PhoH:PhoH-like protein)			WP_158186077.1(IS21-like element helper ATPase IstB [Staphylococcus aureus])	sp|Q99338|ISTB_BACTB(Insertion sequence IS232 putative ATP-binding protein OS=Bacillus thuringiensis subsp. berliner OX=1434 PE=3 SV=1)	ref_gene
1905BS33_00179	0	0	0	0	0	0	0	0	0	0	0	0	0	0	1	0	1	1	no	no change	-	-	gnl_HUI_1905BS33_1	151597	151208	-	COG5153(U:Intracellular trafficking, secretion, and vesicular transport)	COG5153(Putative lipase ATG15 (essential for vacuolar disintegration of autophagic bodies))	CELLULAR PROCESSES AND SIGNALING										WP_142990443.1(lipase family protein, partial [Staphylococcus aureus])		ref_gene
1905BS33_00180	0	0	0	0	0	0	0	0	0	0	0	0	0	0	1	0	1	1	no	no change	-	-	gnl_HUI_1905BS33_1	151973	151668	-													WP_000877848.1(hypothetical protein [Staphylococcus aureus] >EZR50472.1 hypothetical protein W736_01632 [Staphylococcus aureus VET1898R] >AFH70041.1 putative cytosolic protein [Staphylococcus aureus subsp. aureus 71193] >AFR73849.1 hypothetical protein C248_1859 [Staphylococcus aureus 08BA02176] >ALS72798.1 hypothetical protein AUC49_09120 [Staphylococcus aureus] >ALS86135.1 hypothetical protein …		ref_gene
1905BS33_00181	0	0	0	0	0	0	0	0	0	0	0	0	0	0	1	0	1	1	no	no change	-	-	gnl_HUI_1905BS33_1	152016	152444	+										PF07252.14(DUF1433:Protein of unknown function (DUF1433))	GO:0016021(cellular_component:integral component of membrane)	GO:0110165	WP_000439997.1(DUF1433 domain-containing protein [Staphylococcus aureus] >AFR73848.1 putative exported protein [Staphylococcus aureus 08BA02176] >ALS70185.1 hypothetical protein AUC48_09280 [Staphylococcus aureus] >ALS72797.1 hypothetical protein AUC49_09115 [Staphylococcus aureus] >ALS86134.1 hypothetical protein AUC50_09595 [Staphylococcus aureus] >APE88866.1 hypothetical protein AS852_09340 [S…		ref_gene
1905BS33_00182	0	0	0	0	0	0	0	0	0	0	0	0	0	0	1	0	1	1	no	no change	-	-	gnl_HUI_1905BS33_1	152667	153044	+										PF07252.14(DUF1433:Protein of unknown function (DUF1433))	GO:0016021(cellular_component:integral component of membrane)	GO:0110165	WP_001034579.1(DUF1433 domain-containing protein [Staphylococcus aureus] >AFR73847.1 putative exported protein [Staphylococcus aureus 08BA02176] >ALS70184.1 hypothetical protein AUC48_09275 [Staphylococcus aureus] >ALS72796.1 hypothetical protein AUC49_09110 [Staphylococcus aureus] >ALS86133.1 hypothetical protein AUC50_09590 [Staphylococcus aureus] >APE88865.1 hypothetical protein AS852_09335 [S…		ref_gene
1905BS33_00183	1.81	2.01	0	1.03	0	1	0.04	0.03	0	0.01	0	0.01	0.0233333	0.00666667	0.523743	-0.933068	0.676662	0.748959	no	down	hylB	-	gnl_HUI_1905BS33_1	155593	153170	-	COG5492(R:General function prediction only)	COG5492(Uncharacterized conserved protein YjdB, contains Ig-like domain)	POORLY CHARACTERIZED	K01727	hysA	hyaluronate lyase [EC:4.2.2.1]				PF08124.14(Lyase_8_N:Polysaccharide lyase family 8, N terminal alpha-helical domain); PF02278.21(Lyase_8:Polysaccharide lyase family 8, super-sandwich domain); PF02884.20(Lyase_8_C:Polysaccharide lyase family 8, C-terminal beta-sandwich domain)	GO:0030340(molecular_function:hyaluronate lyase activity); GO:0005576(cellular_component:extracellular region); GO:0005975(biological_process:carbohydrate metabolic process); GO:0030246(molecular_function:carbohydrate binding)	GO:0003824;GO:0005488;GO:0008152;GO:0110165	AFH70038.1(Hyaluronate lyase precursor [Staphylococcus aureus subsp. aureus 71193] >EIA15582.1 Hyaluronate lyase precursor [Staphylococcus aureus subsp. aureus DR10])	sp|Q59801|HYSA_STAA8(Hyaluronate lyase OS=Staphylococcus aureus (strain NCTC 8325 / PS 47) OX=93061 GN=hysA PE=3 SV=1)	ref_gene
1905BS33_00184	0	0	0	0	0	0	0	0	0	0	0	0	0	0	1	0	1	1	no	no change	-	-	gnl_HUI_1905BS33_1	156128	156571	+										PF07252.14(DUF1433:Protein of unknown function (DUF1433))			WP_000747800.1(DUF1433 domain-containing protein [Staphylococcus aureus] >AFH70037.1 Hypothetical protein ST398NM01_1879 [Staphylococcus aureus subsp. aureus 71193] >AFR73845.1 putative exported protein [Staphylococcus aureus 08BA02176] >ALS70182.1 hypothetical protein AUC48_09265 [Staphylococcus aureus] >ALS72794.1 hypothetical protein AUC49_09100 [Staphylococcus aureus] >ALS86131.1 hypothetical…		ref_gene
1905BS33_00185	0	0	0	0	0	0	0	0	0	0	0	0	0	0	1	0	1	1	no	no change	-	-	gnl_HUI_1905BS33_1	156571	157014	+										PF07252.14(DUF1433:Protein of unknown function (DUF1433))	GO:0016021(cellular_component:integral component of membrane)	GO:0110165	WP_000731425.1(DUF1433 domain-containing protein [Staphylococcus aureus] >AFR73844.1 hypothetical protein C248_1854 [Staphylococcus aureus 08BA02176] >ALS70181.1 hypothetical protein AUC48_09260 [Staphylococcus aureus] >ALS72793.1 hypothetical protein AUC49_09095 [Staphylococcus aureus] >ALS86130.1 hypothetical protein AUC50_09575 [Staphylococcus aureus] >APE88862.1 hypothetical protein AS852_093…		ref_gene
1905BS33_00186	0	0	0	0	0	0	0	0	0	0	0	0	0	0	1	0	1	1	no	no change	-	-	gnl_HUI_1905BS33_1	157014	157184	+											GO:0016021(cellular_component:integral component of membrane)	GO:0110165	WP_220473185.1(hypothetical protein, partial [Staphylococcus aureus])		ref_gene
1905BS33_00187	0	0	0	0	0	0	0	0	0	0	0	0	0	0	1	0	1	1	no	no change	-	-	gnl_HUI_1905BS33_1	157257	157538	+	COG2963(X:Mobilome: prophages, transposons)	COG2963(Transposase InsE and inactivated derivatives)	CELLULAR PROCESSES AND SIGNALING	K07483		transposase				PF01527.23(HTH_Tnp_1:Transposase); PF13518.9(HTH_28:Helix-turn-helix domain); PF04218.16(CENP-B_N:CENP-B N-terminal DNA-binding domain); PF02796.18(HTH_7:Helix-turn-helix domain of resolvase); PF13384.9(HTH_23:Homeodomain-like domain)	GO:0004803(molecular_function:transposase activity); GO:0006313(biological_process:transposition, DNA-mediated); GO:0003677(molecular_function:DNA binding)	GO:0005488;GO:0009987;GO:0003824;GO:0008152	WP_000196442.1(IS3 family transposase [Staphylococcus aureus] >AFH70034.1 Transposase [Staphylococcus aureus subsp. aureus 71193] >AFR73842.1 hypothetical protein C248_1852 [Staphylococcus aureus 08BA02176] >ALS70180.1 transposase [Staphylococcus aureus] >ALS72792.1 transposase [Staphylococcus aureus] >ALS86129.1 transposase [Staphylococcus aureus])		ref_gene
1905BS33_00188	0	0	0	0	0	0	0	0	0	0	0	0	0	0	1	0	1	1	no	no change	-	-	gnl_HUI_1905BS33_1	157580	157885	+	COG2801(X:Mobilome: prophages, transposons)	COG2801(Transposase InsO and inactivated derivatives)	CELLULAR PROCESSES AND SIGNALING							PF13276.9(HTH_21:HTH-like domain)			WP_240052528.1(IS3 family transposase, partial [Staphylococcus aureus])		ref_gene
1905BS33_00189	0	0	0	0	0	0	0	0	0	0	0	0	0	0	1	0	1	1	no	no change	-	-	gnl_HUI_1905BS33_1	157987	158370	+													WP_000070813.1(hypothetical protein [Staphylococcus aureus] >AFH70032.1 hypothetical protein ST398NM01_1874 [Staphylococcus aureus subsp. aureus 71193] >AFR73840.1 hypothetical protein C248_1850 [Staphylococcus aureus 08BA02176] >ALS70179.1 hypothetical protein AUC48_09245 [Staphylococcus aureus] >ALS72791.1 hypothetical protein AUC49_09080 [Staphylococcus aureus] >ALS86128.1 hypothetical protein…		ref_gene
1905BS33_00190	0	0	0	0	0	0	0	0	0	0	0	0	0	0	1	0	1	1	no	no change	-	-	gnl_HUI_1905BS33_1	158381	158557	+											GO:0016021(cellular_component:integral component of membrane)	GO:0110165	WP_000375476.1(MULTISPECIES: hypothetical protein [Staphylococcus] >YP_500426.1 hypothetical protein SAOUHSC_01925 [Staphylococcus aureus subsp. aureus NCTC 8325] >ATV04474.1 hypothetical protein SaO11_01648 [Staphylococcus aureus O11] >EGS87234.1 hypothetical protein SA21259_1666 [Staphylococcus aureus subsp. aureus 21259] >EGS87473.1 hypothetical protein SA21266_0276 [Staphylococcus aureus subs…		ref_gene
1905BS33_00191	0	0	0	0	0	0	0	0	0	0	0	0	0	0	1	0	1	1	no	no change	-	-	gnl_HUI_1905BS33_1	158928	159485	+										PF06114.16(Peptidase_M78:IrrE N-terminal-like domain)			WP_258028193.1(ImmA/IrrE family metallo-endopeptidase, partial [Staphylococcus aureus])		ref_gene
1905BS33_00192	309	412	427	384	267	335	35.69	30.34	36.77	31.75	22.14	24.76	34.2667	26.2167	0.937238	-0.0935124	0.568007	0.650334	no	down	-	-	gnl_HUI_1905BS33_1	160255	159683	-													WP_000414230.1(hypothetical protein [Staphylococcus aureus] >AFR73837.1 hypothetical protein C248_1847 [Staphylococcus aureus 08BA02176] >ALS70176.1 hypothetical protein AUC48_09225 [Staphylococcus aureus] >ALS72788.1 hypothetical protein AUC49_09060 [Staphylococcus aureus] >ALS86125.1 hypothetical protein AUC50_09540 [Staphylococcus aureus] >APE88857.1 hypothetical protein AS852_09285 [Staphyloc…		ref_gene
1905BS33_00193	94	87	108	93	75	79	20.43	11.81	17.19	14.49	11.77	11.11	16.4767	12.4567	0.921212	-0.118395	0.649972	0.724691	no	down	-	-	gnl_HUI_1905BS33_1	160697	160353	-										PF13108.9(DUF3969:Protein of unknown function (DUF3969))			WP_000627549.1(DUF3969 family protein [Staphylococcus aureus] >AFH70028.1 hypothetical protein ST398NM01_1870 [Staphylococcus aureus subsp. aureus 71193] >AFR73836.1 hypothetical protein C248_1846 [Staphylococcus aureus 08BA02176] >ALS70175.1 hypothetical protein AUC48_09220 [Staphylococcus aureus] >ALS72787.1 hypothetical protein AUC49_09055 [Staphylococcus aureus] >ALS86124.1 hypothetical prote…		ref_gene
1905BS33_00194	383	531	486	488	371	435	39.78	35.27	37.73	36.28	27.64	28.86	37.5933	30.9267	1.01086	0.015577	0.91338	0.935349	no	up	-	-	gnl_HUI_1905BS33_1	161364	160738	-													WP_000669036.1(hypothetical protein [Staphylococcus aureus] >AFH70027.1 hypothetical protein ST398NM01_1869 [Staphylococcus aureus subsp. aureus 71193] >AFR73835.1 putative lipoprotein [Staphylococcus aureus 08BA02176] >ALS70174.1 hypothetical protein AUC48_09215 [Staphylococcus aureus] >ALS72786.1 hypothetical protein AUC49_09050 [Staphylococcus aureus] >ALS86123.1 hypothetical protein AUC50_095…		ref_gene
1905BS33_00195	7393	9530	8869	5876	4777	7006	433.53	361.63	392.75	246.36	200.25	260.49	395.97	235.7	0.739693	-0.435002	1.75056e-05	4.67808e-05	no	down	-	-	gnl_HUI_1905BS33_1	162435	161440	-										PF11611.11(DUF4352:Domain of unknown function (DUF4352))	GO:0016021(cellular_component:integral component of membrane)	GO:0110165	WP_111762416.1(DUF4352 domain-containing protein [Staphylococcus aureus] >MBW5879700.1 DUF4352 domain-containing protein [Staphylococcus aureus] >MBW5884311.1 DUF4352 domain-containing protein [Staphylococcus aureus] >MCQ1428671.1 DUF4352 domain-containing protein [Staphylococcus aureus] >NDP99055.1 DUF4352 domain-containing protein [Staphylococcus aureus] >NDR16749.1 DUF4352 domain-containing pr…		ref_gene
1905BS33_00196	4702	6242	5837	3580	2989	4143	370.4	316.51	345.62	201.75	168.59	207.67	344.177	192.67	0.691943	-0.531274	2.83347e-08	1.04518e-07	no	down	-	-	gnl_HUI_1905BS33_1	163142	162516	-	COG1525(L:Replication, recombination and repair)	COG1525(Endonuclease YncB, thermonuclease family)	INFORMATION STORAGE AND PROCESSING							PF05901.14(Excalibur:Excalibur calcium-binding domain)	GO:0004519(molecular_function:endonuclease activity); GO:0016021(cellular_component:integral component of membrane)	GO:0003824;GO:0110165	WP_151131835.1(excalibur calcium-binding domain-containing protein [Staphylococcus aureus])	sp|O32001|YOKF_BACSU(SPbeta prophage-derived endonuclease YokF OS=Bacillus subtilis (strain 168) OX=224308 GN=yokF PE=1 SV=1)	ref_gene
1905BS33_00197	64	72	78	77	77	76	11.38	8.05	10.22	9.81	9.86	8.71	9.88333	9.46	1.16746	0.223371	0.395718	0.483719	no	up	-	-	gnl_HUI_1905BS33_1	163454	163936	+										PF16253.8(DUF4909:Domain of unknown function (DUF4909))			AFH70024.1(hypothetical protein ST398NM01_1845 [Staphylococcus aureus subsp. aureus 71193] >EIA15568.1 hypothetical protein ST398NM02_1845 [Staphylococcus aureus subsp. aureus DR10])		ref_gene
1905BS33_00226	5536	8840	7398	5536	5171	6363	375.98	387.56	378.61	268.89	251.24	274.46	380.717	264.863	0.860101	-0.217423	0.0139086	0.0247088	no	down	ytpA	-	gnl_HUI_1905BS33_1	190468	191295	+	COG2267(I:Lipid transport and metabolism)	COG2267(Lysophospholipase, alpha-beta hydrolase superfamily)	METABOLISM	K01048	pldB	lysophospholipase [EC:3.1.1.5]	map00564(Glycerophospholipid metabolism)	Metabolism	Lipid metabolism	PF12146.11(Hydrolase_4:Serine aminopeptidase, S33); PF00561.23(Abhydrolase_1:alpha/beta hydrolase fold); PF06342.15(DUF1057:Alpha/beta hydrolase of unknown function (DUF1057)); PF12697.10(Abhydrolase_6:Alpha/beta hydrolase family)	GO:0004622(molecular_function:lysophospholipase activity); GO:0016787(molecular_function:hydrolase activity); GO:0016020(cellular_component:membrane); GO:0016298(molecular_function:lipase activity); GO:0102545(molecular_function:phosphatidyl phospholipase B activity)	GO:0003824;GO:0110165	WP_064285483.1(alpha/beta hydrolase [Staphylococcus aureus] >SAN26217.1 Lysophospholipase%3B Monoglyceride lipase%3B putative [Staphylococcus aureus])	sp|O34705|PLBAC_BACSU(Phospholipase YtpA OS=Bacillus subtilis (strain 168) OX=224308 GN=ytpA PE=1 SV=1)	ref_gene
1905BS33_00199	161	226	188	120	159	169	9.37	8.51	8.26	4.99	6.61	6.23	8.71333	5.94333	0.849352	-0.235565	0.214548	0.288052	no	down	menC	-	gnl_HUI_1905BS33_1	165578	166579	+	COG4948(M:Cell wall/membrane/envelope biogenesis); COG4948(R:General function prediction only)	COG4948(L-alanine-DL-glutamate epimerase or related enzyme of enolase superfamily); COG4948(L-alanine-DL-glutamate epimerase or related enzyme of enolase superfamily)	CELLULAR PROCESSES AND SIGNALING;POORLY CHARACTERIZED	K02549	menC	o-succinylbenzoate synthase [EC:4.2.1.113]	map00130(Ubiquinone and other terpenoid-quinone biosynthesis)	Metabolism	Metabolism of cofactors and vitamins	PF13378.9(MR_MLE_C:Enolase C-terminal domain-like)	GO:0043748(molecular_function:O-succinylbenzoate synthase activity); GO:0009234(biological_process:menaquinone biosynthetic process); GO:0000287(molecular_function:magnesium ion binding)	GO:0009987;GO:0003824;GO:0008152;GO:0005488	WP_000778553.1(o-succinylbenzoate synthase [Staphylococcus aureus] >AFR73830.1 hypothetical protein C248_1840 [Staphylococcus aureus 08BA02176] >ALS70169.1 o-succinylbenzoate synthase [Staphylococcus aureus] >ALS72781.1 o-succinylbenzoate synthase [Staphylococcus aureus] >ALS86118.1 o-succinylbenzoate synthase [Staphylococcus aureus] >APE88849.1 o-succinylbenzoate synthase [Staphylococcus aureus])	sp|A0A0H2WWB5|MENC_STAAC(o-succinylbenzoate synthase OS=Staphylococcus aureus (strain COL) OX=93062 GN=menC PE=1 SV=1)	ref_gene
1905BS33_00200	1918	3672	3050	2357	2511	3239	943.57	1095.97	1069.45	832.74	901.7	1037.33	1036.33	923.923	1.0351	0.0497766	0.690987	0.759965	no	up	-	-	gnl_HUI_1905BS33_1	166833	166576	-	COG0759(M:Cell wall/membrane/envelope biogenesis)	COG0759(Membrane-anchored protein YidD, putatitve component of membrane protein insertase Oxa1/YidC/SpoIIIJ)	CELLULAR PROCESSES AND SIGNALING	K08998		uncharacterized protein				PF01809.21(YidD:Putative membrane protein insertion efficiency factor)	GO:0005886(cellular_component:plasma membrane)	GO:0110165	WP_000718107.1(MULTISPECIES: membrane protein insertion efficiency factor YidD [Bacilli] >YP_500415.1 hypothetical protein SAOUHSC_01914 [Staphylococcus aureus subsp. aureus NCTC 8325] >A5ITW0.1 RecName: Full=Putative membrane protein insertion efficiency factor [Staphylococcus aureus subsp. aureus JH9] >A6U2Q5.1 RecName: Full=Putative membrane protein insertion efficiency factor [Staphylococcus …	sp|A7X3N8|YIDD_STAA1(Putative membrane protein insertion efficiency factor OS=Staphylococcus aureus (strain Mu3 / ATCC 700698) OX=418127 GN=SAHV_1780 PE=3 SV=1)	ref_gene
1905BS33_00201	191	199	167	113	174	213	15.38	10.31	10.1	6.51	10.03	10.91	11.93	9.15	0.958298	-0.0614543	0.783104	0.837445	no	down	ytkD	-	gnl_HUI_1905BS33_1	166893	167372	+	COG1051(F:Nucleotide transport and metabolism)	COG1051(ADP-ribose pyrophosphatase YjhB, NUDIX family)	METABOLISM	K03574	mutT	8-oxo-dGTP diphosphatase [EC:3.6.1.55]				PF00293.31(NUDIX:NUDIX domain)	GO:0016787(molecular_function:hydrolase activity); GO:0035539(molecular_function:8-oxo-7,8-dihydrodeoxyguanosine triphosphate pyrophosphatase activity)	GO:0003824	WP_001557389.1(MULTISPECIES: nucleoside triphosphatase YtkD [Staphylococcus] >ABQ49632.1 8-oxo-dGTPase [Staphylococcus aureus subsp. aureus JH9] >ACY11691.1 hypothetical protein SAAV_1803 [Staphylococcus aureus subsp. aureus ED98] >ADC37960.1 Low G+C gram positive nudix hydrolase YtkD [Staphylococcus aureus 04-02981] >AEW65799.1 nucleoside triphosphatase YtkD [Staphylococcus aureus subsp. aureus …
1905BS33_00202	143	249	164	127	200	201	11.47	12.85	9.88	7.29	11.49	10.26	11.4	9.68	1.0456	0.0643363	0.762817	0.820962	no	up	-	-	gnl_HUI_1905BS33_1	167353	168123	+	COG1506(E:Amino acid transport and metabolism)	COG1506(Dipeptidyl aminopeptidase/acylaminoacyl peptidase)	METABOLISM							PF00326.24(Peptidase_S9:Prolyl oligopeptidase family); PF20434.1(BD-FAE:BD-FAE)	GO:0004252(molecular_function:serine-type endopeptidase activity); GO:0006508(biological_process:proteolysis)	GO:0003824;GO:0008152	AFH70019.1(Acylamino-acid-releasing enzyme [Staphylococcus aureus subsp. aureus 71193] >AFR73827.1 hypothetical protein C248_1837 [Staphylococcus aureus 08BA02176] >ALS70166.1 dipeptidyl aminopeptidase [Staphylococcus aureus] >EHM78391.1 peptidase, S9A/B/C family, catalytic domain protein [Staphylococcus aureus subsp. aureus 21331] >EIA15563.1 Acylamino-acid-releasing enzyme [Staphylococcus aureu…
1905BS33_00203	25437	35738	29963	20949	18550	25482	792.32	725.64	709.31	466.14	412.07	500.74	742.423	459.65	0.774412	-0.368826	2.16786e-05	5.71422e-05	no	down	pckA	-	gnl_HUI_1905BS33_1	170012	168420	-	COG1866(C:Energy production and conversion)	COG1866(Phosphoenolpyruvate carboxykinase, ATP-dependent)	METABOLISM	K01610	pckA	phosphoenolpyruvate carboxykinase (ATP) [EC:4.1.1.49]	map00020(Citrate cycle (TCA cycle)); map00010(Glycolysis / Gluconeogenesis); map00620(Pyruvate metabolism); map00710(Carbon fixation in photosynthetic organisms)	Metabolism;Metabolism;Metabolism;Metabolism	Carbohydrate metabolism;Carbohydrate metabolism;Carbohydrate metabolism;Energy metabolism	PF01293.23(PEPCK_ATP:Phosphoenolpyruvate carboxykinase); PF00821.21(PEPCK_GTP:Phosphoenolpyruvate carboxykinase C-terminal P-loop domain)	GO:0005737(cellular_component:cytoplasm); GO:0016310(biological_process:phosphorylation); GO:0016301(molecular_function:kinase activity); GO:0004612(molecular_function:phosphoenolpyruvate carboxykinase (ATP) activity); GO:0046872(molecular_function:metal ion binding); GO:0005524(molecular_function:ATP binding); GO:0006094(biological_process:gluconeogenesis)	GO:0005488;GO:0110165;GO:0009987;GO:0003824;GO:0008152	AFH70018.1(Phosphoenolpyruvate carboxykinase [ATP] [Staphylococcus aureus subsp. aureus 71193] >EIA15562.1 Phosphoenolpyruvate carboxykinase [ATP] [Staphylococcus aureus subsp. aureus DR10])	sp|A7X3N3|PCKA_STAA1(Phosphoenolpyruvate carboxykinase (ATP) OS=Staphylococcus aureus (strain Mu3 / ATCC 700698) OX=418127 GN=pckA PE=3 SV=1)	ref_gene
1905BS33_00204	1436	1812	1607	4051	3947	4641	53.16	43.66	45.15	107.16	104.26	108.51	47.3233	106.643	2.82428	1.49788	6.83562e-64	5.92106e-62	yes	up	metK	-	gnl_HUI_1905BS33_1	170384	171577	+	COG0192(H:Coenzyme transport and metabolism)	COG0192(S-adenosylmethionine synthetase)	METABOLISM	K00789	metK	S-adenosylmethionine synthetase [EC:2.5.1.6]	map00270(Cysteine and methionine metabolism); map00999(Biosynthesis of various plant secondary metabolites)	Metabolism;Metabolism	Amino acid metabolism;Biosynthesis of other secondary metabolites	PF02773.19(S-AdoMet_synt_C:S-adenosylmethionine synthetase, C-terminal domain); PF02772.19(S-AdoMet_synt_M:S-adenosylmethionine synthetase, central domain); PF00438.23(S-AdoMet_synt_N:S-adenosylmethionine synthetase, N-terminal domain)	GO:0005737(cellular_component:cytoplasm); GO:0004478(molecular_function:methionine adenosyltransferase activity); GO:0006556(biological_process:S-adenosylmethionine biosynthetic process); GO:0006730(biological_process:one-carbon metabolic process); GO:0000287(molecular_function:magnesium ion binding); GO:0005829(cellular_component:cytosol); GO:0005524(molecular_function:ATP binding)	GO:0110165;GO:0009987;GO:0003824;GO:0008152;GO:0005488	WP_000933822.1(MULTISPECIES: methionine adenosyltransferase [Staphylococcus] >YP_500410.1 S-adenosylmethionine synthetase [Staphylococcus aureus subsp. aureus NCTC 8325] >A6QHX0.1 RecName: Full=S-adenosylmethionine synthase; Short=AdoMet synthase; AltName: Full=MAT; AltName: Full=Methionine adenosyltransferase [Staphylococcus aureus subsp. aureus str. Newman] >A8Z4L2.1 RecName: Full=S-adenosylmet…	sp|Q2FFV6|METK_STAA3(S-adenosylmethionine synthase OS=Staphylococcus aureus (strain USA300) OX=367830 GN=metK PE=3 SV=1)	ref_gene
1905BS33_00205	1985	2520	2556	3144	2864	3243	129.59	106.27	125.82	146.78	133.73	134.4	120.56	138.303	1.42546	0.511427	2.07614e-07	7.06677e-07	no	up	-	-	gnl_HUI_1905BS33_1	171702	172610	+										PF08378.14(NERD:Nuclease-related domain); PF16118.8(DUF4834:Domain of unknown function (DUF4834))	GO:0016021(cellular_component:integral component of membrane)	GO:0110165	AFH70016.1(Hypothetical protein ST398NM01_1837 [Staphylococcus aureus subsp. aureus 71193] >EIA15560.1 Hypothetical protein ST398NM02_1837 [Staphylococcus aureus subsp. aureus DR10])		ref_gene
1905BS33_00206	3194	4967	4112	2801	2581	2931	230.5	231.13	223.39	144.58	133.3	134.44	228.34	137.44	0.744153	-0.426329	3.44272e-06	9.97474e-06	no	down	yvgN	-	gnl_HUI_1905BS33_1	172822	173655	+	COG0656(Q:Secondary metabolites biosynthesis, transport and catabolism)	COG0656(Aldo/keto reductase, related to diketogulonate reductase)	METABOLISM							PF00248.24(Aldo_ket_red:Aldo/keto reductase family)	GO:0050580(molecular_function:2,5-didehydrogluconate reductase activity); GO:0016491(molecular_function:oxidoreductase activity)	GO:0003824	WP_000453302.1(aldo/keto reductase [Staphylococcus aureus] >AFH70015.1 2,5-diketo-D-gluconic acid reductase [Staphylococcus aureus subsp. aureus 71193] >AFR73822.1 aldo/keto reductase family protein [Staphylococcus aureus 08BA02176] >ALS70162.1 glyoxal reductase [Staphylococcus aureus] >ALS72774.1 glyoxal reductase [Staphylococcus aureus] >ALS86111.1 glyoxal reductase [Staphylococcus aureus])	sp|O34678|YTBE_BACSU(Uncharacterized oxidoreductase YtbE OS=Bacillus subtilis (strain 168) OX=224308 GN=ytbE PE=1 SV=1)	ref_gene
1905BS33_00207	42	28	23	41	35	47	13.01	5.35	5.16	9.11	7.86	9.46	7.84	8.81	1.3907	0.475813	0.236082	0.313445	no	up	crcB_1	-	gnl_HUI_1905BS33_1	174258	173905	-	COG0239(D:Cell cycle control, cell division, chromosome partitioning); COG0239(P:Inorganic ion transport and metabolism)	COG0239(Fluoride ion exporter CrcB/FEX, affects chromosome condensation); COG0239(Fluoride ion exporter CrcB/FEX, affects chromosome condensation)	CELLULAR PROCESSES AND SIGNALING;METABOLISM	K06199	crcB	fluoride exporter				PF02537.18(CRCB:CrcB-like protein, Camphor Resistance (CrcB))	GO:0005887(cellular_component:integral component of plasma membrane); GO:1903425(molecular_function:fluoride transmembrane transporter activity)	GO:0005215;GO:0110165	WP_029550372.1(CrcB family protein [Staphylococcus aureus] >EJN0120830.1 CrcB family protein [Staphylococcus aureus] >KKI66064.1 CrcB protein [Staphylococcus aureus] >KMR00627.1 camphor resistance protein CrcB [Staphylococcus aureus] >MBR8867912.1 CrcB family protein [Staphylococcus aureus] >MBR8875411.1 CrcB family protein [Staphylococcus aureus])	sp|P61383|CRCB2_STAAM(Putative fluoride ion transporter CrcB 2 OS=Staphylococcus aureus (strain Mu50 / ATCC 700699) OX=158878 GN=crcB2 PE=3 SV=1)	ref_gene
1905BS33_00208	45	48	37	50	33	47	11.91	7.88	7.12	9.49	6.32	8.07	8.97	7.96	1.07689	0.106874	0.757567	0.816392	no	up	crcB_2	-	gnl_HUI_1905BS33_1	174620	174255	-	COG0239(D:Cell cycle control, cell division, chromosome partitioning); COG0239(P:Inorganic ion transport and metabolism)	COG0239(Fluoride ion exporter CrcB/FEX, affects chromosome condensation); COG0239(Fluoride ion exporter CrcB/FEX, affects chromosome condensation)	CELLULAR PROCESSES AND SIGNALING;METABOLISM	K06199	crcB	fluoride exporter				PF02537.18(CRCB:CrcB-like protein, Camphor Resistance (CrcB))	GO:0005887(cellular_component:integral component of plasma membrane); GO:1903425(molecular_function:fluoride transmembrane transporter activity)	GO:0005215;GO:0110165	WP_001200546.1(fluoride efflux transporter CrcB [Staphylococcus aureus] >AFR73820.1 CrcB-like protein [Staphylococcus aureus 08BA02176] >ALS70160.1 camphor resistance protein CrcB [Staphylococcus aureus] >ALS72772.1 camphor resistance protein CrcB [Staphylococcus aureus] >ALS86109.1 camphor resistance protein CrcB [Staphylococcus aureus] >APE88840.1 camphor resistance protein CrcB [Staphylococcus…	sp|Q2FXE6|CRCB1_STAA8(Putative fluoride ion transporter CrcB 1 OS=Staphylococcus aureus (strain NCTC 8325 / PS 47) OX=93061 GN=crcB1 PE=3 SV=1)	ref_gene
1905BS33_00209	10	2	2	1	0	0	5.13	0.62	0.73	0.37	0	0	2.16	0.123333	0.0759621	-3.71858	0.0351722	0.0579741	no	down	-	-	gnl_HUI_1905BS33_1	175177	174875	-											GO:0016021(cellular_component:integral component of membrane)	GO:0110165	WP_001657169.1(hypothetical protein [Staphylococcus aureus] >ENL44792.1 hypothetical protein B466_01436 [Staphylococcus aureus M0877])		ref_gene
1905BS33_00210	26183	42264	34171	29037	31976	39606	1977.38	2056.28	1941.19	1568.61	1728.64	1902.2	1991.62	1733.15	1.07369	0.102582	0.286785	0.368681	no	up	tal	-	gnl_HUI_1905BS33_1	175436	176149	+	COG0176(G:Carbohydrate transport and metabolism)	COG0176(Transaldolase/fructose-6-phosphate aldolase)	METABOLISM	K00616	talA	transaldolase [EC:2.2.1.2]	map00030(Pentose phosphate pathway)	Metabolism	Carbohydrate metabolism	PF00923.22(TAL_FSA:Transaldolase/Fructose-6-phosphate aldolase)	GO:0005737(cellular_component:cytoplasm); GO:0004801(molecular_function:sedoheptulose-7-phosphate:D-glyceraldehyde-3-phosphate glyceronetransferase activity); GO:0005975(biological_process:carbohydrate metabolic process); GO:0016832(molecular_function:aldehyde-lyase activity)	GO:0008152;GO:0003824;GO:0110165	WP_001096494.1(MULTISPECIES: transaldolase [Staphylococcus] >YP_500402.1 putative translaldolase [Staphylococcus aureus subsp. aureus NCTC 8325] >ATV04453.1 Putative transaldolase [Staphylococcus aureus O11] >EGL95602.1 transaldolase [Staphylococcus aureus subsp. aureus 21318] >EGS85963.1 transaldolase [Staphylococcus aureus subsp. aureus 21269] >EGS87152.1 transaldolase [Staphylococcus aureus su…	sp|Q1GS53|TAL_SPHAL(Probable transaldolase OS=Sphingopyxis alaskensis (strain DSM 13593 / LMG 18877 / RB2256) OX=317655 GN=tal PE=3 SV=1)	ref_gene
1905BS33_00211	6	6	5	7	4	13	0.7	0.45	0.44	0.59	0.34	0.98	0.53	0.636667	1.4874	0.572795	0.492305	0.577344	no	up	-	-	gnl_HUI_1905BS33_1	177332	176712	-	COG1266(O:Posttranslational modification, protein turnover, chaperones)	COG1266(Membrane protease YdiL, CAAX protease family)	CELLULAR PROCESSES AND SIGNALING	K07052		CAAX protease family protein				PF02517.19(Rce1-like:Type II CAAX prenyl endopeptidase Rce1-like)	GO:0071586(biological_process:CAAX-box protein processing); GO:0016021(cellular_component:integral component of membrane); GO:0004222(molecular_function:metalloendopeptidase activity)	GO:0110165;GO:0003824;GO:0008152	WP_000492903.1(CPBP family intramembrane metalloprotease [Staphylococcus aureus] >AFH70010.1 putative membrane spanning protein [Staphylococcus aureus subsp. aureus 71193] >AFR73816.1 putative membrane protein [Staphylococcus aureus 08BA02176] >ALS70157.1 CAAX protease [Staphylococcus aureus] >ALS72769.1 CAAX protease [Staphylococcus aureus] >APE88837.1 CAAX protease [Staphylococcus aureus])		ref_gene
1905BS33_00212	0	0	0	0	0	0	0	0	0	0	0	0	0	0	1	0	1	1	no	no change	-	-	gnl_HUI_1905BS33_1	178134	177499	-	COG1266(O:Posttranslational modification, protein turnover, chaperones)	COG1266(Membrane protease YdiL, CAAX protease family)	CELLULAR PROCESSES AND SIGNALING	K07052		CAAX protease family protein				PF02517.19(Rce1-like:Type II CAAX prenyl endopeptidase Rce1-like)	GO:0071586(biological_process:CAAX-box protein processing); GO:0016021(cellular_component:integral component of membrane); GO:0004222(molecular_function:metalloendopeptidase activity)	GO:0110165;GO:0003824;GO:0008152	WP_001168915.1(CPBP family intramembrane metalloprotease [Staphylococcus aureus] >AFH70009.1 putative membrane spanning protein [Staphylococcus aureus subsp. aureus 71193] >AFR73815.1 CAAX amino terminal protease family protein [Staphylococcus aureus 08BA02176] >ALS70156.1 CAAX protease [Staphylococcus aureus] >ALS72768.1 CAAX protease [Staphylococcus aureus] >ALS86105.1 CAAX protease [Staphyloco…		ref_gene
1905BS33_00213	1	2	0	0	3	3	0.22	0.27	0	0	0.47	0.42	0.163333	0.296667	2.19235	1.13248	0.550191	0.6334	no	up	-	-	gnl_HUI_1905BS33_1	178432	178875	+											GO:0016021(cellular_component:integral component of membrane)	GO:0110165	WP_084568211.1(hypothetical protein [Staphylococcus aureus] >ARH75283.1 hypothetical protein BZK08_09590 [Staphylococcus aureus] >HBI1029902.1 hypothetical protein [Staphylococcus aureus] >HBI1460665.1 hypothetical protein [Staphylococcus aureus] >HBI9101305.1 hypothetical protein [Staphylococcus aureus])		ref_gene
1905BS33_00214	12	17	14	5	5	1	2.58	2.29	2.21	0.77	0.78	0.14	2.36	0.563333	0.285423	-1.80883	0.0238462	0.0403107	yes	down	-	-	gnl_HUI_1905BS33_1	179305	178862	-										PF06338.14(ComK:ComK protein)	GO:0030420(biological_process:establishment of competence for transformation)	GO:0050896;GO:0009987	WP_001153741.1(competence protein ComK [Staphylococcus aureus] >AFH70007.1 hypothetical protein ST398NM01_1829 [Staphylococcus aureus subsp. aureus 71193] >AFR73813.1 hypothetical protein C248_1823 [Staphylococcus aureus 08BA02176] >ALS70154.1 competence protein ComK [Staphylococcus aureus] >ALS72766.1 competence protein ComK [Staphylococcus aureus] >ALS86103.1 competence protein ComK [Staphyloco…		ref_gene
1905BS33_00215	0	0	0	0	0	1	0	0	0	0	0	0.12	0	0.04	2.10964	1.07699	0.791827	0.843184	no	up	sigS	-	gnl_HUI_1905BS33_1	179888	179418	-	COG1595(K:Transcription)	COG1595(DNA-directed RNA polymerase specialized sigma subunit, sigma24 family)	INFORMATION STORAGE AND PROCESSING							PF04542.17(Sigma70_r2:Sigma-70 region 2); PF00196.22(GerE:Bacterial regulatory proteins, luxR family); PF08281.15(Sigma70_r4_2:Sigma-70, region 4); PF04545.19(Sigma70_r4:Sigma-70, region 4)	GO:0003700(molecular_function:transcription factor activity, sequence-specific DNA binding); GO:0006352(biological_process:DNA-templated transcription, initiation); GO:0003677(molecular_function:DNA binding)	GO:0005488;GO:0140110;GO:0009987;GO:0008152	AFH70006.1(hypothetical protein ST398NM01_1827 [Staphylococcus aureus subsp. aureus 71193] >EHM78342.1 RNA polymerase sigma factor SigS [Staphylococcus aureus subsp. aureus 21331] >EOR47884.1 hypothetical protein M140OLGA_1850 [Staphylococcus aureus subsp. aureus 112808A] >EPZ05816.1 RNA polymerase sigma factor sigS [Staphylococcus aureus S100] >EPZ09180.1 RNA polymerase sigma factor sigS [Staphy…	sp|Q6GFS7|SIGS_STAAR(RNA polymerase sigma factor SigS OS=Staphylococcus aureus (strain MRSA252) OX=282458 GN=sigS PE=3 SV=1)	ref_gene
1905BS33_00216	778	1215	1020	518	493	604	416.49	393.62	388.15	199.25	193.01	210.58	399.42	200.947	0.587041	-0.768468	6.17624e-12	3.15982e-11	no	down	-	-	gnl_HUI_1905BS33_1	180087	180311	+													WP_000384171.1(MULTISPECIES: hypothetical protein [Bacteria] >YP_500397.1 hypothetical protein SAOUHSC_01896 [Staphylococcus aureus subsp. aureus NCTC 8325] >ATV04449.1 hypothetical protein SaO11_01623 [Staphylococcus aureus O11] >EGL95639.1 hypothetical protein SA21318_2437 [Staphylococcus aureus subsp. aureus 21318] >EGS85957.1 hypothetical protein SA21269_2353 [Staphylococcus aureus subsp. aur…		ref_gene
1905BS33_00217	2617	3500	3006	2395	2387	2753	123.79	107.45	107.66	80.97	80.63	82.39	112.967	81.33	0.89881	-0.153911	0.0722311	0.111521	no	down	atl_1	-	gnl_HUI_1905BS33_1	180587	181441	+	COG4193(G:Carbohydrate transport and metabolism)	COG4193(Beta- N-acetylglucosaminidase)	METABOLISM							PF01832.23(Glucosaminidase:Mannosyl-glycoprotein endo-beta-N-acetylglucosaminidase)	GO:0008152(biological_process:metabolic process); GO:0016021(cellular_component:integral component of membrane); GO:0005576(cellular_component:extracellular region); GO:0016798(molecular_function:hydrolase activity, acting on glycosyl bonds); GO:0004040(molecular_function:amidase activity)	GO:0003824;GO:0110165;GO:0008152	AFH70004.1(Peptidoglycan endo-beta-N-acetylglucosaminidase [Staphylococcus aureus subsp. aureus 71193] >EIA15548.1 Peptidoglycan endo-beta-N-acetylglucosaminidase [Staphylococcus aureus subsp. aureus DR10] >EOR47882.1 mannosyl-glycoprotein endo-beta-N-acetylglucosaminidase [Staphylococcus aureus subsp. aureus 112808A])	sp|Q6GI31|ATL_STAAR(Bifunctional autolysin OS=Staphylococcus aureus (strain MRSA252) OX=282458 GN=atl PE=3 SV=1)	ref_gene
1905BS33_00218	258	240	202	290	285	381	10.77	6.51	6.39	8.65	8.49	10.06	7.89	9.06667	1.45297	0.539004	0.00366588	0.00718307	no	up	arsB	-	gnl_HUI_1905BS33_1	182820	181528	-	COG1055(P:Inorganic ion transport and metabolism)	COG1055(Na+/H+ antiporter NhaD or related arsenite permease)	METABOLISM	K03893	arsB	arsenical pump membrane protein				PF02040.18(ArsB:Arsenical pump membrane protein); PF03600.19(CitMHS:Citrate transporter); PF00939.22(Na_sulph_symp:Sodium:sulfate symporter transmembrane region)	GO:0015105(molecular_function:arsenite transmembrane transporter activity); GO:0016021(cellular_component:integral component of membrane); GO:0046685(biological_process:response to arsenic-containing substance); GO:0005886(cellular_component:plasma membrane)	GO:0050896;GO:0005215;GO:0110165	WP_000989103.1(arsenite efflux transporter membrane subunit ArsB [Staphylococcus aureus] >AFR73809.1 arsenical pump membrane protein 2 [Staphylococcus aureus 08BA02176] >ALS70150.1 arsenic transporter [Staphylococcus aureus] >ALS72762.1 arsenic transporter [Staphylococcus aureus] >ALS86099.1 arsenic transporter [Staphylococcus aureus] >ARH67065.1 arsenical efflux pump membrane protein ArsB [Staph…	sp|Q6GFT0|ARSB_STAAR(Arsenical pump membrane protein OS=Staphylococcus aureus (strain MRSA252) OX=282458 GN=arsB PE=3 SV=2)	ref_gene
1905BS33_00219	323	472	470	327	258	198	80.33	72.96	85.22	58.33	46.43	31.93	79.5033	45.5633	0.686538	-0.542588	0.00657772	0.0124328	no	down	-	-	gnl_HUI_1905BS33_1	183134	182820	-	COG0640(K:Transcription)	COG0640(DNA-binding transcriptional regulator, ArsR family)	INFORMATION STORAGE AND PROCESSING	K03892	arsR	ArsR family transcriptional regulator, arsenate/arsenite/antimonite-responsive transcriptional repressor				PF01022.23(HTH_5:Bacterial regulatory protein, arsR family); PF12840.10(HTH_20:Helix-turn-helix domain)	GO:0003700(molecular_function:transcription factor activity, sequence-specific DNA binding)	GO:0140110	WP_000221190.1(MULTISPECIES: metalloregulator ArsR/SmtB family transcription factor [Staphylococcus] >ETO51866.1 ArsR family transcriptional regulator [Staphylococcus aureus MUM270] >SUN31796.1 arsenical resistance operon repressor 2 [Staphylococcus schleiferi] >ADI98260.1 arsenical resistance operon repressor [Staphylococcus aureus subsp. aureus ED133] >AFH70002.1 Arsenical resistance operon rep…	sp|P30338|ARSR_STAAU(Arsenical resistance operon repressor OS=Staphylococcus aureus OX=1280 GN=arsR PE=4 SV=1)	ref_gene
1905BS33_00220	920	1564	1222	759	889	842	30.62	33.91	30.89	18.05	21.1	17.68	31.8067	18.9433	0.743305	-0.427973	0.000637424	0.00140697	no	down	-	-	gnl_HUI_1905BS33_1	183777	185279	+	COG4529(R:General function prediction only)	COG4529(Uncharacterized NAD(P)/FAD-binding protein YdhS)	POORLY CHARACTERIZED							PF13454.9(NAD_binding_9:FAD-NAD(P)-binding); PF07992.17(Pyr_redox_2:Pyridine nucleotide-disulphide oxidoreductase); PF13738.9(Pyr_redox_3:Pyridine nucleotide-disulphide oxidoreductase); PF13434.9(Lys_Orn_oxgnase:L-lysine 6-monooxygenase/L-ornithine 5-monooxygenase)			WP_001261673.1(FAD/NAD(P)-binding domain-containing protein [Staphylococcus aureus] >AFH70000.1 putative exported protein [Staphylococcus aureus subsp. aureus 71193] >ARH67063.1 pyridine nucleotide-disulfide oxidoreductase [Staphylococcus aureus] >ARH69780.1 pyridine nucleotide-disulfide oxidoreductase [Staphylococcus aureus] >ARH72490.1 pyridine nucleotide-disulfide oxidoreductase [Staphylococcu…		ref_gene
1905BS33_00221	1341	1995	1542	1172	1026	1344	56.8	54.92	49.51	35.48	31.02	35.99	53.7433	34.1633	0.792521	-0.335478	0.00117118	0.00249534	no	down	ribD	-	gnl_HUI_1905BS33_1	185760	186803	+	COG0117(H:Coenzyme transport and metabolism)	COG0117(Riboflavin biosynthesis protein RibD, pyrimidine deaminase domain)	METABOLISM	K11752	ribD	diaminohydroxyphosphoribosylaminopyrimidine deaminase / 5-amino-6-(5-phosphoribosylamino)uracil reductase [EC:3.5.4.26 1.1.1.193]	map02024(Quorum sensing); map00740(Riboflavin metabolism)	Cellular Processes;Metabolism	Cellular community - prokaryotes;Metabolism of cofactors and vitamins	PF01872.20(RibD_C:RibD C-terminal domain); PF00383.26(dCMP_cyt_deam_1:Cytidine and deoxycytidylate deaminase zinc-binding region); PF14437.9(MafB19-deam:MafB19-like deaminase); PF18785.4(Inv-AAD:Invertebrate-AID/APOBEC-deaminase)	GO:0008703(molecular_function:5-amino-6-(5-phosphoribosylamino)uracil reductase activity); GO:0009231(biological_process:riboflavin biosynthetic process); GO:0008835(molecular_function:diaminohydroxyphosphoribosylaminopyrimidine deaminase activity); GO:0050661(molecular_function:NADP binding); GO:0008270(molecular_function:zinc ion binding)	GO:0009987;GO:0003824;GO:0008152;GO:0005488	AFH69999.1(Diaminohydroxyphosphoribosylaminopyrimidine deaminase [Staphylococcus aureus subsp. aureus 71193] >EIA15543.1 Diaminohydroxyphosphoribosylaminopyrimidine deaminase [Staphylococcus aureus subsp. aureus DR10])	sp|O66534|RIBD_AQUAE(Riboflavin biosynthesis protein RibD OS=Aquifex aeolicus (strain VF5) OX=224324 GN=ribD PE=3 SV=1)	ref_gene
1905BS33_00222	312	441	351	348	339	389	34.94	31.53	29.33	27.9	27.25	27.86	31.9333	27.67	1.06385	0.0892895	0.509463	0.593036	no	up	ribE	-	gnl_HUI_1905BS33_1	186810	187442	+	COG0307(H:Coenzyme transport and metabolism)	COG0307(Riboflavin synthase alpha chain)	METABOLISM	K00793	ribE	riboflavin synthase [EC:2.5.1.9]	map00740(Riboflavin metabolism)	Metabolism	Metabolism of cofactors and vitamins	PF00677.20(Lum_binding:Lumazine binding domain)	GO:0016740(molecular_function:transferase activity); GO:0009231(biological_process:riboflavin biosynthetic process); GO:0004746(molecular_function:riboflavin synthase activity)	GO:0009987;GO:0003824;GO:0008152	WP_000493892.1(MULTISPECIES: riboflavin synthase [Staphylococcus] >YP_500390.1 riboflavin synthase subunit alpha [Staphylococcus aureus subsp. aureus NCTC 8325] >EGS87165.1 riboflavin synthase, alpha subunit [Staphylococcus aureus subsp. aureus 21259] >EHS09043.1 riboflavin synthase, alpha subunit [Staphylococcus aureus subsp. aureus IS-24] >EHS15668.1 riboflavin synthase, alpha subunit [Staphylo…	sp|P50854|RISA_ACTPL(Riboflavin synthase OS=Actinobacillus pleuropneumoniae OX=715 GN=ribE PE=3 SV=1)	ref_gene
1905BS33_00223	692	890	622	913	873	1053	31.94	26.67	21.74	30.12	28.77	30.74	26.7833	29.8767	1.39686	0.482185	0.000156822	0.000375177	no	up	ribBA	-	gnl_HUI_1905BS33_1	187453	188634	+	COG0108(H:Coenzyme transport and metabolism)	COG0108(3,4-dihydroxy-2-butanone 4-phosphate synthase)	METABOLISM	K14652	ribBA	3,4-dihydroxy 2-butanone 4-phosphate synthase / GTP cyclohydrolase II [EC:4.1.99.12 3.5.4.25]	map00740(Riboflavin metabolism); map00790(Folate biosynthesis)	Metabolism;Metabolism	Metabolism of cofactors and vitamins;Metabolism of cofactors and vitamins	PF00926.22(DHBP_synthase:3,4-dihydroxy-2-butanone 4-phosphate synthase); PF00925.23(GTP_cyclohydro2:GTP cyclohydrolase II)	GO:0008686(molecular_function:3,4-dihydroxy-2-butanone-4-phosphate synthase activity); GO:0003935(molecular_function:GTP cyclohydrolase II activity); GO:0000287(molecular_function:magnesium ion binding); GO:0030145(molecular_function:manganese ion binding); GO:0009231(biological_process:riboflavin biosynthetic process); GO:0008270(molecular_function:zinc ion binding); GO:0005525(molecular_functio…	GO:0005488;GO:0009987;GO:0003824;GO:0008152	AFH69997.1(hypothetical protein ST398NM01_1820 [Staphylococcus aureus subsp. aureus 71193] >EIA15541.1 GTP cyclohydrolase II [Staphylococcus aureus subsp. aureus DR10])	sp|Q6G8G1|RIBBA_STAAS(Riboflavin biosynthesis protein RibBA OS=Staphylococcus aureus (strain MSSA476) OX=282459 GN=ribBA PE=3 SV=1)	ref_gene
1905BS33_00224	185	218	176	456	345	462	29.67	22.07	20.86	52.39	39.83	47.68	24.2	46.6333	2.35911	1.23824	5.13217e-14	3.15208e-13	yes	up	ribH	-	gnl_HUI_1905BS33_1	188647	189105	+	COG0054(H:Coenzyme transport and metabolism)	COG0054(6,7-dimethyl-8-ribityllumazine synthase (Riboflavin synthase beta chain))	METABOLISM	K00794	ribH	6,7-dimethyl-8-ribityllumazine synthase [EC:2.5.1.78]	map00740(Riboflavin metabolism)	Metabolism	Metabolism of cofactors and vitamins	PF00885.22(DMRL_synthase:6,7-dimethyl-8-ribityllumazine synthase)	GO:0000906(molecular_function:6,7-dimethyl-8-ribityllumazine synthase activity); GO:0009349(cellular_component:riboflavin synthase complex); GO:0009231(biological_process:riboflavin biosynthetic process)	GO:0008152;GO:0009987;GO:0003824;GO:0032991	WP_001008555.1(6,7-dimethyl-8-ribityllumazine synthase [Staphylococcus aureus] >AFH69996.1 6,7-dimethyl-8-ribityllumazine synthase [Staphylococcus aureus subsp. aureus 71193] >AFR73803.1 6,7-dimethyl-8-ribityllumazine synthase [Staphylococcus aureus 08BA02176] >ALS70145.1 6,7-dimethyl-8-ribityllumazine synthase [Staphylococcus aureus] >ALS72756.1 6,7-dimethyl-8-ribityllumazine synthase [Staphyloc…	sp|Q2FFX3|RISB_STAA3(6,7-dimethyl-8-ribityllumazine synthase OS=Staphylococcus aureus (strain USA300) OX=367830 GN=ribH PE=3 SV=1)	ref_gene
1905BS33_00225	13307	18578	17659	16916	12030	16282	596.56	540.93	599.75	541.97	385.07	461.64	579.08	462.893	0.995642	-0.0063013	0.955972	0.967527	no	down	putB	-	gnl_HUI_1905BS33_1	190234	189233	-	COG0506(E:Amino acid transport and metabolism)	COG0506(Proline dehydrogenase)	METABOLISM	K00318	fadM	proline dehydrogenase [EC:1.5.5.2]	map00330(Arginine and proline metabolism)	Metabolism	Amino acid metabolism	PF01619.21(Pro_dh:Proline dehydrogenase)	GO:0004657(molecular_function:proline dehydrogenase activity); GO:0016021(cellular_component:integral component of membrane); GO:0010133(biological_process:proline catabolic process to glutamate); GO:0000166(molecular_function:nucleotide binding)	GO:0110165;GO:0009987;GO:0003824;GO:0008152;GO:0005488	WP_001196354.1(MULTISPECIES: proline dehydrogenase [Staphylococcus] >YP_500387.1 hypothetical protein SAOUHSC_01884 [Staphylococcus aureus subsp. aureus NCTC 8325] >ATV04440.1 Proline dehydrogenase [Staphylococcus aureus O11] >EGS87349.1 proline dehydrogenase 1 [Staphylococcus aureus subsp. aureus 21259] >EGS87587.1 proline dehydrogenase 1 [Staphylococcus aureus subsp. aureus 21266] >EGS89906.1 p…	sp|Q8L2I5|PROD2_BACNA(Proline dehydrogenase 2 OS=Bacillus subtilis subsp. natto OX=86029 PE=3 SV=1)	ref_gene
1905BS33_00256	7020	11557	9829	5078	5270	6738	198.86	213.56	211.74	102.75	106.44	120.35	208.053	109.847	0.659123	-0.601381	1.04392e-09	4.47496e-09	no	down	acsA_1	-	gnl_HUI_1905BS33_1	231654	233360	+	COG0365(I:Lipid transport and metabolism)	COG0365(Acyl-coenzyme A synthetase/AMP-(fatty) acid ligase)	METABOLISM	K01895	acs	acetyl-CoA synthetase [EC:6.2.1.1]	map00630(Glyoxylate and dicarboxylate metabolism); map00640(Propanoate metabolism); map00720(Carbon fixation pathways in prokaryotes); map00620(Pyruvate metabolism); map00680(Methane metabolism); map00010(Glycolysis / Gluconeogenesis)	Metabolism;Metabolism;Metabolism;Metabolism;Metabolism;Metabolism	Carbohydrate metabolism;Carbohydrate metabolism;Energy metabolism;Carbohydrate metabolism;Energy metabolism;Carbohydrate metabolism	PF00501.31(AMP-binding:AMP-binding enzyme); PF13193.9(AMP-binding_C:AMP-binding enzyme C-terminal domain)	GO:0003987(molecular_function:acetate-CoA ligase activity); GO:0016874(molecular_function:ligase activity)	GO:0003824	WP_000862084.1(MULTISPECIES: acetate--CoA ligase [Staphylococcus] >EGS87216.1 acetyl-coenzyme A synthetase [Staphylococcus aureus subsp. aureus 21259] >EHS15684.1 acetyl-coenzyme A synthetase [Staphylococcus aureus subsp. aureus IS-55] >EWG58312.1 acetyl-CoA synthetase [Staphylococcus aureus MUF168] >SUN31756.1 Acetyl-coenzyme A synthetase [Staphylococcus schleiferi] >HAR4209852.1 acetate--CoA li…	sp|P39062|ACSA_BACSU(Acetyl-coenzyme A synthetase OS=Bacillus subtilis (strain 168) OX=224308 GN=acsA PE=1 SV=1)	ref_gene
1905BS33_00227	3682	5082	4320	3258	2782	3486	389.73	343.86	341.61	246.83	211.25	235.79	358.4	231.29	0.793101	-0.334423	0.000204222	0.000482147	no	down	rot	-	gnl_HUI_1905BS33_1	191868	192269	+	COG1846(K:Transcription)	COG1846(DNA-binding transcriptional regulator, MarR family)	INFORMATION STORAGE AND PROCESSING	K20338	rot	MarR family transcriptional regulator, global regulator for virulence	map02024(Quorum sensing)	Cellular Processes	Cellular community - prokaryotes	PF01047.25(MarR:MarR family)	GO:0003700(molecular_function:transcription factor activity, sequence-specific DNA binding); GO:0006355(biological_process:regulation of transcription, DNA-templated); GO:0003677(molecular_function:DNA binding)	GO:0005488;GO:0065007;GO:0140110	QFJ69936.1(MarR family transcriptional regulator [Staphylococcus aureus])	sp|Q9RFJ6|ROT_STAA8(HTH-type transcriptional regulator rot OS=Staphylococcus aureus (strain NCTC 8325 / PS 47) OX=93061 GN=rot PE=3 SV=2)	ref_gene
1905BS33_00228	96	81	74	203	242	246	13.24	7.09	7.57	20.05	24	21.78	9.3	21.9433	2.94635	1.55893	2.65165e-12	1.39643e-11	yes	up	-	-	gnl_HUI_1905BS33_1	192951	192388	-	COG0275(J:Translation, ribosomal structure and biogenesis)	COG0275(16S rRNA C1402 N4-methylase RsmH)	INFORMATION STORAGE AND PROCESSING							PF06962.15(rRNA_methylase:Putative rRNA methylase); PF13847.9(Methyltransf_31:Methyltransferase domain); PF13649.9(Methyltransf_25:Methyltransferase domain); PF01795.22(Methyltransf_5:MraW methylase family); PF05175.17(MTS:Methyltransferase small domain); PF13679.9(Methyltransf_32:Methyltransferase domain)	GO:0008168(molecular_function:methyltransferase activity); GO:0032259(biological_process:methylation)	GO:0003824;GO:0008152	WP_000764426.1(class I SAM-dependent methyltransferase [Staphylococcus aureus] >AFH69991.1 SAM-dependent methyltransferase [Staphylococcus aureus subsp. aureus 71193] >AFR73798.1 hypothetical protein C248_1808 [Staphylococcus aureus 08BA02176] >ALS70140.1 rRNA methyltransferase [Staphylococcus aureus] >ALS72751.1 rRNA methyltransferase [Staphylococcus aureus] >ALS86088.1 rRNA methyltransferase [S…	sp|O34614|YTQB_BACSU(Putative rRNA methylase YtqB OS=Bacillus subtilis (strain 168) OX=224308 GN=ytqB PE=3 SV=1)	ref_gene
1905BS33_00229	437	448	401	877	1062	1201	26.62	17.65	18.44	38.2	46.26	46.41	20.9033	43.6233	2.61824	1.38859	4.85193e-22	5.80383e-21	yes	up	-	-	gnl_HUI_1905BS33_1	193901	192948	-	COG1242(R:General function prediction only)	COG1242(Radical SAM superfamily enzyme)	POORLY CHARACTERIZED	K07139		uncharacterized protein				PF16199.8(Radical_SAM_C:Radical_SAM C-terminal domain); PF04055.24(Radical_SAM:Radical SAM superfamily)	GO:0003824(molecular_function:catalytic activity); GO:0046872(molecular_function:metal ion binding); GO:0051539(molecular_function:4 iron, 4 sulfur cluster binding)	GO:0003824;GO:0005488	WP_000526541.1(MULTISPECIES: TIGR01212 family radical SAM protein [Staphylococcus] >SUN31785.1 Fe-S oxidoreductase [Staphylococcus schleiferi] >ADQ76853.1 radical SAM protein, TIGR01212 family [Staphylococcus aureus subsp. aureus TCH60] >AFH69990.1 Radical SAM superfamily protein [Staphylococcus aureus subsp. aureus 71193] >AFR73797.1 hypothetical protein C248_1807 [Staphylococcus aureus 08BA0217…	sp|O35008|YTQA_BACSU(Uncharacterized protein YtqA OS=Bacillus subtilis (strain 168) OX=224308 GN=ytqA PE=3 SV=1)	ref_gene
1905BS33_00230	816	930	814	741	781	953	34.37	25.46	25.99	22.3	23.48	25.37	28.6067	23.7167	1.04096	0.0579084	0.633479	0.708504	no	up	mdtH	-	gnl_HUI_1905BS33_1	194011	195192	+	COG2814(G:Carbohydrate transport and metabolism)	COG2814(Predicted arabinose efflux permease AraJ, MFS family)	METABOLISM							PF07690.19(MFS_1:Major Facilitator Superfamily); PF12832.10(MFS_1_like:MFS_1 like family)	GO:0022857(molecular_function:transmembrane transporter activity); GO:0016021(cellular_component:integral component of membrane); GO:0005886(cellular_component:plasma membrane)	GO:0005215;GO:0110165	WP_001025064.1(MULTISPECIES: MFS transporter [Staphylococcus] >MBH9614601.1 MFS transporter [Staphylococcus aureus] >SUN31784.1 Multidrug resistance protein [Staphylococcus schleiferi] >AFR73796.1 putative membrane protein [Staphylococcus aureus 08BA02176] >AGO30102.1 sugar (and other) transporter family protein [Staphylococcus aureus CA-347] >AIO21450.1 multidrug MFS transporter [Staphylococcus …	sp|O34546|YTTB_BACSU(Uncharacterized MFS-type transporter YttB OS=Bacillus subtilis (strain 168) OX=224308 GN=yttB PE=3 SV=1)	ref_gene
1905BS33_00231	1330	1635	1390	1648	2146	2126	26.79	21.53	21.33	23.71	30.8	26.96	23.2167	27.1567	1.47527	0.56098	4.41727e-06	1.26237e-05	no	up	leuS	-	gnl_HUI_1905BS33_1	195480	197897	+	COG0495(J:Translation, ribosomal structure and biogenesis)	COG0495(Leucyl-tRNA synthetase)	INFORMATION STORAGE AND PROCESSING	K01869	leuS	leucyl-tRNA synthetase [EC:6.1.1.4]	map00970(Aminoacyl-tRNA biosynthesis)	Genetic Information Processing	Translation	PF00133.25(tRNA-synt_1:tRNA synthetases class I (I, L, M and V)); PF13603.9(tRNA-synt_1_2:Leucyl-tRNA synthetase, Domain 2); PF09334.14(tRNA-synt_1g:tRNA synthetases class I (M)); PF08264.16(Anticodon_1:Anticodon-binding domain of tRNA ligase); PF01406.22(tRNA-synt_1e:tRNA synthetases class I (C) catalytic domain)			WP_001807819.1(leucine--tRNA ligase [Staphylococcus aureus] >AFR73795.1 leucyl-tRNA synthetase [Staphylococcus aureus 08BA02176] >ARH67051.2 leucine--tRNA ligase [Staphylococcus aureus] >ARH72478.2 leucine--tRNA ligase [Staphylococcus aureus] >ARH78013.2 leucine--tRNA ligase [Staphylococcus aureus] >AVS00813.1 leucine--tRNA ligase [Staphylococcus aureus])	sp|Q6GFU3|SYL_STAAR(Leucine--tRNA ligase OS=Staphylococcus aureus (strain MRSA252) OX=282458 GN=leuS PE=3 SV=1)	ref_gene
1905BS33_00232	48	70	61	87	81	123	20.34	18.08	18.51	26.46	24.99	33.91	18.9767	28.4533	1.76336	0.818325	0.00154997	0.00324048	no	up	-	-	gnl_HUI_1905BS33_1	197919	198230	+	COG0607(P:Inorganic ion transport and metabolism)	COG0607(Rhodanese-related sulfurtransferase)	METABOLISM							PF00581.23(Rhodanese:Rhodanese-like domain)	GO:0016740(molecular_function:transferase activity)	GO:0003824	WP_000836471.1(rhodanese-like domain-containing protein [Staphylococcus aureus] >AFH69987.1 Rhodanese-related sulfurtransferase [Staphylococcus aureus subsp. aureus 71193] >AFR73794.1 hypothetical protein C248_1804 [Staphylococcus aureus 08BA02176] >ALS70136.1 sulfurtransferase [Staphylococcus aureus] >ALS72747.1 sulfurtransferase [Staphylococcus aureus] >ALS86084.1 sulfurtransferase [Staphylococ…	sp|O32072|YTWF_BACSU(Putative sulfurtransferase YtwF OS=Bacillus subtilis (strain 168) OX=224308 GN=ytwF PE=4 SV=2)	ref_gene
1905BS33_00233	298	459	377	316	314	449	2.07	2.09	2	1.57	1.55	1.96	2.05333	1.69333	1.0356	0.0504644	0.728427	0.792125	no	up	-	-	gnl_HUI_1905BS33_1	198554	205102	+	COG1196(D:Cell cycle control, cell division, chromosome partitioning)	COG1196(Chromosome segregation ATPase Smc)	CELLULAR PROCESSES AND SIGNALING							PF07564.14(DUF1542:Domain of Unknown Function (DUF1542)); PF04650.20(YSIRK_signal:YSIRK type signal peptide)			WP_226452533.1(LPXTG-anchored repetitive surface protein SasC [Staphylococcus aureus] >MCB4386000.1 LPXTG-anchored repetitive surface protein SasC [Staphylococcus aureus] >MCB4401186.1 LPXTG-anchored repetitive surface protein SasC [Staphylococcus aureus])	sp|Q6GGX3|EBH_STAAR(Extracellular matrix-binding protein ebh OS=Staphylococcus aureus (strain MRSA252) OX=282458 GN=ebh PE=3 SV=1)	ref_gene
1905BS33_00234	731	959	950	760	814	840	30.87	26.33	30.42	22.94	24.54	22.43	29.2067	23.3033	0.997284	-0.00392365	0.972571	0.97959	no	down	-	-	gnl_HUI_1905BS33_1	206487	205219	-	COG2081(R:General function prediction only)	COG2081(Predicted flavoprotein YhiN)	POORLY CHARACTERIZED							PF03486.17(HI0933_like:HI0933-like protein); PF13738.9(Pyr_redox_3:Pyridine nucleotide-disulphide oxidoreductase); PF07992.17(Pyr_redox_2:Pyridine nucleotide-disulphide oxidoreductase); PF00890.27(FAD_binding_2:FAD binding domain); PF01266.27(DAO:FAD dependent oxidoreductase); PF01134.25(GIDA:Glucose inhibited division protein A); PF12831.10(FAD_oxidored:FAD dependent oxidoreductase); PF13450.9(N…			WP_000285001.1(NAD(P)/FAD-dependent oxidoreductase [Staphylococcus aureus] >AFR73792.1 putative exported protein [Staphylococcus aureus 08BA02176] >ALS70134.1 hypothetical protein AUC48_09010 [Staphylococcus aureus] >ALS72745.1 hypothetical protein AUC49_08845 [Staphylococcus aureus] >ALS86082.1 hypothetical protein AUC50_09325 [Staphylococcus aureus] >APE88813.1 hypothetical protein AS852_09065 …	sp|Q795R8|YTFP_BACSU(Uncharacterized protein YtfP OS=Bacillus subtilis (strain 168) OX=224308 GN=ytfP PE=4 SV=2)	ref_gene
1905BS33_00235	663	863	756	536	549	667	20.25	17.18	17.55	11.69	11.96	12.85	18.3267	12.1667	0.833006	-0.263601	0.0199339	0.0343207	no	down	murJ	-	gnl_HUI_1905BS33_1	206891	208552	+	COG5841(D:Cell cycle control, cell division, chromosome partitioning)	COG5841(Stage V sporulation protein SpoVB/SpoIIIF, required for spore cortex synthesis)	CELLULAR PROCESSES AND SIGNALING							PF01943.20(Polysacc_synt:Polysaccharide biosynthesis protein); PF14667.9(Polysacc_synt_C:Polysaccharide biosynthesis C-terminal domain); PF03023.17(MurJ:Lipid II flippase MurJ); PF01554.21(MatE:MatE)	GO:0016021(cellular_component:integral component of membrane); GO:0005886(cellular_component:plasma membrane)	GO:0110165	WP_000004338.1(polysaccharide biosynthesis protein [Staphylococcus aureus] >AFH69984.1 Export protein for polysaccharides and teichoic acids [Staphylococcus aureus subsp. aureus 71193] >AFR73791.1 Polysaccharide biosynthesis protein [Staphylococcus aureus 08BA02176] >ALS70133.1 polysaccharide biosynthesis protein [Staphylococcus aureus] >ALS72744.1 polysaccharide biosynthesis protein [Staphylococ…	sp|O34674|MURJ_BACSU(Lipid II flippase MurJ OS=Bacillus subtilis (strain 168) OX=224308 GN=murJ PE=1 SV=1)	ref_gene
1905BS33_00236	662	803	798	773	769	738	64.8	50.34	58.45	54.15	53.97	46.1	57.8633	51.4067	1.09804	0.134934	0.285389	0.367357	no	up	rsuA	-	gnl_HUI_1905BS33_1	208549	209244	+	COG1187(J:Translation, ribosomal structure and biogenesis)	COG1187(Pseudouridylate synthase RsuA, specific for 16S rRNA U516 and 23S rRNA U2605)	INFORMATION STORAGE AND PROCESSING	K06183	rsuA	16S rRNA pseudouridine516 synthase [EC:5.4.99.19]				PF00849.25(PseudoU_synth_2:RNA pseudouridylate synthase); PF01479.28(S4:S4 domain)	GO:0120159(molecular_function:rRNA pseudouridine synthase activity); GO:0016829(molecular_function:lyase activity); GO:0003723(molecular_function:RNA binding); GO:0005886(cellular_component:plasma membrane); GO:0000455(biological_process:enzyme-directed rRNA pseudouridine synthesis); GO:0016021(cellular_component:integral component of membrane)	GO:0005488;GO:0110165;GO:0009987;GO:0003824;GO:0008152	WP_001217119.1(rRNA pseudouridine synthase [Staphylococcus aureus] >AFH69983.1 hypothetical protein ST398NM01_1806 [Staphylococcus aureus subsp. aureus 71193] >AFR73790.1 RNA pseudouridine synthase [Staphylococcus aureus 08BA02176] >ALS70132.1 16S rRNA pseudouridine(516) synthase [Staphylococcus aureus] >ALS72743.1 16S rRNA pseudouridine(516) synthase [Staphylococcus aureus] >ALS86080.1 16S rRNA …	sp|O32068|YTZG_BACSU(Uncharacterized RNA pseudouridine synthase YtzG OS=Bacillus subtilis (strain 168) OX=224308 GN=ytzG PE=3 SV=2)	ref_gene
1905BS33_00237	5141	7804	7022	5101	4867	5307	1018.97	969.32	1022.02	724.6	695.97	679.3	1003.44	699.957	0.840389	-0.250871	0.00572446	0.0109821	no	down	-	-	gnl_HUI_1905BS33_1	209261	209683	+										PF12732.10(YtxH:YtxH-like protein)			WP_050975323.1(YtxH domain-containing protein [Staphylococcus aureus] >CFA46783.1 Uncharacterised protein [Staphylococcus aureus] >CFF65293.1 Uncharacterised protein [Staphylococcus aureus] >COZ26466.1 Uncharacterised protein [Staphylococcus aureus] >CPE70510.1 Uncharacterised protein [Staphylococcus aureus])		ref_gene
1905BS33_00238	5442	7653	6721	7307	9334	9467	194.72	178.28	182.57	186.8	238.28	213.88	185.19	212.987	1.43971	0.525779	5.73928e-07	1.84834e-06	no	up	-	-	gnl_HUI_1905BS33_1	209889	211298	+	COG0624(E:Amino acid transport and metabolism)	COG0624(Acetylornithine deacetylase/Succinyl-diaminopimelate desuccinylase or related deacylase)	METABOLISM	K01439	dapE	succinyl-diaminopimelate desuccinylase [EC:3.5.1.18]	map00300(Lysine biosynthesis)	Metabolism	Amino acid metabolism	PF01546.31(Peptidase_M20:Peptidase family M20/M25/M40); PF07687.17(M20_dimer:Peptidase dimerisation domain)	GO:0016805(molecular_function:dipeptidase activity); GO:0008270(molecular_function:zinc ion binding)	GO:0003824;GO:0005488	WP_000265421.1(Mn(2+)-dependent dipeptidase Sapep [Staphylococcus aureus] >AFH69981.1 Xaa-His dipeptidase [Staphylococcus aureus subsp. aureus 71193] >AFR73788.1 putative peptidase [Staphylococcus aureus 08BA02176] >ALS70130.1 dipeptidase PepV [Staphylococcus aureus] >ALS72741.1 dipeptidase PepV [Staphylococcus aureus] >APE88809.1 dipeptidase PepV [Staphylococcus aureus])	sp|Q2FFY7|PEPVL_STAA3(Putative dipeptidase SAUSA300_1697 OS=Staphylococcus aureus (strain USA300) OX=367830 GN=SAUSA300_1697 PE=3 SV=1)	ref_gene
1905BS33_00239	3451	4719	4093	5818	7124	7032	251.95	222.1	224.9	303.81	372.23	326.35	232.983	334.13	1.77962	0.831567	4.31453e-16	3.1956e-15	no	up	dat	-	gnl_HUI_1905BS33_1	211302	212150	+	COG0115(E:Amino acid transport and metabolism); COG0115(H:Coenzyme transport and metabolism)	COG0115(Branched-chain amino acid aminotransferase/4-amino-4-deoxychorismate lyase); COG0115(Branched-chain amino acid aminotransferase/4-amino-4-deoxychorismate lyase)	METABOLISM;METABOLISM	K00824	dat	D-alanine transaminase [EC:2.6.1.21]	map00310(Lysine degradation); map00470(D-Amino acid metabolism); map00330(Arginine and proline metabolism); map00360(Phenylalanine metabolism)	Metabolism;Metabolism;Metabolism;Metabolism	Amino acid metabolism;Metabolism of other amino acids;Amino acid metabolism;Amino acid metabolism	PF01063.22(Aminotran_4:Amino-transferase class IV)	GO:0019478(biological_process:D-amino acid catabolic process); GO:0046437(biological_process:D-amino acid biosynthetic process); GO:0047810(molecular_function:D-alanine:2-oxoglutarate aminotransferase activity); GO:0008483(molecular_function:transaminase activity); GO:0030170(molecular_function:pyridoxal phosphate binding); GO:0046416(biological_process:D-amino acid metabolic process)	GO:0005488;GO:0009987;GO:0003824;GO:0008152	WP_000411087.1(MULTISPECIES: D-amino-acid transaminase [Staphylococcus] >Q6GFV1.1 RecName: Full=D-alanine aminotransferase; AltName: Full=D-amino acid aminotransferase; AltName: Full=D-amino acid transaminase; Short=DAAT; AltName: Full=D-aspartate aminotransferase [Staphylococcus aureus subsp. aureus MRSA252] >Q8NW24.1 RecName: Full=D-alanine aminotransferase; AltName: Full=D-amino acid aminotran…	sp|Q6GFV1|DAAA_STAAR(D-alanine aminotransferase OS=Staphylococcus aureus (strain MRSA252) OX=282458 GN=dat PE=3 SV=1)	ref_gene
1905BS33_00240	2854	3951	3403	6391	6591	7318	207.33	185.04	186.08	332.07	342.66	337.91	192.817	337.547	2.17001	1.1177	2.69419e-42	9.53212e-41	yes	up	-	-	gnl_HUI_1905BS33_1	212701	213492	+	COG0510(H:Coenzyme transport and metabolism)	COG0510(Thiamine kinase or a related kinase)	METABOLISM							PF01636.26(APH:Phosphotransferase enzyme family); PF01633.23(Choline_kinase:Choline/ethanolamine kinase); PF02958.23(EcKL:Ecdysteroid kinase-like family); PF19974.2(TCAD9:Ternary complex associated domain 9)	GO:0016310(biological_process:phosphorylation); GO:0016740(molecular_function:transferase activity); GO:0016301(molecular_function:kinase activity)	GO:0009987;GO:0003824;GO:0008152	ABX29746.1(possible kanamycin kinase [Staphylococcus aureus subsp. aureus USA300_TCH1516] >ADQ76865.1 phosphotransferase enzyme family [Staphylococcus aureus subsp. aureus TCH60] >AFH69979.1 Phosphotransferase enzyme family [Staphylococcus aureus subsp. aureus 71193] >AGP28734.1 putative phosphotransferase [Staphylococcus aureus] >EES92650.1 phosphotransferase enzyme family [Staphylococcus aureus…	sp|C0SPC1|YTMP_BACSU(Putative phosphotransferase YtmP OS=Bacillus subtilis (strain 168) OX=224308 GN=ytmP PE=3 SV=1)	ref_gene
1905BS33_00241	1317	1371	1320	3071	2802	3200	140.75	93.64	105.36	234.92	214.84	218.57	113.25	222.777	2.43565	1.28431	5.2314e-28	8.93964e-27	yes	up	trmB	-	gnl_HUI_1905BS33_1	213507	214151	+	COG0220(J:Translation, ribosomal structure and biogenesis)	COG0220(tRNA G46 N7-methylase TrmB)	INFORMATION STORAGE AND PROCESSING	K03439	trmB	tRNA (guanine-N7-)-methyltransferase [EC:2.1.1.33]				PF02390.20(Methyltransf_4:Putative methyltransferase)	GO:0008176(molecular_function:tRNA (guanine-N7-)-methyltransferase activity)	GO:0003824	WP_001266158.1(tRNA (guanosine(46)-N7)-methyltransferase TrmB [Staphylococcus aureus] >AFH69978.1 tRNA (m(7)G46) methyltransferase [Staphylococcus aureus subsp. aureus 71193] >AFR73784.1 putative methyltransferase [Staphylococcus aureus 08BA02176] >ALS70127.1 tRNA (guanine-N7)-methyltransferase [Staphylococcus aureus] >ALS72738.1 tRNA (guanine-N7)-methyltransferase [Staphylococcus aureus] >ALS860…	sp|Q6GFV3|TRMB_STAAR(tRNA (guanine-N(7)-)-methyltransferase OS=Staphylococcus aureus (strain MRSA252) OX=282458 GN=trmB PE=3 SV=1)	ref_gene
1905BS33_00242	1599	2478	2119	2118	2043	2565	106.94	107.01	106.82	101.3	97.74	108.93	106.923	102.657	1.18743	0.247846	0.00786046	0.0146371	no	up	ytnP	-	gnl_HUI_1905BS33_1	214675	215517	+	COG0491(R:General function prediction only)	COG0491(Glyoxylase or a related metal-dependent hydrolase, beta-lactamase superfamily II)	POORLY CHARACTERIZED							PF00753.30(Lactamase_B:Metallo-beta-lactamase superfamily); PF12706.10(Lactamase_B_2:Beta-lactamase superfamily domain); PF13483.9(Lactamase_B_3:Beta-lactamase superfamily domain)	GO:0016787(molecular_function:hydrolase activity)	GO:0003824	WP_000689585.1(MULTISPECIES: MBL fold metallo-hydrolase [Staphylococcus] >SUN31771.1 metallo-beta-lactamase superfamily protein [Staphylococcus schleiferi] >AFR73782.1 metallo-beta-lactamase superfamily protein [Staphylococcus aureus 08BA02176] >AIO21438.1 hypothetical protein KQ76_09095 [Staphylococcus aureus] >AIW27441.1 metallo-beta-lactamase family protein [Staphylococcus aureus] >ALS71064.1 …	sp|O34760|YTNP_BACSU(Probable quorum-quenching lactonase YtnP OS=Bacillus subtilis (strain 168) OX=224308 GN=ytnP PE=1 SV=2)	ref_gene
1905BS33_00243	676	697	704	182	24	58	214.48	136.2	161.52	41.42	5.52	11.96	170.733	19.6333	0.138402	-2.85306	0.000366404	0.000838258	yes	down	-	-	gnl_HUI_1905BS33_1	215956	215642	-	COG5584(S:Function unknown)	COG5584(Uncharacterized conserved protein YtzB)	POORLY CHARACTERIZED							PF03413.22(PepSY:Peptidase propeptide and YPEB domain)			ABQ49591.1(Propeptide, PepSY amd peptidase M4 [Staphylococcus aureus subsp. aureus JH9] >ADQ76869.1 peptidase propeptide and YPEB domain protein [Staphylococcus aureus subsp. aureus TCH60] >AEB88833.1 Propeptide, PepSY amd peptidase M4 [Staphylococcus aureus subsp. aureus T0131] >AFH69976.1 hypothetical protein ST398NM01_1799 [Staphylococcus aureus subsp. aureus 71193] >AFR73781.1 putative membra…
1905BS33_00244	4259	5996	4902	2504	2820	3496	212.23	193.8	184.84	89.19	100.38	110.28	196.957	99.95	0.632282	-0.66136	1.50612e-11	7.56673e-11	no	down	pepA_1	-	gnl_HUI_1905BS33_1	216040	217116	+	COG1363(E:Amino acid transport and metabolism); COG1363(G:Carbohydrate transport and metabolism)	COG1363(Putative aminopeptidase FrvX); COG1363(Putative aminopeptidase FrvX)	METABOLISM;METABOLISM	K01261	pepA	glutamyl aminopeptidase [EC:3.4.11.7]				PF05343.17(Peptidase_M42:M42 glutamyl aminopeptidase); PF01546.31(Peptidase_M20:Peptidase family M20/M25/M40); PF04389.20(Peptidase_M28:Peptidase family M28)	GO:0004177(molecular_function:aminopeptidase activity); GO:0046872(molecular_function:metal ion binding); GO:0006508(biological_process:proteolysis)	GO:0003824;GO:0005488;GO:0008152	WP_001024574.1(MULTISPECIES: M42 family metallopeptidase [Staphylococcus] >EGS87136.1 putative glutamyl aminopeptidase [Staphylococcus aureus subsp. aureus 21259] >EGS87572.1 putative glutamyl aminopeptidase [Staphylococcus aureus subsp. aureus 21266] >EHS15682.1 M42 glutamyl aminopeptidase [Staphylococcus aureus subsp. aureus IS-55] >MBH9592198.1 M42 family metallopeptidase [Staphylococcus aureu…	sp|O34924|YTOP_BACSU(Putative aminopeptidase YtoP OS=Bacillus subtilis (strain 168) OX=224308 GN=ytoP PE=3 SV=1)	ref_gene
1905BS33_00245	1464	2216	1964	2150	2110	2338	685.99	630.92	656.94	723.32	721.02	713.04	657.95	719.127	1.28231	0.358748	0.00013194	0.000317161	no	up	ytpP	-	gnl_HUI_1905BS33_1	217181	217492	+	COG3118(O:Posttranslational modification, protein turnover, chaperones)	COG3118(Chaperedoxin CnoX, contains thioredoxin-like and TPR-like domains, YbbN/TrxSC family)	CELLULAR PROCESSES AND SIGNALING							PF00085.23(Thioredoxin:Thioredoxin); PF14595.9(Thioredoxin_9:Thioredoxin)			WP_000811163.1(MULTISPECIES: thioredoxin family protein [Bacteria] >YP_500364.1 hypothetical protein SAOUHSC_01860 [Staphylococcus aureus subsp. aureus NCTC 8325] >ATV04420.1 Putative thioredoxin [Staphylococcus aureus O11] >EGL95561.1 thioredoxin [Staphylococcus aureus subsp. aureus 21318] >EGS87242.1 thioredoxin [Staphylococcus aureus subsp. aureus 21259] >EGS87368.1 thioredoxin [Staphylococcus…	sp|O34357|YTPP_BACSU(Thioredoxin-like protein YtpP OS=Bacillus subtilis (strain 168) OX=224308 GN=ytpP PE=2 SV=1)	ref_gene
1905BS33_00246	925	1205	1164	464	509	547	55.05	46.4	52.31	19.75	21.66	20.65	51.2533	20.6867	0.502201	-0.993664	2.65893e-18	2.31116e-17	no	down	-	-	gnl_HUI_1905BS33_1	217592	218449	+	COG4848(R:General function prediction only)	COG4848(YtpQ protein involved in methylglyoxal resistance, DUF1444/UPF0354 family)	POORLY CHARACTERIZED							PF07285.14(DUF1444:Protein of unknown function (DUF1444))			WP_242413275.1(DUF1444 family protein [Staphylococcus aureus])	sp|Q7A528|Y1564_STAAN(UPF0354 protein SA1564 OS=Staphylococcus aureus (strain N315) OX=158879 GN=SA1564 PE=1 SV=1)	ref_gene
1905BS33_00247	582	858	825	331	363	374	72.88	68.36	76.86	29.68	32.65	30.01	72.7	30.78	0.516805	-0.952308	1.63246e-13	9.62613e-13	no	down	pheT_1	-	gnl_HUI_1905BS33_1	218478	219074	+	COG0073(J:Translation, ribosomal structure and biogenesis)	COG0073(tRNA-binding EMAP/Myf domain)	INFORMATION STORAGE AND PROCESSING	K06878		tRNA-binding protein				PF01588.23(tRNA_bind:Putative tRNA binding domain); PF14794.9(DUF4479:Domain of unknown function (DUF4479))	GO:0004812(molecular_function:aminoacyl-tRNA ligase activity); GO:0004826(molecular_function:phenylalanine-tRNA ligase activity); GO:0000049(molecular_function:tRNA binding); GO:0016874(molecular_function:ligase activity)	GO:0003824;GO:0005488	AFH69972.1(tRNA binding domain protein [Staphylococcus aureus subsp. aureus 71193] >EIA15516.1 tRNA binding domain protein [Staphylococcus aureus subsp. aureus DR10])	sp|O34943|YTPR_BACSU(Putative tRNA-binding protein YtpR OS=Bacillus subtilis (strain 168) OX=224308 GN=ytpR PE=4 SV=1)	ref_gene
1905BS33_00248	10000	12963	11285	5737	6729	7418	121.77	103.42	104.9	49.88	58.34	56.79	110.03	55.0033	0.630316	-0.665852	1.96385e-12	1.0541e-11	no	down	-	-	gnl_HUI_1905BS33_1	219095	222919	+	COG1674(D:Cell cycle control, cell division, chromosome partitioning)	COG1674(DNA segregation ATPase FtsK/SpoIIIE or related protein)	CELLULAR PROCESSES AND SIGNALING	K03466	ftsK	DNA segregation ATPase FtsK/SpoIIIE, S-DNA-T family				PF01580.21(FtsK_SpoIIIE:FtsK/SpoIIIE family); PF17854.4(FtsK_alpha:FtsK alpha domain); PF09397.13(FtsK_gamma:Ftsk gamma domain)	GO:0007059(biological_process:chromosome segregation); GO:0005524(molecular_function:ATP binding); GO:0051301(biological_process:cell division); GO:0003677(molecular_function:DNA binding)	GO:0005488;GO:0009987	WP_257244607.1(DNA translocase FtsK [Staphylococcus aureus] >MCQ9978447.1 DNA translocase FtsK [Staphylococcus aureus])	sp|C0SP86|SFTA_BACSU(DNA translocase SftA OS=Bacillus subtilis (strain 168) OX=224308 GN=sftA PE=1 SV=1)	ref_gene
1905BS33_00249	4926	6263	5665	3379	3064	3337	186.79	154.53	163	91.55	82.91	79.93	168.107	84.7967	0.631809	-0.66244	2.47597e-12	1.31772e-11	no	down	murC	-	gnl_HUI_1905BS33_1	222943	224256	+	COG0773(M:Cell wall/membrane/envelope biogenesis)	COG0773(UDP-N-acetylmuramate-alanine ligase MurC and related ligases, MurC/Mpl family)	CELLULAR PROCESSES AND SIGNALING	K01924	murC	UDP-N-acetylmuramate--alanine ligase [EC:6.3.2.8]	map00550(Peptidoglycan biosynthesis)	Metabolism	Glycan biosynthesis and metabolism	PF01225.28(Mur_ligase:Mur ligase family, catalytic domain); PF08245.15(Mur_ligase_M:Mur ligase middle domain); PF02875.24(Mur_ligase_C:Mur ligase family, glutamate ligase domain)	GO:0005737(cellular_component:cytoplasm); GO:0008763(molecular_function:UDP-N-acetylmuramate-L-alanine ligase activity); GO:0051301(biological_process:cell division); GO:0071555(biological_process:cell wall organization); GO:0008360(biological_process:regulation of cell shape); GO:0005524(molecular_function:ATP binding); GO:0009252(biological_process:peptidoglycan biosynthetic process); GO:000704…	GO:0005488;GO:0065007;GO:0110165;GO:0009987;GO:0003824;GO:0008152	AFH69970.1(UDP-N-acetylmuramate--alanine ligase [Staphylococcus aureus subsp. aureus 71193] >EIA15514.1 UDP-N-acetylmuramate--alanine ligase [Staphylococcus aureus subsp. aureus DR10])	sp|Q6GFW8|MURC_STAAR(UDP-N-acetylmuramate--L-alanine ligase OS=Staphylococcus aureus (strain MRSA252) OX=282458 GN=murC PE=3 SV=1)	ref_gene
1905BS33_00250	33749	50698	43624	53941	56533	64702	5953.8	5627.86	5671.24	6817.87	7186.22	7356.23	5750.97	7120.11	1.49739	0.582451	3.62852e-13	2.06218e-12	no	up	-	-	gnl_HUI_1905BS33_1	224330	224821	+	COG4768(S:Function unknown)	COG4768(Uncharacterized conserved protein YoxC, contains an MCP-like domain)	POORLY CHARACTERIZED							PF06103.14(DUF948:Bacterial protein of unknown function (DUF948)); PF04513.15(Baculo_PEP_C:Baculovirus polyhedron envelope protein, PEP, C terminus); PF06009.15(Laminin_II:Laminin Domain II); PF03623.16(Focal_AT:Focal adhesion targeting region)	GO:0016021(cellular_component:integral component of membrane); GO:0005886(cellular_component:plasma membrane)	GO:0110165	WP_117423547.1(DUF948 domain-containing protein [Staphylococcus aureus] >GBW43236.1 general stress protein [Staphylococcus aureus])	sp|Q7A531|Y1560_STAAN(UPF0478 protein SA1560 OS=Staphylococcus aureus (strain N315) OX=158879 GN=SA1560 PE=1 SV=1)	ref_gene
1905BS33_00251	10522	14662	12532	16102	18843	20492	386.93	350.93	349.78	423.06	494.4	475.88	362.547	464.447	1.60298	0.680756	6.86332e-14	4.15438e-13	no	up	-	-	gnl_HUI_1905BS33_1	224895	226247	+											GO:0016021(cellular_component:integral component of membrane)	GO:0110165	WP_248317168.1(hypothetical protein [Staphylococcus aureus])		ref_gene
1905BS33_00252	2349	3594	3171	6158	6518	7405	106.95	106.26	109.36	200.38	211.9	213.26	107.523	208.513	2.41414	1.27151	1.12519e-46	4.28254e-45	yes	up	aroA_1	-	gnl_HUI_1905BS33_1	226941	228032	+	COG1605(E:Amino acid transport and metabolism)	COG1605(Chorismate mutase)	METABOLISM	K13853	aroG	3-deoxy-7-phosphoheptulonate synthase / chorismate mutase [EC:2.5.1.54 5.4.99.5]	map00400(Phenylalanine, tyrosine and tryptophan biosynthesis)	Metabolism	Amino acid metabolism	PF00793.23(DAHP_synth_1:DAHP synthetase I family); PF01817.24(CM_2:Chorismate mutase type II); PF03102.17(NeuB:NeuB family)	GO:0003849(molecular_function:3-deoxy-7-phosphoheptulonate synthase activity); GO:0046417(biological_process:chorismate metabolic process); GO:0004106(molecular_function:chorismate mutase activity); GO:0016832(molecular_function:aldehyde-lyase activity); GO:0009073(biological_process:aromatic amino acid family biosynthetic process)	GO:0009987;GO:0003824;GO:0008152	WP_000066379.1(MULTISPECIES: bifunctional 3-deoxy-7-phosphoheptulonate synthase/chorismate mutase [Staphylococcus] >MBH9614578.1 bifunctional 3-deoxy-7-phosphoheptulonate synthase/chorismate mutase [Staphylococcus aureus] >SUN31760.1 Chorismate mutase I / 2-keto-3-deoxy-D-arabino-heptulosonate-7-phosphate synthase I beta, AroH/AroA I beta [Staphylococcus schleiferi] >ADQ76878.1 3-deoxy-7-phosphoh…	sp|P39912|AROG_BACSU(Protein AroA(G) OS=Bacillus subtilis (strain 168) OX=224308 GN=aroA PE=1 SV=1)	ref_gene
1905BS33_00253	14646	22099	17845	18157	15920	21025	711.21	696.29	655.91	630.19	552.15	646.15	687.803	609.497	1.10233	0.140552	0.106183	0.156625	no	up	ccpA	-	gnl_HUI_1905BS33_1	228572	229561	+	COG1609(K:Transcription)	COG1609(DNA-binding transcriptional regulator, LacI/PurR family)	INFORMATION STORAGE AND PROCESSING	K02529	lacI	LacI family transcriptional regulator				PF13377.9(Peripla_BP_3:Periplasmic binding protein-like domain); PF13407.9(Peripla_BP_4:Periplasmic binding protein domain); PF00532.24(Peripla_BP_1:Periplasmic binding proteins and sugar binding domain of LacI family); PF00356.24(LacI:Bacterial regulatory proteins, lacI family)	GO:0003700(molecular_function:transcription factor activity, sequence-specific DNA binding); GO:0006355(biological_process:regulation of transcription, DNA-templated); GO:0000976(molecular_function:transcription regulatory region sequence-specific DNA binding); GO:0045892(biological_process:negative regulation of transcription, DNA-templated); GO:0003677(molecular_function:DNA binding)	GO:0005488;GO:0065007;GO:0140110	WP_000219064.1(MULTISPECIES: catabolite control protein A [Staphylococcus] >ATV04412.1 Catabolite control protein A [Staphylococcus aureus O11] >EWC66433.1 catabolite control protein A [Staphylococcus aureus subsp. aureus ST 1413] >VTS27231.1 catabolite control protein A [Staphylococcus hyicus] >ADI98226.1 catabolite control protein A [Staphylococcus aureus subsp. aureus ED133] >ADL23593.1 catabo…	sp|Q5HF38|CCPA_STAAC(Catabolite control protein A OS=Staphylococcus aureus (strain COL) OX=93062 GN=ccpA PE=3 SV=1)	ref_gene
1905BS33_00254	567	757	676	746	758	863	26.48	22.95	23.9	24.9	25.28	25.5	24.4433	25.2267	1.28848	0.365665	0.00076357	0.00166501	no	up	acuC	-	gnl_HUI_1905BS33_1	230828	229659	-	COG0123(Q:Secondary metabolites biosynthesis, transport and catabolism)	COG0123(Acetoin utilization deacetylase AcuC or a related deacetylase)	METABOLISM	K04768	acuC	acetoin utilization protein AcuC				PF00850.22(Hist_deacetyl:Histone deacetylase domain)	GO:0045150(biological_process:acetoin catabolic process)	GO:0009987;GO:0008152	AFH69965.1(Acetoin utilization acuC protein [Staphylococcus aureus subsp. aureus 71193] >EIA15509.1 Acetoin utilization acuC protein [Staphylococcus aureus subsp. aureus DR10])	sp|Q5HF39|ACUC_STAAC(Acetoin utilization protein AcuC OS=Staphylococcus aureus (strain COL) OX=93062 GN=acuC PE=3 SV=1)	ref_gene
1905BS33_00255	842	1368	1294	690	778	980	87.04	90.46	99.99	51.05	57.69	64.71	92.4967	57.8167	0.764424	-0.387556	0.00218713	0.00445585	no	down	acuA	-	gnl_HUI_1905BS33_1	231485	230853	-	COG3153(R:General function prediction only)	COG3153(Predicted N-acetyltransferase YhbS)	POORLY CHARACTERIZED	K04766	acuA	acetoin utilization protein AcuA [EC:2.3.1.-]					GO:0016407(molecular_function:acetyltransferase activity); GO:0019152(molecular_function:acetoin dehydrogenase activity); GO:0045150(biological_process:acetoin catabolic process)	GO:0009987;GO:0003824;GO:0008152	WP_001015998.1(GNAT family N-acetyltransferase [Staphylococcus aureus] >AFH69964.1 AcuA [Staphylococcus aureus subsp. aureus 71193] >AFR73768.1 acetoin utilization protein [Staphylococcus aureus 08BA02176] >ALS70112.1 acetoin utilization protein [Staphylococcus aureus] >ALS72723.1 acetoin utilization protein [Staphylococcus aureus] >ALS86060.1 acetoin utilization protein [Staphylococcus aureus])	sp|Q65G33|ACUA_BACLD(Acetoin utilization protein AcuA OS=Bacillus licheniformis (strain ATCC 14580 / DSM 13 / JCM 2505 / CCUG 7422 / NBRC 12200 / NCIMB 9375 / NCTC 10341 / NRRL NRS-1264 / Gibson 46) OX=279010 GN=acuA PE=1 SV=1)	ref_gene
1905BS33_00262	475	620	526	461	431	526	53.74	44.76	44.39	37.34	35	38.07	47.63	36.8033	0.950194	-0.0737064	0.546127	0.62901	no	down	plsC	-	gnl_HUI_1905BS33_1	242782	243399	+	COG0204(I:Lipid transport and metabolism)	COG0204(1-acyl-sn-glycerol-3-phosphate acyltransferase)	METABOLISM	K00655	plsC	1-acyl-sn-glycerol-3-phosphate acyltransferase [EC:2.3.1.51]	map00564(Glycerophospholipid metabolism); map00561(Glycerolipid metabolism)	Metabolism;Metabolism	Lipid metabolism;Lipid metabolism	PF01553.24(Acyltransferase:Acyltransferase)	GO:0006654(biological_process:phosphatidic acid biosynthetic process); GO:0003841(molecular_function:1-acylglycerol-3-phosphate O-acyltransferase activity); GO:0016746(molecular_function:transferase activity, transferring acyl groups)	GO:0009987;GO:0003824;GO:0008152	WP_000287588.1(MULTISPECIES: 1-acyl-sn-glycerol-3-phosphate acyltransferase [Staphylococcus] >YP_500343.1 1-acyl-sn-glycerol-3-phosphate acyltransferase domain-containing protein [Staphylococcus aureus subsp. aureus NCTC 8325] >EGL95623.1 acyltransferase [Staphylococcus aureus subsp. aureus 21318] >EGS87348.1 Acyltransferase [Staphylococcus aureus subsp. aureus 21259] >EGS87392.1 Acyltransferase …	sp|O07584|PLSC_BACSU(1-acyl-sn-glycerol-3-phosphate acyltransferase OS=Bacillus subtilis (strain 168) OX=224308 GN=plsC PE=1 SV=1)	ref_gene
1905BS33_00257	24188	35100	27854	11896	11874	15339	642.37	608.38	562.79	225.65	224.8	256.78	604.513	235.743	0.488484	-1.03362	3.8559e-33	8.5717e-32	yes	down	fhs	-	gnl_HUI_1905BS33_1	233801	235468	+	COG2759(F:Nucleotide transport and metabolism)	COG2759(Formyltetrahydrofolate synthetase)	METABOLISM	K01938	fhs	formate--tetrahydrofolate ligase [EC:6.3.4.3]	map00720(Carbon fixation pathways in prokaryotes); map00670(One carbon pool by folate)	Metabolism;Metabolism	Energy metabolism;Metabolism of cofactors and vitamins	PF01268.22(FTHFS:Formate--tetrahydrofolate ligase)	GO:0004329(molecular_function:formate-tetrahydrofolate ligase activity); GO:0035999(biological_process:tetrahydrofolate interconversion); GO:0005524(molecular_function:ATP binding); GO:0006730(biological_process:one-carbon metabolic process)	GO:0009987;GO:0003824;GO:0008152;GO:0005488	ADQ76883.1(formate--tetrahydrofolate ligase [Staphylococcus aureus subsp. aureus TCH60] >AFH69962.1 Formate--tetrahydrofolate ligase [Staphylococcus aureus subsp. aureus 71193] >EEV06840.1 formate-tetrahydrofolate ligase [Staphylococcus aureus subsp. aureus 65-1322] >EEV08741.1 formate-tetrahydrofolate ligase [Staphylococcus aureus subsp. aureus 68-397] >EEV14218.1 formate-tetrahydrofolate ligase…	sp|Q6GFX6|FTHS_STAAR(Formate--tetrahydrofolate ligase OS=Staphylococcus aureus (strain MRSA252) OX=282458 GN=fhs PE=3 SV=1)	ref_gene
1905BS33_00258	703	739	645	729	708	878	12.39	8.52	8.67	9.18	8.89	9.74	9.86	9.27	1.18974	0.250642	0.0606129	0.0951949	no	up	isdH	-	gnl_HUI_1905BS33_1	235801	238488	+	COG5386(P:Inorganic ion transport and metabolism)	COG5386(Heme-binding NEAT domain)	METABOLISM	K25121	isdH	iron-regulated surface determinant protein H				PF05031.15(NEAT:Iron Transport-associated domain); PF04650.20(YSIRK_signal:YSIRK type signal peptide)	GO:0020037(molecular_function:heme binding)	GO:0005488	WP_119541753.1(haptoglobin-binding heme uptake protein HarA [Staphylococcus aureus] >RIX77003.1 haptoglobin-binding heme uptake protein HarA [Staphylococcus aureus])	sp|Q6G8J7|ISDH_STAAS(Iron-regulated surface determinant protein H OS=Staphylococcus aureus (strain MSSA476) OX=282459 GN=isdH PE=1 SV=1)	ref_gene
1905BS33_00259	622	854	783	616	636	726	39.04	34.64	37.07	27.64	28.54	28.91	36.9167	28.3633	0.954278	-0.0675184	0.53985	0.623496	no	down	mrcA	-	gnl_HUI_1905BS33_1	239599	238694	-	COG0744(M:Cell wall/membrane/envelope biogenesis)	COG0744(Penicillin-binding protein 1B/1F, peptidoglycan transglycosylase/transpeptidase)	CELLULAR PROCESSES AND SIGNALING	K12551	sgtA	monofunctional glycosyltransferase [EC:2.4.1.129]	map00550(Peptidoglycan biosynthesis)	Metabolism	Glycan biosynthesis and metabolism	PF00912.25(Transgly:Transglycosylase)	GO:0016021(cellular_component:integral component of membrane); GO:0016757(molecular_function:transferase activity, transferring glycosyl groups)	GO:0003824;GO:0110165	PPK16016.1(transglycosylase [Staphylococcus aureus])	sp|A7GHV1|PBPA_CLOBL(Penicillin-binding protein 1A OS=Clostridium botulinum (strain Langeland / NCTC 10281 / Type F) OX=441772 GN=pbpA PE=3 SV=1)	ref_gene
1905BS33_00260	500	773	639	535	600	569	20.2	20.31	19.58	15.45	17.3	14.53	20.03	15.76	0.981144	-0.0274627	0.830506	0.874364	no	down	tyrS	-	gnl_HUI_1905BS33_1	239980	241242	+	COG0162(J:Translation, ribosomal structure and biogenesis)	COG0162(Tyrosyl-tRNA synthetase)	INFORMATION STORAGE AND PROCESSING	K01866	tyrS	tyrosyl-tRNA synthetase [EC:6.1.1.1]	map00970(Aminoacyl-tRNA biosynthesis)	Genetic Information Processing	Translation	PF00579.28(tRNA-synt_1b:tRNA synthetases class I (W and Y)); PF01479.28(S4:S4 domain)	GO:0005737(cellular_component:cytoplasm); GO:0006437(biological_process:tyrosyl-tRNA aminoacylation); GO:0005829(cellular_component:cytosol); GO:0043039(biological_process:tRNA aminoacylation); GO:0003723(molecular_function:RNA binding); GO:0004831(molecular_function:tyrosine-tRNA ligase activity); GO:0005524(molecular_function:ATP binding)	GO:0110165;GO:0009987;GO:0003824;GO:0008152;GO:0005488	WP_000186026.1(tyrosine--tRNA ligase [Staphylococcus aureus] >Q5HF45.1 RecName: Full=Tyrosine--tRNA ligase; AltName: Full=Tyrosyl-tRNA synthetase; Short=TyrRS [Staphylococcus aureus subsp. aureus COL] >AAW38307.1 tyrosyl-tRNA synthetase [Staphylococcus aureus subsp. aureus COL] >AHW67823.1 tyrosine--tRNA ligase [Staphylococcus aureus] >ARH75233.1 tyrosine--tRNA ligase [Staphylococcus aureus] >ESR…	sp|Q5HF45|SYY_STAAC(Tyrosine--tRNA ligase OS=Staphylococcus aureus (strain COL) OX=93062 GN=tyrS PE=3 SV=1)	ref_gene
1905BS33_00261	6243	9767	8680	3917	4557	5686	232.31	236.53	245.12	104.14	120.99	133.63	237.987	119.587	0.626385	-0.674879	2.23154e-10	1.00821e-09	no	down	-	-	gnl_HUI_1905BS33_1	242610	241336	-	COG0265(O:Posttranslational modification, protein turnover, chaperones)	COG0265(Periplasmic serine protease, S1-C subfamily, contain C-terminal PDZ domain)	CELLULAR PROCESSES AND SIGNALING	K04771	degP	serine protease Do [EC:3.4.21.107]	map02020(Two-component system); map01503(Cationic antimicrobial peptide (CAMP) resistance)	Environmental Information Processing;Human Diseases	Signal transduction;Drug resistance: antimicrobial	PF13365.9(Trypsin_2:Trypsin-like peptidase domain); PF13180.9(PDZ_2:PDZ domain); PF00089.29(Trypsin:Trypsin); PF17820.4(PDZ_6:PDZ domain); PF02163.25(Peptidase_M50:Peptidase family M50); PF14685.9(Tricorn_PDZ:Tricorn protease PDZ domain)	GO:0004252(molecular_function:serine-type endopeptidase activity); GO:0016021(cellular_component:integral component of membrane); GO:0005886(cellular_component:plasma membrane); GO:0006508(biological_process:proteolysis)	GO:0110165;GO:0003824;GO:0008152	WP_029549614.1(trypsin-like peptidase domain-containing protein [Staphylococcus aureus])	sp|O34358|HTRA_BACSU(Serine protease Do-like HtrA OS=Bacillus subtilis (strain 168) OX=224308 GN=htrA PE=2 SV=2)	ref_gene
1905BS33_00287	1218	1409	1258	1213	1151	1332	87.61	65.35	68.12	62.4	59.25	60.89	73.6933	60.8467	1.02816	0.0400633	0.713252	0.780013	no	up	accD	-	gnl_HUI_1905BS33_1	273402	274259	+	COG0777(I:Lipid transport and metabolism)	COG0777(Acetyl-CoA carboxylase beta subunit)	METABOLISM	K01963	accD	acetyl-CoA carboxylase carboxyl transferase subunit beta [EC:6.4.1.2 2.1.3.15]	map00720(Carbon fixation pathways in prokaryotes); map00640(Propanoate metabolism); map00061(Fatty acid biosynthesis); map00620(Pyruvate metabolism)	Metabolism;Metabolism;Metabolism;Metabolism	Energy metabolism;Carbohydrate metabolism;Lipid metabolism;Carbohydrate metabolism	PF01039.25(Carboxyl_trans:Carboxyl transferase domain); PF17848.4(zf-ACC:Acetyl-coA carboxylase zinc finger domain)	GO:0006633(biological_process:fatty acid biosynthetic process); GO:0009317(cellular_component:acetyl-CoA carboxylase complex); GO:0016743(molecular_function:carboxyl- or carbamoyltransferase activity); GO:0008270(molecular_function:zinc ion binding); GO:0003989(molecular_function:acetyl-CoA carboxylase activity); GO:0005524(molecular_function:ATP binding); GO:2001295(biological_process:malonyl-Co…	GO:0005488;GO:0003824;GO:0008152;GO:0009987;GO:0032991	WP_000471571.1(MULTISPECIES: acetyl-CoA carboxylase, carboxyltransferase subunit beta [Staphylococcus] >YP_500314.1 acetyl-CoA carboxylase subunit beta [Staphylococcus aureus subsp. aureus NCTC 8325] >A5ITM4.1 RecName: Full=Acetyl-coenzyme A carboxylase carboxyl transferase subunit beta; Short=ACCase subunit beta; Short=Acetyl-CoA carboxylase carboxyltransferase subunit beta [Staphylococcus aureu…	sp|A7X3C8|ACCD_STAA1(Acetyl-coenzyme A carboxylase carboxyl transferase subunit beta OS=Staphylococcus aureus (strain Mu3 / ATCC 700698) OX=418127 GN=accD PE=3 SV=1)	ref_gene
1905BS33_00263	663	696	686	544	436	542	21.59	14.77	16.97	12.65	10.13	11.14	17.7767	11.3067	0.800794	-0.320497	0.0236002	0.0399485	no	down	nagE	-	gnl_HUI_1905BS33_1	243527	244993	+	COG1263(G:Carbohydrate transport and metabolism)	COG1263(Phosphotransferase system IIC components, glucose/maltose/N-acetylglucosamine-specific)	METABOLISM	K02804	nagE	N-acetylglucosamine PTS system EIICBA or EIICB component [EC:2.7.1.193]	map00520(Amino sugar and nucleotide sugar metabolism); map02060(Phosphotransferase system (PTS))	Metabolism;Environmental Information Processing	Carbohydrate metabolism;Membrane transport	PF02378.21(PTS_EIIC:Phosphotransferase system, EIIC); PF00367.23(PTS_EIIB:phosphotransferase system, EIIB)	GO:0015572(molecular_function:N-acetylglucosamine transmembrane transporter activity); GO:0016301(molecular_function:kinase activity); GO:0008982(molecular_function:protein-N(PI)-phosphohistidine-sugar phosphotransferase activity); GO:0016310(biological_process:phosphorylation); GO:0016021(cellular_component:integral component of membrane); GO:0103111(molecular_function:D-glucosamine PTS permease…	GO:0051179;GO:0005215;GO:0009987;GO:0003824;GO:0008152;GO:0110165	WP_000276349.1(N-acetylglucosamine-specific PTS transporter subunit IIBC [Staphylococcus aureus] >AFR73758.1 PTS system IIBC component [Staphylococcus aureus 08BA02176] >ALS70102.1 PTS glucose transporter subunit IIBC [Staphylococcus aureus] >ALS72713.1 PTS glucose transporter subunit IIBC [Staphylococcus aureus] >ALS86050.1 PTS glucose transporter subunit IIBC [Staphylococcus aureus] >APE88780.1…	sp|O34521|PTWCB_BACSU(PTS system N-acetylglucosamine-specific EIICB component OS=Bacillus subtilis (strain 168) OX=224308 GN=nagP PE=1 SV=1)	ref_gene
1905BS33_00264	819	1034	978	2496	2386	2676	36.16	29.66	32.72	78.76	75.21	74.72	32.8467	76.23	2.90316	1.53763	1.4802e-56	9.29567e-55	yes	up	-	-	gnl_HUI_1905BS33_1	245100	246230	+	COG0546(C:Energy production and conversion)	COG0546(Phosphoglycolate phosphatase, HAD superfamily)	METABOLISM							PF13242.9(Hydrolase_like:HAD-hyrolase-like); PF13419.9(HAD_2:Haloacid dehalogenase-like hydrolase); PF00702.29(Hydrolase:haloacid dehalogenase-like hydrolase)	GO:0016787(molecular_function:hydrolase activity); GO:0016301(molecular_function:kinase activity); GO:0016310(biological_process:phosphorylation)	GO:0009987;GO:0003824;GO:0008152	AFH69955.1(Hpr(Ser) kinase [Staphylococcus aureus subsp. aureus 71193] >EIA15499.1 HPR(SER) kinase [Staphylococcus aureus subsp. aureus DR10] >EOR48753.1 hypothetical protein M140OLGA_1032 [Staphylococcus aureus subsp. aureus 112808A])		ref_gene
1905BS33_00265	929	1052	784	632	668	764	29.46	21.74	18.89	14.32	15.11	15.29	23.3633	14.9067	0.804034	-0.314672	0.0230698	0.0391035	no	down	serA	-	gnl_HUI_1905BS33_1	247984	246380	-	COG0111(H:Coenzyme transport and metabolism)	COG0111(Phosphoglycerate dehydrogenase or related dehydrogenase)	METABOLISM	K00058	serA	D-3-phosphoglycerate dehydrogenase / 2-oxoglutarate reductase [EC:1.1.1.95 1.1.1.399]	map00680(Methane metabolism); map00270(Cysteine and methionine metabolism); map00260(Glycine, serine and threonine metabolism)	Metabolism;Metabolism;Metabolism	Energy metabolism;Amino acid metabolism;Amino acid metabolism	PF02826.22(2-Hacid_dh_C:D-isomer specific 2-hydroxyacid dehydrogenase, NAD binding domain); PF00389.33(2-Hacid_dh:D-isomer specific 2-hydroxyacid dehydrogenase, catalytic domain); PF19304.2(PGDH_inter:D-3-phosphoglycerate dehydrogenase intervening domain); PF01842.28(ACT:ACT domain)	GO:0051287(molecular_function:NAD binding); GO:0008720(molecular_function:D-lactate dehydrogenase activity); GO:0004617(molecular_function:phosphoglycerate dehydrogenase activity); GO:0006564(biological_process:L-serine biosynthetic process)	GO:0005488;GO:0009987;GO:0003824;GO:0008152	WP_000808853.1(phosphoglycerate dehydrogenase [Staphylococcus aureus] >AFH69954.1 D-3-phosphoglycerate dehydrogenase [Staphylococcus aureus subsp. aureus 71193] >AFR73754.1 D-3-phosphoglycerate dehydrogenase [Staphylococcus aureus 08BA02176] >ALS70099.1 D-3-phosphoglycerate dehydrogenase [Staphylococcus aureus] >ALS72710.1 D-3-phosphoglycerate dehydrogenase [Staphylococcus aureus] >ALS86047.1 D-3…	sp|P35136|SERA_BACSU(D-3-phosphoglycerate dehydrogenase OS=Bacillus subtilis (strain 168) OX=224308 GN=serA PE=3 SV=3)	ref_gene
1905BS33_00266	1089	1281	1067	478	578	721	46.53	35.57	34.56	14.6	17.63	19.48	38.8867	17.2367	0.555898	-0.847107	3.11755e-10	1.39595e-09	no	down	-	-	gnl_HUI_1905BS33_1	249131	247971	-	COG0075(E:Amino acid transport and metabolism); COG0075(F:Nucleotide transport and metabolism)	COG0075(Archaeal aspartate aminotransferase or a related aminotransferase, includes purine catabolism protein PucG); COG0075(Archaeal aspartate aminotransferase or a related aminotransferase, includes purine catabolism protein PucG)	METABOLISM;METABOLISM							PF00266.22(Aminotran_5:Aminotransferase class-V)	GO:0016491(molecular_function:oxidoreductase activity); GO:0008483(molecular_function:transaminase activity); GO:0004760(molecular_function:serine-pyruvate transaminase activity); GO:0008453(molecular_function:alanine-glyoxylate transaminase activity); GO:0003824(molecular_function:catalytic activity)	GO:0003824	WP_000291426.1(MULTISPECIES: alanine--glyoxylate aminotransferase family protein [Staphylococcus] >MBH9614562.1 alanine--glyoxylate aminotransferase family protein [Staphylococcus aureus] >SUN31746.1 soluble hydrogenase subunit [Staphylococcus schleiferi] >ADL23580.1 alanine--glyoxylate aminotransferase family protein [Staphylococcus aureus subsp. aureus JKD6159] >ADQ76892.1 aminotransferase, cla…	sp|P14776|DHSS_SYNP1(Soluble hydrogenase, small subunit OS=Synechococcus sp. (strain PCC 6716) OX=32048 PE=3 SV=1)	ref_gene
1905BS33_00267	2484	3908	3293	1732	1819	2351	480.15	473.81	467.78	239.92	253.6	293.35	473.913	262.29	0.665801	-0.586837	5.15661e-09	2.04852e-08	no	down	-	-	gnl_HUI_1905BS33_1	249691	249245	-	COG1764(V:Defense mechanisms)	COG1764(Organic hydroperoxide reductase OsmC/OhrA)	CELLULAR PROCESSES AND SIGNALING							PF02566.22(OsmC:OsmC-like protein)			AFH69952.1(Osmotically inducible protein C [Staphylococcus aureus subsp. aureus 71193] >EIA15496.1 Osmotically inducible protein C [Staphylococcus aureus subsp. aureus DR10])	sp|O31790|YMAD_BACSU(Uncharacterized protein YmaD OS=Bacillus subtilis (strain 168) OX=224308 GN=ymaD PE=3 SV=1)	ref_gene
1905BS33_00288	1079	1193	1115	1401	1221	1440	60.67	43.44	47.37	56.32	49.07	51.32	50.4933	52.2367	1.29401	0.371849	0.00151151	0.00317468	no	up	accA	-	gnl_HUI_1905BS33_1	274259	275203	+	COG0825(I:Lipid transport and metabolism)	COG0825(Acetyl-CoA carboxylase alpha subunit)	METABOLISM	K01962	accA	acetyl-CoA carboxylase carboxyl transferase subunit alpha [EC:6.4.1.2 2.1.3.15]	map00720(Carbon fixation pathways in prokaryotes); map00640(Propanoate metabolism); map00061(Fatty acid biosynthesis); map00620(Pyruvate metabolism)	Metabolism;Metabolism;Metabolism;Metabolism	Energy metabolism;Carbohydrate metabolism;Lipid metabolism;Carbohydrate metabolism	PF03255.17(ACCA:Acetyl co-enzyme A carboxylase carboxyltransferase alpha subunit); PF01039.25(Carboxyl_trans:Carboxyl transferase domain)	GO:0006633(biological_process:fatty acid biosynthetic process); GO:0009317(cellular_component:acetyl-CoA carboxylase complex); GO:0016743(molecular_function:carboxyl- or carbamoyltransferase activity); GO:0003989(molecular_function:acetyl-CoA carboxylase activity); GO:0005524(molecular_function:ATP binding); GO:2001295(biological_process:malonyl-CoA biosynthetic process)	GO:0005488;GO:0003824;GO:0008152;GO:0009987;GO:0032991	WP_000883646.1(MULTISPECIES: acetyl-CoA carboxylase carboxyltransferase subunit alpha [Staphylococcus] >Q2YTE1.1 RecName: Full=Acetyl-coenzyme A carboxylase carboxyl transferase subunit alpha; Short=ACCase subunit alpha; Short=Acetyl-CoA carboxylase carboxyltransferase subunit alpha [Staphylococcus aureus RF122] >Q6GG07.1 RecName: Full=Acetyl-coenzyme A carboxylase carboxyl transferase subunit al…	sp|Q2YTE1|ACCA_STAAB(Acetyl-coenzyme A carboxylase carboxyl transferase subunit alpha OS=Staphylococcus aureus (strain bovine RF122 / ET3-1) OX=273036 GN=accA PE=3 SV=1)	ref_gene
1905BS33_00269	3774	4734	4504	7045	7032	7542	309.52	249.7	277.44	413.36	413.03	393.79	278.887	406.727	1.80698	0.853577	1.41745e-21	1.61847e-20	no	up	rpsD	-	gnl_HUI_1905BS33_1	251334	250732	-	COG0522(J:Translation, ribosomal structure and biogenesis)	COG0522(Ribosomal protein S4 or related protein)	INFORMATION STORAGE AND PROCESSING	K02986	rpsD	small subunit ribosomal protein S4	map03010(Ribosome)	Genetic Information Processing	Translation	PF00163.22(Ribosomal_S4:Ribosomal protein S4/S9 N-terminal domain); PF01479.28(S4:S4 domain)	GO:0003735(molecular_function:structural constituent of ribosome); GO:0045903(biological_process:positive regulation of translational fidelity); GO:0015935(cellular_component:small ribosomal subunit); GO:0006412(biological_process:translation); GO:0019843(molecular_function:rRNA binding)	GO:0005488;GO:0005198;GO:0065007;GO:0009987;GO:0008152;GO:0032991	WP_000090512.1(MULTISPECIES: 30S ribosomal protein S4 [Bacteria] >YP_500334.1 30S ribosomal protein S4 [Staphylococcus aureus subsp. aureus NCTC 8325] >A5ITP2.1 RecName: Full=30S ribosomal protein S4 [Staphylococcus aureus subsp. aureus JH9] >A6QHQ3.1 RecName: Full=30S ribosomal protein S4 [Staphylococcus aureus subsp. aureus str. Newman] >A6U2I6.1 RecName: Full=30S ribosomal protein S4 [Staphylo…	sp|A7X3F0|RS4_STAA1(30S ribosomal protein S4 OS=Staphylococcus aureus (strain Mu3 / ATCC 700698) OX=418127 GN=rpsD PE=3 SV=1)	ref_gene
1905BS33_00270	686	890	839	1082	841	946	94.91	78.11	86.14	107.21	83.65	84	86.3867	91.62	1.2967	0.374848	0.00351759	0.00691949	no	up	msrC	-	gnl_HUI_1905BS33_1	252042	251578	-	COG1956(V:Defense mechanisms); COG1956(T:Signal transduction mechanisms)	COG1956(GAF domain-containing protein, putative methionine-R-sulfoxide reductase); COG1956(GAF domain-containing protein, putative methionine-R-sulfoxide reductase)	CELLULAR PROCESSES AND SIGNALING;CELLULAR PROCESSES AND SIGNALING	K08968	msrC	L-methionine (R)-S-oxide reductase [EC:1.8.4.14]	map00270(Cysteine and methionine metabolism)	Metabolism	Amino acid metabolism	PF13185.9(GAF_2:GAF domain); PF01590.29(GAF:GAF domain)	GO:0005829(cellular_component:cytosol); GO:0070191(molecular_function:methionine-R-sulfoxide reductase activity); GO:0033745(molecular_function:L-methionine-(R)-S-oxide reductase activity)	GO:0003824;GO:0110165	WP_000207848.1(MULTISPECIES: GAF domain-containing protein [Staphylococcus] >ETO50851.1 hypothetical protein Y001_13100 [Staphylococcus aureus MUF256] >ETO54786.1 hypothetical protein Y003_10915 [Staphylococcus aureus MUM475] >NWG88238.1 GAF domain-containing protein [Staphylococcus aureus] >AFH69949.1 GAF domain-containing protein [Staphylococcus aureus subsp. aureus 71193] >AFR73749.1 hypotheti…	sp|O34553|YTSP_BACSU(Protein YtsP OS=Bacillus subtilis (strain 168) OX=224308 GN=ytsP PE=3 SV=2)	ref_gene
1905BS33_00271	21338	26856	24166	22506	16921	22042	553.59	454.81	477.06	417.04	312.94	360.42	495.153	363.467	0.921302	-0.118254	0.265451	0.346577	no	down	ezrA	-	gnl_HUI_1905BS33_1	252179	253873	+	COG4477(D:Cell cycle control, cell division, chromosome partitioning)	COG4477(Septation ring formation regulator EzrA)	CELLULAR PROCESSES AND SIGNALING	K06286	ezrA	septation ring formation regulator				PF06160.15(EzrA:Septation ring formation regulator, EzrA); PF16454.8(PI3K_P85_iSH2:Phosphatidylinositol 3-kinase regulatory subunit P85 inter-SH2 domain)	GO:0000921(biological_process:septin ring assembly); GO:0016021(cellular_component:integral component of membrane); GO:0000917(biological_process:barrier septum assembly); GO:0005940(cellular_component:septin ring); GO:0005886(cellular_component:plasma membrane)	GO:0110165;GO:0009987	WP_000244864.1(septation ring formation regulator EzrA [Staphylococcus aureus] >AFH69948.1 Septation ring formation regulator [Staphylococcus aureus subsp. aureus 71193] >AFR73748.1 putative septation ring formation regulator [Staphylococcus aureus 08BA02176] >ALS70093.1 septation ring formation regulator EzrA [Staphylococcus aureus] >ALS72704.1 septation ring formation regulator EzrA [Staphyloco…	sp|A6U2I4|EZRA_STAA2(Septation ring formation regulator EzrA OS=Staphylococcus aureus (strain JH1) OX=359787 GN=ezrA PE=3 SV=1)	ref_gene
1905BS33_00272	221	322	316	196	212	220	10.51	9.94	11.38	6.66	7.2	6.62	10.61	6.82667	0.800562	-0.320916	0.0468977	0.0754689	no	down	iscS_1	-	gnl_HUI_1905BS33_1	254183	255349	+	COG1104(E:Amino acid transport and metabolism)	COG1104(Cysteine desulfurase/Cysteine sulfinate desulfinase IscS or related enzyme, NifS family)	METABOLISM	K04487	iscS	cysteine desulfurase [EC:2.8.1.7]	map00730(Thiamine metabolism); map04122(Sulfur relay system)	Metabolism;Genetic Information Processing	Metabolism of cofactors and vitamins;Folding, sorting and degradation	PF00266.22(Aminotran_5:Aminotransferase class-V)	GO:0008483(molecular_function:transaminase activity); GO:0031071(molecular_function:cysteine desulfurase activity); GO:0016829(molecular_function:lyase activity); GO:0009000(molecular_function:selenocysteine lyase activity)	GO:0003824	AFH69947.1(Cysteine desulfurase [Staphylococcus aureus subsp. aureus 71193] >EIA15491.1 Cysteine desulfurase [Staphylococcus aureus subsp. aureus DR10])	sp|O34874|ISCS2_BACSU(Putative cysteine desulfurase IscS 2 OS=Bacillus subtilis (strain 168) OX=224308 GN=iscS2 PE=3 SV=1)	ref_gene
1905BS33_00273	304	377	348	396	359	396	13.25	10.67	11.49	12.33	11.17	10.91	11.8033	11.47	1.21665	0.28291	0.0432343	0.0699772	no	up	thiI	-	gnl_HUI_1905BS33_1	255349	256572	+	COG0301(H:Coenzyme transport and metabolism); COG0301(J:Translation, ribosomal structure and biogenesis)	COG0301(Adenylyl- and sulfurtransferase ThiI (thiamine and tRNA 4-thiouridine biosynthesis)); COG0301(Adenylyl- and sulfurtransferase ThiI (thiamine and tRNA 4-thiouridine biosynthesis))	METABOLISM;INFORMATION STORAGE AND PROCESSING	K03151	thiI	tRNA uracil 4-sulfurtransferase [EC:2.8.1.4]	map00730(Thiamine metabolism); map04122(Sulfur relay system)	Metabolism;Genetic Information Processing	Metabolism of cofactors and vitamins;Folding, sorting and degradation	PF02568.17(ThiI:Thiamine biosynthesis protein (ThiI)); PF02926.20(THUMP:THUMP domain); PF06508.16(QueC:Queuosine biosynthesis protein QueC)	GO:0005737(cellular_component:cytoplasm); GO:0004810(molecular_function:tRNA adenylyltransferase activity); GO:0000049(molecular_function:tRNA binding); GO:0009229(biological_process:thiamine diphosphate biosynthetic process); GO:0009228(biological_process:thiamine biosynthetic process); GO:0140741(deleted:old GO); GO:0034227(biological_process:tRNA thio-modification); GO:0005524(molecular_functi…	GO:0110165;GO:0005488;GO:0003824;GO:0008152;GO:0009987	WP_000872673.1(tRNA 4-thiouridine(8) synthase ThiI [Staphylococcus aureus] >AFH69946.1 ThiI [Staphylococcus aureus subsp. aureus 71193] >AFR73746.1 putative thiamine biosynthesis protein [Staphylococcus aureus 08BA02176] >ALS70091.1 thiamine biosynthesis protein ThiI [Staphylococcus aureus] >ALS72702.1 thiamine biosynthesis protein ThiI [Staphylococcus aureus] >ALS86039.1 thiamine biosynthesis pr…	sp|Q2YTF0|THII_STAAB(Probable tRNA sulfurtransferase OS=Staphylococcus aureus (strain bovine RF122 / ET3-1) OX=273036 GN=thiI PE=3 SV=1)	ref_gene
1905BS33_00274	287	311	308	409	450	479	20.54	14.36	16.6	20.94	23.05	21.79	17.1667	21.9267	1.59523	0.673765	4.45265e-06	1.27103e-05	no	up	yfcA	-	gnl_HUI_1905BS33_1	256616	257386	+	COG0730(P:Inorganic ion transport and metabolism)	COG0730(Sulfite exporter TauE/SafE/YfcA and related permeases, UPF0721 family)	METABOLISM	K07090		uncharacterized protein				PF01925.22(TauE:Sulfite exporter TauE/SafE)	GO:0016021(cellular_component:integral component of membrane); GO:0005886(cellular_component:plasma membrane)	GO:0110165	WP_000365308.1(MULTISPECIES: TSUP family transporter [Staphylococcus] >SUN31738.1 membrane protein [Staphylococcus schleiferi] >ADQ76900.1 hypothetical protein HMPREF0772_11438 [Staphylococcus aureus subsp. aureus TCH60] >AFH69945.1 putative membrane spanning protein [Staphylococcus aureus subsp. aureus 71193] >AFR73745.1 putative membrane protein [Staphylococcus aureus 08BA02176] >AIO21402.1 mem…	sp|P46490|Y198_HAEIN(Probable membrane transporter protein HI_0198 OS=Haemophilus influenzae (strain ATCC 51907 / DSM 11121 / KW20 / Rd) OX=71421 GN=HI_0198 PE=3 SV=2)	ref_gene
1905BS33_00275	8184	12204	10414	6492	6074	8224	1416.68	1330.19	1329.19	805.12	757.46	917.17	1358.69	826.583	0.735342	-0.443512	5.07846e-07	1.64608e-06	no	down	tpx	-	gnl_HUI_1905BS33_1	257484	257978	+	COG2077(O:Posttranslational modification, protein turnover, chaperones)	COG2077(Peroxiredoxin)	CELLULAR PROCESSES AND SIGNALING	K11065	tpx	thioredoxin-dependent peroxiredoxin [EC:1.11.1.24]				PF08534.13(Redoxin:Redoxin); PF00578.24(AhpC-TSA:AhpC/TSA family)	GO:0008379(molecular_function:thioredoxin peroxidase activity); GO:0140824(deleted:old GO)	GO:0016209;GO:0003824	AFH69944.1(Thioredoxin peroxidase [Staphylococcus aureus subsp. aureus 71193] >EIA15488.1 Thioredoxin peroxidase [Staphylococcus aureus subsp. aureus DR10])	sp|Q6GFZ4|TPX_STAAR(Thiol peroxidase OS=Staphylococcus aureus (strain MRSA252) OX=282458 GN=tpx PE=3 SV=1)	ref_gene
1905BS33_00276	5242	6766	5222	1760	2137	2690	279.68	233.92	210.65	67.13	81.47	90.91	241.417	79.8367	0.412592	-1.27721	1.11925e-26	1.77946e-25	yes	down	-	-	gnl_HUI_1905BS33_1	258101	259048	+	COG0827(L:Replication, recombination and repair)	COG0827(Adenine-specific DNA N6-methylase)	INFORMATION STORAGE AND PROCESSING	K00571		site-specific DNA-methyltransferase (adenine-specific) [EC:2.1.1.72]				PF02384.19(N6_Mtase:N-6 DNA Methylase); PF05175.17(MTS:Methyltransferase small domain)	GO:0008170(molecular_function:N-methyltransferase activity); GO:0009007(molecular_function:site-specific DNA-methyltransferase (adenine-specific) activity); GO:0003677(molecular_function:DNA binding)	GO:0003824;GO:0005488	WP_000840583.1(class I SAM-dependent methyltransferase [Staphylococcus aureus] >AFR73743.1 hypothetical protein C248_1753 [Staphylococcus aureus 08BA02176] >ALS70088.1 adenine methyltransferase [Staphylococcus aureus] >ALS72699.1 adenine methyltransferase [Staphylococcus aureus] >ALS86036.1 adenine methyltransferase [Staphylococcus aureus] >APE88766.1 adenine methyltransferase [Staphylococcus aur…	sp|P37876|YTXK_BACSU(Uncharacterized protein YtxK OS=Bacillus subtilis (strain 168) OX=224308 GN=ytxK PE=4 SV=2)	ref_gene
1905BS33_00277	5758	7576	5949	4971	4677	5638	242.26	207.18	189.74	149.46	140.47	149.95	213.06	146.627	0.860868	-0.216136	0.0182063	0.0315408	no	down	ackA	-	gnl_HUI_1905BS33_1	259136	260338	+	COG0282(C:Energy production and conversion)	COG0282(Acetate kinase)	METABOLISM	K00925	ackA	acetate kinase [EC:2.7.2.1]	map00680(Methane metabolism); map00720(Carbon fixation pathways in prokaryotes); map00640(Propanoate metabolism); map00620(Pyruvate metabolism); map00430(Taurine and hypotaurine metabolism)	Metabolism;Metabolism;Metabolism;Metabolism;Metabolism	Energy metabolism;Energy metabolism;Carbohydrate metabolism;Carbohydrate metabolism;Metabolism of other amino acids	PF00871.20(Acetate_kinase:Acetokinase family)	GO:0005737(cellular_component:cytoplasm); GO:0006085(biological_process:acetyl-CoA biosynthetic process); GO:0006082(biological_process:organic acid metabolic process); GO:0008776(molecular_function:acetate kinase activity); GO:0016310(biological_process:phosphorylation); GO:0000287(molecular_function:magnesium ion binding); GO:0005524(molecular_function:ATP binding)	GO:0110165;GO:0005488;GO:0003824;GO:0008152;GO:0009987	WP_000040067.1(MULTISPECIES: acetate kinase [Staphylococcus] >Q6GFZ6.1 RecName: Full=Acetate kinase; AltName: Full=Acetokinase [Staphylococcus aureus subsp. aureus MRSA252] >ADQ76903.1 acetate kinase [Staphylococcus aureus subsp. aureus TCH60] >AFH69942.1 Acetate kinase [Staphylococcus aureus subsp. aureus 71193] >AFR73742.1 acetate kinase [Staphylococcus aureus 08BA02176] >AGS56992.1 acetate kin…	sp|Q6GFZ6|ACKA_STAAR(Acetate kinase OS=Staphylococcus aureus (strain MRSA252) OX=282458 GN=ackA PE=3 SV=1)	ref_gene
1905BS33_00278	38465	62021	54464	42401	34107	49294	5289.5	5411.05	5558.57	4175.54	3371.71	4350.1	5419.71	3965.78	0.888287	-0.170903	0.104061	0.153765	no	down	-	-	gnl_HUI_1905BS33_1	261085	260585	-	COG0589(T:Signal transduction mechanisms)	COG0589(Nucleotide-binding universal stress protein, UspA family)	CELLULAR PROCESSES AND SIGNALING							PF00582.29(Usp:Universal stress protein family)	GO:0005737(cellular_component:cytoplasm)	GO:0110165	WP_000634175.1(MULTISPECIES: universal stress protein [Bacteria] >YP_500324.1 hypothetical protein SAOUHSC_01819 [Staphylococcus aureus subsp. aureus NCTC 8325] >Q2FG28.1 RecName: Full=Putative universal stress protein SAUSA300_1656 [Staphylococcus aureus subsp. aureus USA300] >Q2FXL6.1 RecName: Full=Putative universal stress protein SAOUHSC_01819 [Staphylococcus aureus subsp. aureus NCTC 8325] >…	sp|Q7A551|Y1532_STAAN(Putative universal stress protein SA1532 OS=Staphylococcus aureus (strain N315) OX=158879 GN=SA1532 PE=1 SV=1)	ref_gene
1905BS33_00279	7746	10446	8980	6359	4364	6173	340.63	298.42	299.23	199.84	137.01	171.66	312.76	169.503	0.676006	-0.564892	1.82218e-06	5.50157e-06	no	down	ald2	-	gnl_HUI_1905BS33_1	261226	262344	+	COG0686(E:Amino acid transport and metabolism)	COG0686(Alanine dehydrogenase (includes sporulation protein SpoVN))	METABOLISM	K00259	ald	alanine dehydrogenase [EC:1.4.1.1]	map00250(Alanine, aspartate and glutamate metabolism); map00430(Taurine and hypotaurine metabolism)	Metabolism;Metabolism	Amino acid metabolism;Metabolism of other amino acids	PF01262.24(AlaDh_PNT_C:Alanine dehydrogenase/PNT, C-terminal domain); PF05222.18(AlaDh_PNT_N:Alanine dehydrogenase/PNT, N-terminal domain); PF02826.22(2-Hacid_dh_C:D-isomer specific 2-hydroxyacid dehydrogenase, NAD binding domain); PF01488.23(Shikimate_DH:Shikimate / quinate 5-dehydrogenase); PF00070.30(Pyr_redox:Pyridine nucleotide-disulphide oxidoreductase); PF07992.17(Pyr_redox_2:Pyridine nucl…	GO:0000286(molecular_function:alanine dehydrogenase activity); GO:0042853(biological_process:L-alanine catabolic process); GO:0000166(molecular_function:nucleotide binding)	GO:0009987;GO:0003824;GO:0008152;GO:0005488	WP_000690004.1(alanine dehydrogenase [Staphylococcus aureus] >AFR73740.1 alanine dehydrogenase 1 [Staphylococcus aureus 08BA02176] >ALS70085.1 alanine dehydrogenase [Staphylococcus aureus] >ALS72696.1 alanine dehydrogenase [Staphylococcus aureus] >ALS86033.1 alanine dehydrogenase [Staphylococcus aureus] >APE88763.1 alanine dehydrogenase [Staphylococcus aureus])	sp|Q2FG29|DHA2_STAA3(Alanine dehydrogenase 2 OS=Staphylococcus aureus (strain USA300) OX=367830 GN=ald2 PE=3 SV=1)	ref_gene
1905BS33_00280	1700	2538	2136	1795	1724	2069	82.92	80.32	78.86	62.58	60.06	63.87	80.7	62.17	0.958661	-0.0609078	0.496963	0.581179	no	down	-	-	gnl_HUI_1905BS33_1	263714	262659	-	COG0006(E:Amino acid transport and metabolism)	COG0006(Xaa-Pro aminopeptidase)	METABOLISM	K01271	pepQ	Xaa-Pro dipeptidase [EC:3.4.13.9]				PF00557.27(Peptidase_M24:Metallopeptidase family M24); PF01321.21(Creatinase_N:Creatinase/Prolidase N-terminal domain)	GO:0004177(molecular_function:aminopeptidase activity); GO:0046872(molecular_function:metal ion binding); GO:0102009(molecular_function:proline dipeptidase activity); GO:0016787(molecular_function:hydrolase activity)	GO:0003824;GO:0005488	WP_031900756.1(Xaa-Pro peptidase family protein [Staphylococcus aureus] >EZT45955.1 hypothetical protein V054_00827 [Staphylococcus aureus MSSA-47] >EZT49394.1 hypothetical protein V053_00643 [Staphylococcus aureus MSSA-37] >EZT52424.1 hypothetical protein V056_00589 [Staphylococcus aureus MSSA-123] >EZY42155.1 hypothetical protein V055_00409 [Staphylococcus aureus MRSA-118] >EZY45990.1 hypotheti…	sp|Q6GFZ9|Y1786_STAAR(Uncharacterized peptidase SAR1786 OS=Staphylococcus aureus (strain MRSA252) OX=282458 GN=SAR1786 PE=3 SV=1)	ref_gene
1905BS33_00281	9903	17317	15422	10191	9638	10644	843.67	948.03	986.09	621.18	588.19	577.61	925.93	595.66	0.790667	-0.338858	0.00161195	0.00336034	no	down	-	-	gnl_HUI_1905BS33_1	263889	264578	+	COG2220(G:Carbohydrate transport and metabolism)	COG2220(L-ascorbate lactonase UlaG, metallo-beta-lactamase superfamily)	METABOLISM							PF13483.9(Lactamase_B_3:Beta-lactamase superfamily domain); PF12706.10(Lactamase_B_2:Beta-lactamase superfamily domain); PF00753.30(Lactamase_B:Metallo-beta-lactamase superfamily)	GO:0016787(molecular_function:hydrolase activity)	GO:0003824	WP_000777188.1(MULTISPECIES: metal-dependent hydrolase [Staphylococcus] >YP_500320.1 metal-dependent hydrolase [Staphylococcus aureus subsp. aureus NCTC 8325] >A5ITN0.1 RecName: Full=UPF0173 metal-dependent hydrolase SaurJH9_1763 [Staphylococcus aureus subsp. aureus JH9] >A6QHP1.1 RecName: Full=UPF0173 metal-dependent hydrolase NWMN_1601 [Staphylococcus aureus subsp. aureus str. Newman] >A6U2H3.1…	sp|P99149|Y1529_STAAN(UPF0173 metal-dependent hydrolase SA1529 OS=Staphylococcus aureus (strain N315) OX=158879 GN=SA1529 PE=1 SV=1)	ref_gene
1905BS33_00282	8983	14615	11906	17914	12686	19242	1082.38	1121.69	1068.38	1545.35	1097.65	1484.62	1090.82	1375.87	1.53718	0.620289	1.94975e-07	6.64555e-07	no	up	-	-	gnl_HUI_1905BS33_1	265497	265084	-	COG0589(T:Signal transduction mechanisms)	COG0589(Nucleotide-binding universal stress protein, UspA family)	CELLULAR PROCESSES AND SIGNALING							PF00582.29(Usp:Universal stress protein family)			AFH69936.1(Putative transcription factor [Staphylococcus aureus subsp. aureus 71193] >AGU61786.1 Putative transcription factor [Staphylococcus aureus subsp. aureus CN1] >EES92607.1 universal stress family protein [Staphylococcus aureus subsp. aureus USA300_TCH959] >EFG57313.1 universal stress protein [Staphylococcus aureus subsp. aureus EMRSA16] >EFW33483.1 universal stress family protein [Staphy…	sp|Q57997|Y577_METJA(Universal stress protein MJ0577 OS=Methanocaldococcus jannaschii (strain ATCC 43067 / DSM 2661 / JAL-1 / JCM 10045 / NBRC 100440) OX=243232 GN=MJ0577 PE=1 SV=1)	ref_gene
1905BS33_00283	3356	4807	3932	2628	2950	3540	132.9	123.81	118.1	74.36	83.37	88.57	124.937	82.1	0.820877	-0.284762	0.00273644	0.00549036	no	down	guaB_1	-	gnl_HUI_1905BS33_1	265702	267000	+	COG4109(K:Transcription)	COG4109(Predicted transcriptional regulator containing CBS domains)	INFORMATION STORAGE AND PROCESSING							PF07085.15(DRTGG:DRTGG domain); PF00571.31(CBS:CBS domain); PF03061.25(4HBT:Thioesterase superfamily); PF08279.15(HTH_11:HTH domain); PF00392.24(GntR:Bacterial regulatory proteins, gntR family); PF13551.9(HTH_29:Winged helix-turn helix); PF07905.14(PucR:Purine catabolism regulatory protein-like family)	GO:0003677(molecular_function:DNA binding)	GO:0005488	WP_000160430.1(MULTISPECIES: CBS domain-containing protein [Staphylococcus] >SUN31728.1 Cytosolic protein containing multiple CBS domains [Staphylococcus schleiferi] >ADQ76909.1 DRTGG domain protein [Staphylococcus aureus subsp. aureus TCH60] >AFH69935.1 CBS domain containing protein [Staphylococcus aureus subsp. aureus 71193] >AFR73736.1 putative DNA-binding protein [Staphylococcus aureus 08BA02…	sp|O34921|YTOI_BACSU(Uncharacterized protein YtoI OS=Bacillus subtilis (strain 168) OX=224308 GN=ytoI PE=4 SV=1)	ref_gene
1905BS33_00284	2072	2542	2274	1863	2009	2287	117.11	93.03	97.11	75.28	81.16	81.93	102.417	79.4567	0.968148	-0.046701	0.631613	0.70732	no	down	nrnA	-	gnl_HUI_1905BS33_1	267370	268311	+	COG0618(F:Nucleotide transport and metabolism); COG0618(T:Signal transduction mechanisms)	COG0618(nanoRNase/pAp phosphatase, hydrolyzes c-di-AMP and oligoRNAs); COG0618(nanoRNase/pAp phosphatase, hydrolyzes c-di-AMP and oligoRNAs)	METABOLISM;CELLULAR PROCESSES AND SIGNALING	K06881	nrnA	bifunctional oligoribonuclease and PAP phosphatase NrnA [EC:3.1.3.7 3.1.13.3]	map00920(Sulfur metabolism)	Metabolism	Energy metabolism	PF01368.23(DHH:DHH family); PF02272.22(DHHA1:DHHA1 domain)	GO:0016787(molecular_function:hydrolase activity); GO:0003676(molecular_function:nucleic acid binding)	GO:0003824;GO:0005488	AFH69933.1(Phosphoesterase, DHH family protein [Staphylococcus aureus subsp. aureus 71193] >EOR48730.1 phosphoesterase domain-containing protein [Staphylococcus aureus subsp. aureus 112808A])	sp|O34600|NRNA_BACSU(Bifunctional oligoribonuclease and PAP phosphatase NrnA OS=Bacillus subtilis (strain 168) OX=224308 GN=nrnA PE=1 SV=1)	ref_gene
1905BS33_00285	4859	5876	5214	5430	5773	6765	72.15	57.12	59.06	57.57	61.05	63.18	62.7767	60.6	1.21743	0.283843	0.00228464	0.00462824	no	up	dnaE	-	gnl_HUI_1905BS33_1	268332	271529	+	COG0587(L:Replication, recombination and repair)	COG0587(DNA polymerase III, alpha subunit)	INFORMATION STORAGE AND PROCESSING	K02337	dnaE	DNA polymerase III subunit alpha [EC:2.7.7.7]	map03430(Mismatch repair); map03440(Homologous recombination); map03030(DNA replication)	Genetic Information Processing;Genetic Information Processing;Genetic Information Processing	Replication and repair;Replication and repair;Replication and repair	PF07733.15(DNA_pol3_alpha:Bacterial DNA polymerase III alpha NTPase domain); PF17657.4(DNA_pol3_finger:Bacterial DNA polymerase III alpha subunit finger domain); PF14579.9(HHH_6:Helix-hairpin-helix motif); PF02811.22(PHP:PHP domain); PF01336.28(tRNA_anti-codon:OB-fold nucleic acid binding domain)	GO:0003887(molecular_function:DNA-directed DNA polymerase activity); GO:0005737(cellular_component:cytoplasm); GO:0008408(molecular_function:3'-5' exonuclease activity); GO:0006260(biological_process:DNA replication); GO:0003676(molecular_function:nucleic acid binding)	GO:0005488;GO:0110165;GO:0009987;GO:0003824;GO:0008152	WP_084568208.1(DNA polymerase III subunit alpha [Staphylococcus aureus] >ARH75209.1 DNA polymerase III subunit alpha [Staphylococcus aureus] >HBI1029980.1 DNA polymerase III subunit alpha [Staphylococcus aureus] >HBI1460743.1 DNA polymerase III subunit alpha [Staphylococcus aureus] >HBI9101383.1 DNA polymerase III subunit alpha [Staphylococcus aureus])	sp|Q6GG04|DPO3A_STAAR(DNA polymerase III subunit alpha OS=Staphylococcus aureus (strain MRSA252) OX=282458 GN=dnaE PE=3 SV=1)	ref_gene
1905BS33_00286	2310	2934	2689	1857	1747	2078	78.61	65.03	69.5	45.15	42.41	44.63	71.0467	44.0633	0.77731	-0.363439	5.93928e-05	0.000149644	no	down	-	-	gnl_HUI_1905BS33_1	271978	273207	+	COG0281(C:Energy production and conversion)	COG0281(Malic enzyme)	METABOLISM	K00027	sfcA	malate dehydrogenase (oxaloacetate-decarboxylating) [EC:1.1.1.38]	map00620(Pyruvate metabolism); map02020(Two-component system)	Metabolism;Environmental Information Processing	Carbohydrate metabolism;Signal transduction	PF00390.22(malic:Malic enzyme, N-terminal domain); PF03949.18(Malic_M:Malic enzyme, NAD binding domain)	GO:0051287(molecular_function:NAD binding); GO:0004471(molecular_function:malate dehydrogenase (decarboxylating) (NAD+) activity); GO:0046872(molecular_function:metal ion binding); GO:0008948(molecular_function:oxaloacetate decarboxylase activity)	GO:0005488;GO:0003824	EUP09376.1(malate dehydrogenase (oxaloacetate-decarboxylating), partial [Staphylococcus aureus M1527])	sp|O34962|MAO4_BACSU(Bifunctional malic/malolactic enzyme OS=Bacillus subtilis (strain 168) OX=224308 GN=ytsJ PE=1 SV=1)	ref_gene
1905BS33_00369	54	82	66	50	56	48	11.27	10.71	10.1	7.48	8.44	6.48	10.6933	7.46667	0.839369	-0.252623	0.386776	0.47348	no	down	accB_1	-	gnl_HUI_1905BS33_1	367006	367455	449	COG0511(I:Lipid transport and metabolism)	COG0511(Biotin carboxyl carrier protein)	METABOLISM	K02160	accB	acetyl-CoA carboxylase biotin carboxyl carrier protein	map00720(Carbon fixation pathways in prokaryotes); map00640(Propanoate metabolism); map00061(Fatty acid biosynthesis); map00620(Pyruvate metabolism)	Metabolism;Metabolism;Metabolism;Metabolism	Energy metabolism;Carbohydrate metabolism;Lipid metabolism;Carbohydrate metabolism	PF00364.25(Biotin_lipoyl:Biotin-requiring enzyme); PF13375.9(RnfC_N:RnfC Barrel sandwich hybrid domain); PF01597.22(GCV_H:Glycine cleavage H-protein); PF16886.8(ATP-synt_ab_Xtn:ATPsynthase alpha/beta subunit N-term extension)			WP_001019333.1(acetyl-CoA carboxylase biotin carboxyl carrier protein subunit [Staphylococcus aureus] >AFH69847.1 Biotin carboxyl carrier protein of acetyl-CoA carboxylase [Staphylococcus aureus subsp. aureus 71193] >AFR73639.1 putative biotin carboxyl carrier protein of acetyl-CoA carboxylase [Staphylococcus aureus 08BA02176] >ALS72595.1 acetyl-CoA carboxylase biotin carboxyl carrier protein sub…	sp|P49786|BCCP_BACSU(Biotin carboxyl carrier protein of acetyl-CoA carboxylase OS=Bacillus subtilis (strain 168) OX=224308 GN=accB PE=1 SV=2)	ref_gene
1905BS33_00370	492	848	535	505	627	594	19.14	21.46	15.79	14.04	17.4	14.6	18.7967	15.3467	1.01832	0.0261918	0.863032	0.898069	no	up	accC	-	gnl_HUI_1905BS33_1	367469	368830	1361	COG0439(I:Lipid transport and metabolism)	COG0439(Biotin carboxylase)	METABOLISM	K01961	accC	acetyl-CoA carboxylase, biotin carboxylase subunit [EC:6.4.1.2 6.3.4.14]	map00720(Carbon fixation pathways in prokaryotes); map00640(Propanoate metabolism); map00061(Fatty acid biosynthesis); map00620(Pyruvate metabolism)	Metabolism;Metabolism;Metabolism;Metabolism	Energy metabolism;Carbohydrate metabolism;Lipid metabolism;Carbohydrate metabolism	PF02786.20(CPSase_L_D2:Carbamoyl-phosphate synthase L chain, ATP binding domain); PF00289.25(Biotin_carb_N:Biotin carboxylase, N-terminal domain); PF02785.22(Biotin_carb_C:Biotin carboxylase C-terminal domain); PF07478.16(Dala_Dala_lig_C:D-ala D-ala ligase C-terminus); PF02222.25(ATP-grasp:ATP-grasp domain); PF02655.17(ATP-grasp_3:ATP-grasp domain); PF14397.9(ATPgrasp_ST:Sugar-transfer associated…	GO:0004075(molecular_function:biotin carboxylase activity); GO:0046872(molecular_function:metal ion binding); GO:0016874(molecular_function:ligase activity); GO:0005524(molecular_function:ATP binding); GO:0004736(molecular_function:pyruvate carboxylase activity)	GO:0005488;GO:0003824	WP_000942734.1(acetyl-CoA carboxylase biotin carboxylase subunit [Staphylococcus aureus] >AFH69846.1 hypothetical protein ST398NM01_1670 [Staphylococcus aureus subsp. aureus 71193] >AFR73638.1 putative biotin carboxylase subunit of acetyl-CoA carboxylase [Staphylococcus aureus 08BA02176] >ALS69989.1 acetyl-CoA carboxylase biotin carboxylase subunit [Staphylococcus aureus] >ALS72594.1 acetyl-CoA c…	sp|P49787|ACCC1_BACSU(Biotin carboxylase 1 OS=Bacillus subtilis (strain 168) OX=224308 GN=accC1 PE=3 SV=3)	ref_gene
1905BS33_00289	5924	10547	8674	5051	5783	6057	324.77	374.55	359.42	197.96	226.56	210.39	352.913	211.637	0.74337	-0.427848	0.000107355	0.000262331	no	down	pfkA	-	gnl_HUI_1905BS33_1	275472	276440	+	COG0205(G:Carbohydrate transport and metabolism)	COG0205(6-phosphofructokinase)	METABOLISM	K00850	pfkA	6-phosphofructokinase 1 [EC:2.7.1.11]	map04919(Thyroid hormone signaling pathway); map00051(Fructose and mannose metabolism); map00052(Galactose metabolism); map00680(Methane metabolism); map00010(Glycolysis / Gluconeogenesis); map04922(Glucagon signaling pathway); map04152(AMPK signaling pathway); map03018(RNA degradation); map05230(Central carbon metabolism in cancer); map00030(Pentose phosphate pathway); map04066(HIF-1 signaling p…	Organismal Systems;Metabolism;Metabolism;Metabolism;Metabolism;Organismal Systems;Environmental Information Processing;Genetic Information Processing;Human Diseases;Metabolism;Environmental Information Processing	Endocrine system;Carbohydrate metabolism;Carbohydrate metabolism;Energy metabolism;Carbohydrate metabolism;Endocrine system;Signal transduction;Folding, sorting and degradation;Cancer: overview;Carbohydrate metabolism;Signal transduction	PF00365.23(PFK:Phosphofructokinase)	GO:0005737(cellular_component:cytoplasm); GO:0005945(cellular_component:6-phosphofructokinase complex); GO:0016208(molecular_function:AMP binding); GO:0030388(biological_process:fructose 1,6-bisphosphate metabolic process); GO:0070095(molecular_function:fructose-6-phosphate binding); GO:0061621(biological_process:canonical glycolysis); GO:0042802(molecular_function:identical protein binding); GO:…	GO:0005488;GO:0110165;GO:0003824;GO:0008152;GO:0009987;GO:0032991	WP_000717561.1(MULTISPECIES: 6-phosphofructokinase [Staphylococcus] >A5ITM2.1 RecName: Full=ATP-dependent 6-phosphofructokinase; Short=ATP-PFK; Short=Phosphofructokinase; AltName: Full=Phosphohexokinase [Staphylococcus aureus subsp. aureus JH9] >A6QHN3.1 RecName: Full=ATP-dependent 6-phosphofructokinase; Short=ATP-PFK; Short=Phosphofructokinase; AltName: Full=Phosphohexokinase [Staphylococcus aur…	sp|A6U2G5|PFKA_STAA2(ATP-dependent 6-phosphofructokinase OS=Staphylococcus aureus (strain JH1) OX=359787 GN=pfkA PE=3 SV=1)	ref_gene
1905BS33_00290	14199	20170	18014	15118	15367	17589	407.76	377.82	393.38	310.12	314.66	318.52	392.987	314.433	1.00211	0.00304428	0.968474	0.976246	no	up	pyk	-	gnl_HUI_1905BS33_1	276462	278219	+	COG0469(G:Carbohydrate transport and metabolism)	COG0469(Pyruvate kinase)	METABOLISM	K00873	pyk	pyruvate kinase [EC:2.7.1.40]	map05165(Human papillomavirus infection); map05203(Viral carcinogenesis); map00620(Pyruvate metabolism); map00010(Glycolysis / Gluconeogenesis); map04922(Glucagon signaling pathway); map05230(Central carbon metabolism in cancer); map04930(Type II diabetes mellitus)	Human Diseases;Human Diseases;Metabolism;Metabolism;Organismal Systems;Human Diseases;Human Diseases	Infectious disease: viral;Cancer: overview;Carbohydrate metabolism;Carbohydrate metabolism;Endocrine system;Cancer: overview;Endocrine and metabolic disease	PF00224.24(PK:Pyruvate kinase, barrel domain); PF02887.19(PK_C:Pyruvate kinase, alpha/beta domain); PF00391.26(PEP-utilizers:PEP-utilising enzyme, mobile domain)	GO:0030955(molecular_function:potassium ion binding); GO:0000287(molecular_function:magnesium ion binding); GO:0004743(molecular_function:pyruvate kinase activity); GO:0016301(molecular_function:kinase activity); GO:0005524(molecular_function:ATP binding)	GO:0005488;GO:0003824	WP_001232654.1(pyruvate kinase [Staphylococcus aureus] >AFH69927.1 Pyruvate kinase [Staphylococcus aureus subsp. aureus 71193] >AFR73729.1 pyruvate kinase [Staphylococcus aureus 08BA02176] >ALS70073.1 pyruvate kinase [Staphylococcus aureus] >ALS72684.1 pyruvate kinase [Staphylococcus aureus] >ALS86021.1 pyruvate kinase [Staphylococcus aureus])	sp|Q6GG09|KPYK_STAAR(Pyruvate kinase OS=Staphylococcus aureus (strain MRSA252) OX=282458 GN=pyk PE=1 SV=1)	ref_gene
1905BS33_00291	993	1547	1258	1373	1630	1949	38.8	39.32	37.29	38.33	45.45	48.11	38.47	43.9633	1.42493	0.510894	6.03558e-06	1.69401e-05	no	up	cycA_1	-	gnl_HUI_1905BS33_1	279924	278563	-	COG1113(E:Amino acid transport and metabolism)	COG1113(L-asparagine transporter or related permease)	METABOLISM	K11737	cycA	D-serine/D-alanine/glycine transporter				PF00324.24(AA_permease:Amino acid permease); PF13520.9(AA_permease_2:Amino acid permease)	GO:0016021(cellular_component:integral component of membrane); GO:0055085(biological_process:transmembrane transport)	GO:0009987;GO:0051179;GO:0110165	WP_000818532.1(MULTISPECIES: amino acid permease [Staphylococcus] >MBH9614535.1 amino acid permease [Staphylococcus aureus] >SUN31719.1 D-serine/D-alanine/glycine transporter [Staphylococcus schleiferi] >ADQ76917.1 amino acid permease [Staphylococcus aureus subsp. aureus TCH60] >AFH69926.1 D-serine/D-alanine/glycine transporter [Staphylococcus aureus subsp. aureus 71193] >AFR73728.1 putative D-se…	sp|P0AAE1|CYCA_ECO57(D-serine/D-alanine/glycine transporter OS=Escherichia coli O157:H7 OX=83334 GN=cycA PE=3 SV=1)	ref_gene
1905BS33_00292	23460	36765	28160	14285	12495	17711	1067.03	1085.86	970.16	464.34	405.79	509.52	1041.02	459.883	0.549464	-0.863902	1.00852e-18	9.14585e-18	no	down	citZ	-	gnl_HUI_1905BS33_1	280272	281393	+	COG0372(C:Energy production and conversion)	COG0372(Citrate synthase)	METABOLISM	K01647	gltA	citrate synthase [EC:2.3.3.1]	map00020(Citrate cycle (TCA cycle)); map00630(Glyoxylate and dicarboxylate metabolism)	Metabolism;Metabolism	Carbohydrate metabolism;Carbohydrate metabolism	PF00285.24(Citrate_synt:Citrate synthase, C-terminal domain)	GO:0005737(cellular_component:cytoplasm); GO:0046912(molecular_function:transferase activity, transferring acyl groups, acyl groups converted into alkyl on transfer); GO:0006099(biological_process:tricarboxylic acid cycle); GO:0036440(molecular_function:citrate synthase activity)	GO:0003824;GO:0008152;GO:0110165	CAC7354731.1(isocitrate dehydrogenase [Staphylococcus aureus] >CAC7404593.1 isocitrate dehydrogenase [Staphylococcus aureus] >CAC7444268.1 isocitrate dehydrogenase [Staphylococcus aureus] >CPK70117.1 isocitrate dehydrogenase [Staphylococcus aureus])	sp|P39120|CISY2_BACSU(Citrate synthase 2 OS=Bacillus subtilis (strain 168) OX=224308 GN=citZ PE=1 SV=2)	ref_gene
1905BS33_00293	19407	26994	21126	16108	13406	18782	822.85	743.84	678.98	488.06	405.76	503.42	748.557	465.747	0.776411	-0.365108	0.000170543	0.000404537	no	down	icd	-	gnl_HUI_1905BS33_1	281442	282710	+	COG0538(C:Energy production and conversion)	COG0538(Isocitrate dehydrogenase)	METABOLISM	K00031	icd	isocitrate dehydrogenase [EC:1.1.1.42]	map00020(Citrate cycle (TCA cycle)); map04146(Peroxisome); map00480(Glutathione metabolism); map00720(Carbon fixation pathways in prokaryotes); map05230(Central carbon metabolism in cancer)	Metabolism;Cellular Processes;Metabolism;Metabolism;Human Diseases	Carbohydrate metabolism;Transport and catabolism;Metabolism of other amino acids;Energy metabolism;Cancer: overview	PF00180.23(Iso_dh:Isocitrate/isopropylmalate dehydrogenase)	GO:0004450(molecular_function:isocitrate dehydrogenase (NADP+) activity); GO:0006099(biological_process:tricarboxylic acid cycle); GO:0000287(molecular_function:magnesium ion binding); GO:0006097(biological_process:glyoxylate cycle); GO:0051287(molecular_function:NAD binding)	GO:0005488;GO:0009987;GO:0003824;GO:0008152	WP_000123161.1(NADP-dependent isocitrate dehydrogenase [Staphylococcus aureus] >AFH69924.1 hypothetical protein ST398NM01_1748 [Staphylococcus aureus subsp. aureus 71193] >AFR73726.1 isocitrate dehydrogenase [Staphylococcus aureus 08BA02176] >ALS70070.1 isocitrate dehydrogenase [Staphylococcus aureus] >ALS72681.1 isocitrate dehydrogenase [Staphylococcus aureus] >ALS86018.1 isocitrate dehydrogenas…	sp|Q6GG12|IDH_STAAR(Isocitrate dehydrogenase [NADP] OS=Staphylococcus aureus (strain MRSA252) OX=282458 GN=icd PE=3 SV=1)	ref_gene
1905BS33_00294	3175	5163	4759	1652	1689	2124	255.62	267.44	287.87	95.15	97.38	108.84	270.31	100.457	0.457339	-1.12867	5.89654e-27	9.67019e-26	yes	down	phoP	-	gnl_HUI_1905BS33_1	283100	283801	+	COG0745(T:Signal transduction mechanisms); COG0745(K:Transcription)	COG0745(DNA-binding response regulator, OmpR family, contains REC and winged-helix (wHTH) domain); COG0745(DNA-binding response regulator, OmpR family, contains REC and winged-helix (wHTH) domain)	CELLULAR PROCESSES AND SIGNALING;INFORMATION STORAGE AND PROCESSING	K07658	phoB1	two-component system, OmpR family, alkaline phosphatase synthesis response regulator PhoP	map02020(Two-component system)	Environmental Information Processing	Signal transduction	PF00072.27(Response_reg:Response regulator receiver domain); PF00486.31(Trans_reg_C:Transcriptional regulatory protein, C terminal)	GO:0000160(biological_process:phosphorelay signal transduction system); GO:0006355(biological_process:regulation of transcription, DNA-templated); GO:0003677(molecular_function:DNA binding)	GO:0065007;GO:0009987;GO:0005488	WP_000080026.1(MULTISPECIES: response regulator transcription factor [Staphylococcus] >ATV04371.1 Alkaline phosphatase synthesis transcriptional regulatory protein PhoP [Staphylococcus aureus O11] >EGS91433.1 alkaline phosphatase synthesis transcriptional regulatory protein PhoP [Staphylococcus aureus subsp. aureus 21269] >EHS77195.1 alkaline phosphatase synthesis transcriptional regulatory prote…	sp|P13792|PHOP_BACSU(Alkaline phosphatase synthesis transcriptional regulatory protein PhoP OS=Bacillus subtilis (strain 168) OX=224308 GN=phoP PE=1 SV=4)	ref_gene
1905BS33_00295	2633	3638	3137	1900	1743	2161	81.15	73.09	73.48	41.83	38.31	42.01	75.9067	40.7167	0.671674	-0.574166	3.97768e-11	1.93267e-10	no	down	sasA	-	gnl_HUI_1905BS33_1	283801	285465	+	COG5002(T:Signal transduction mechanisms)	COG5002(Sensor histidine kinase WalK)	CELLULAR PROCESSES AND SIGNALING	K07636	phoR	two-component system, OmpR family, phosphate regulon sensor histidine kinase PhoR [EC:2.7.13.3]	map02020(Two-component system)	Environmental Information Processing	Signal transduction	PF02518.29(HATPase_c:Histidine kinase-, DNA gyrase B-, and HSP90-like ATPase); PF00512.28(HisKA:His Kinase A (phospho-acceptor) domain); PF00989.28(PAS:PAS fold); PF08448.13(PAS_4:PAS fold); PF13581.9(HATPase_c_2:Histidine kinase-like ATPase domain); PF13426.10(PAS_9:PAS domain); PF12860.10(PAS_7:PAS fold); PF14501.9(HATPase_c_5:GHKL domain)	GO:0000155(molecular_function:phosphorelay sensor kinase activity); GO:0016021(cellular_component:integral component of membrane); GO:0005524(molecular_function:ATP binding); GO:0006355(biological_process:regulation of transcription, DNA-templated)	GO:0005488;GO:0065007;GO:0140299;GO:0003824;GO:0110165	AFR73724.1(alkaline phosphatase synthesis sensor protein [Staphylococcus aureus 08BA02176] >ALS70067.1 histidine kinase [Staphylococcus aureus] >EPZ09256.1 sensor histidine kinase [Staphylococcus aureus S130] >EPZ10946.1 sensor histidine kinase [Staphylococcus aureus S123] >EQM92722.1 sensor histidine kinase [Staphylococcus aureus S1] >EZR32744.1 hypothetical protein V135_01822 [Staphylococcus au…
1905BS33_00296	543	740	654	492	405	517	18.14	16.1	16.6	11.74	9.65	10.9	16.9467	10.7633	0.794816	-0.331308	0.00721249	0.0135308	no	down	-	-	gnl_HUI_1905BS33_1	285965	287452	+										PF19528.2(DUF6056:Family of unknown function (DUF6056))	GO:0016021(cellular_component:integral component of membrane); GO:0016757(molecular_function:transferase activity, transferring glycosyl groups)	GO:0003824;GO:0110165	WP_001825375.1(hypothetical protein [Staphylococcus aureus] >AFH69921.1 Glucosyltransferase (side chain biosynthesis) [Staphylococcus aureus subsp. aureus 71193] >EIA15465.1 Glucosyltransferase (side chain biosynthesis) [Staphylococcus aureus subsp. aureus DR10])		ref_gene
1905BS33_00297	11235	14885	13510	7202	6517	8356	204.14	176.92	187.13	93.45	84.36	95.56	189.397	91.1233	0.604532	-0.72611	9.269e-19	8.46681e-18	no	down	polA	-	gnl_HUI_1905BS33_1	287744	290374	+	COG0258(L:Replication, recombination and repair)	COG0258(5'-3' exonuclease Xni/ExoIX (flap endonuclease))	INFORMATION STORAGE AND PROCESSING	K02335	polA	DNA polymerase I [EC:2.7.7.7]	map03440(Homologous recombination); map03410(Base excision repair); map03420(Nucleotide excision repair); map03030(DNA replication)	Genetic Information Processing;Genetic Information Processing;Genetic Information Processing;Genetic Information Processing	Replication and repair;Replication and repair;Replication and repair;Replication and repair	PF00476.23(DNA_pol_A:DNA polymerase family A); PF02739.19(5_3_exonuc_N:5'-3' exonuclease, N-terminal resolvase-like domain); PF01367.23(5_3_exonuc:5'-3' exonuclease, C-terminal SAM fold); PF01612.23(DNA_pol_A_exo1:3'-5' exonuclease)	GO:0003887(molecular_function:DNA-directed DNA polymerase activity); GO:0008408(molecular_function:3'-5' exonuclease activity); GO:0003677(molecular_function:DNA binding); GO:0006261(biological_process:DNA-dependent DNA replication); GO:0006281(biological_process:DNA repair)	GO:0005488;GO:0009987;GO:0003824;GO:0008152;GO:0050896	WP_154275671.1(DNA polymerase I [Staphylococcus aureus])	sp|O34996|DPO1_BACSU(DNA polymerase I OS=Bacillus subtilis (strain 168) OX=224308 GN=polA PE=3 SV=1)	ref_gene
1905BS33_00298	1641	1975	1730	1336	1058	1321	115.2	89.45	91.47	67.08	53.14	58.92	98.7067	59.7133	0.752377	-0.410473	0.000371122	0.000847507	no	down	mutM	-	gnl_HUI_1905BS33_1	290390	291262	+	COG0266(L:Replication, recombination and repair)	COG0266(Formamidopyrimidine-DNA glycosylase)	INFORMATION STORAGE AND PROCESSING	K10563	mutM	formamidopyrimidine-DNA glycosylase [EC:3.2.2.23 4.2.99.18]	map03410(Base excision repair)	Genetic Information Processing	Replication and repair	PF01149.27(Fapy_DNA_glyco:Formamidopyrimidine-DNA glycosylase N-terminal domain); PF06831.17(H2TH:Formamidopyrimidine-DNA glycosylase H2TH domain); PF06827.17(zf-FPG_IleRS:Zinc finger found in FPG and IleRS)	GO:0006284(biological_process:base-excision repair); GO:0140078(molecular_function:class I DNA-(apurinic or apyrimidinic site) endonuclease activity); GO:0016829(molecular_function:lyase activity); GO:0008534(molecular_function:oxidized purine nucleobase lesion DNA N-glycosylase activity); GO:0003906(molecular_function:DNA-(apurinic or apyrimidinic site) lyase activity); GO:0008270(molecular_func…	GO:0005488;GO:0009987;GO:0003824;GO:0008152;GO:0050896	WP_001114451.1(bifunctional DNA-formamidopyrimidine glycosylase/DNA-(apurinic or apyrimidinic site) lyase [Staphylococcus aureus] >AFH69919.1 Formamidopyrimidine-DNA glycosylase [Staphylococcus aureus subsp. aureus 71193] >AFR73721.1 formamidopyrimidine-DNA glycosylase [Staphylococcus aureus 08BA02176] >ALS70064.1 formamidopyrimidine-DNA glycosylase [Staphylococcus aureus] >ALS72675.1 formamidopy…	sp|B8F586|FPG_GLAP5(Formamidopyrimidine-DNA glycosylase OS=Glaesserella parasuis serovar 5 (strain SH0165) OX=557723 GN=mutM PE=3 SV=1)	ref_gene
1905BS33_00299	1893	2679	2274	3188	2993	3300	201.82	182.54	181.09	243.28	228.92	224.85	188.483	232.35	1.51506	0.599371	2.79057e-11	1.36645e-10	no	up	coaE	-	gnl_HUI_1905BS33_1	291278	291901	+	COG0237(H:Coenzyme transport and metabolism)	COG0237(Dephospho-CoA kinase)	METABOLISM	K00859	coaE	dephospho-CoA kinase [EC:2.7.1.24]	map00770(Pantothenate and CoA biosynthesis)	Metabolism	Metabolism of cofactors and vitamins	PF01121.23(CoaE:Dephospho-CoA kinase); PF13238.9(AAA_18:AAA domain); PF13671.9(AAA_33:AAA domain)	GO:0005737(cellular_component:cytoplasm); GO:0016310(biological_process:phosphorylation); GO:0004140(molecular_function:dephospho-CoA kinase activity); GO:0005524(molecular_function:ATP binding); GO:0015937(biological_process:coenzyme A biosynthetic process)	GO:0005488;GO:0009987;GO:0003824;GO:0008152;GO:0110165	WP_111037588.1(dephospho-CoA kinase [Staphylococcus aureus] >PZL29764.1 dephospho-CoA kinase [Staphylococcus aureus])	sp|Q2FG49|COAE_STAA3(Dephospho-CoA kinase OS=Staphylococcus aureus (strain USA300) OX=367830 GN=coaE PE=3 SV=1)	ref_gene
1905BS33_00300	12748	20455	18438	12701	9685	14580	696.26	723.72	761.18	495.91	378	504.53	727.053	459.48	0.782541	-0.353762	0.0018714	0.00386273	no	down	gapA2	-	gnl_HUI_1905BS33_1	292071	293096	+	COG0057(G:Carbohydrate transport and metabolism)	COG0057(Glyceraldehyde-3-phosphate dehydrogenase/erythrose-4-phosphate dehydrogenase)	METABOLISM	K00134	gapA	glyceraldehyde 3-phosphate dehydrogenase (phosphorylating) [EC:1.2.1.12]	map00710(Carbon fixation in photosynthetic organisms); map00010(Glycolysis / Gluconeogenesis); map05010(Alzheimer disease); map05130(Pathogenic Escherichia coli infection); map05132(Salmonella infection); map05415(Diabetic cardiomyopathy); map04066(HIF-1 signaling pathway)	Metabolism;Metabolism;Human Diseases;Human Diseases;Human Diseases;Human Diseases;Environmental Information Processing	Energy metabolism;Carbohydrate metabolism;Neurodegenerative disease;Infectious disease: bacterial;Infectious disease: bacterial;Cardiovascular disease;Signal transduction	PF02800.23(Gp_dh_C:Glyceraldehyde 3-phosphate dehydrogenase, C-terminal domain); PF00044.27(Gp_dh_N:Glyceraldehyde 3-phosphate dehydrogenase, NAD binding domain)	GO:0051287(molecular_function:NAD binding); GO:0004365(molecular_function:glyceraldehyde-3-phosphate dehydrogenase (NAD+) (phosphorylating) activity); GO:0006006(biological_process:glucose metabolic process); GO:0050661(molecular_function:NADP binding)	GO:0005488;GO:0003824;GO:0008152	WP_000106133.1(type I glyceraldehyde-3-phosphate dehydrogenase [Staphylococcus aureus] >AFR73719.1 glyceraldehyde 3-phosphate dehydrogenase 2 [Staphylococcus aureus 08BA02176] >ALS70062.1 glyceraldehyde-3-phosphate dehydrogenase [Staphylococcus aureus] >ALS72673.1 glyceraldehyde-3-phosphate dehydrogenase [Staphylococcus aureus] >ALS86010.1 glyceraldehyde-3-phosphate dehydrogenase [Staphylococcus …	sp|Q6GG19|G3P2_STAAR(Glyceraldehyde-3-phosphate dehydrogenase 2 OS=Staphylococcus aureus (strain MRSA252) OX=282458 GN=gapA2 PE=3 SV=1)	ref_gene
1905BS33_00301	1821	3050	2776	2563	2872	3092	323.72	341.09	363.58	326.45	367.91	354.29	342.797	349.55	1.22879	0.297238	0.00693423	0.0130478	no	up	nrdR	-	gnl_HUI_1905BS33_1	293306	293776	+	COG1327(K:Transcription)	COG1327(Transcriptional regulator NrdR, contains Zn-ribbon and ATP-cone domains)	INFORMATION STORAGE AND PROCESSING	K07738	nrdR	transcriptional repressor NrdR				PF03477.19(ATP-cone:ATP cone domain)	GO:0045892(biological_process:negative regulation of transcription, DNA-templated); GO:0008270(molecular_function:zinc ion binding); GO:0005524(molecular_function:ATP binding); GO:0003677(molecular_function:DNA binding)	GO:0065007;GO:0005488	BBD86468.1(transcriptional regulator [Staphylococcus argenteus] >CCE59361.1 Transcriptional repressor nrdR [Staphylococcus argenteus])	sp|A7X3B0|NRDR_STAA1(Transcriptional repressor NrdR OS=Staphylococcus aureus (strain Mu3 / ATCC 700698) OX=418127 GN=nrdR PE=3 SV=1)	ref_gene
1905BS33_00302	2473	3428	2923	3325	3228	3545	94.02	84.8	84.32	90.32	87.57	85.13	87.7133	87.6733	1.2502	0.322158	0.000205784	0.00048447	no	up	dnaB	-	gnl_HUI_1905BS33_1	293777	295177	+	COG3611(L:Replication, recombination and repair)	COG3611(Replication initiation and membrane attachment protein DnaB)	INFORMATION STORAGE AND PROCESSING	K03346	dnaB	replication initiation and membrane attachment protein				PF07261.14(DnaB_2:Replication initiation and membrane attachment)	GO:0004386(molecular_function:helicase activity)	GO:0140657;GO:0003824	WP_000533483.1(replication initiation and membrane attachment family protein [Staphylococcus aureus] >AFH69915.1 Replication initiation and membrane attachment protein [Staphylococcus aureus subsp. aureus 71193] >AFR73717.1 chromosome replication initiation/membrane attachment protein [Staphylococcus aureus 08BA02176] >ALS70060.1 helicase DnaB [Staphylococcus aureus] >ALS72671.1 helicase DnaB [St…	sp|P07908|DNAB_BACSU(Replication initiation and membrane attachment protein OS=Bacillus subtilis (strain 168) OX=224308 GN=dnaB PE=1 SV=1)	ref_gene
1905BS33_00303	1890	2502	1995	3385	3558	3753	115.96	99.26	92.37	148.49	156.08	146.06	102.53	150.21	1.82525	0.868095	4.2661e-19	4.03265e-18	no	up	dnaI	-	gnl_HUI_1905BS33_1	295177	296097	+	COG1484(L:Replication, recombination and repair)	COG1484(DNA replication protein DnaC)	INFORMATION STORAGE AND PROCESSING	K11144	dnaI	primosomal protein DnaI				PF07319.14(DnaI_N:Primosomal protein DnaI N-terminus); PF00308.21(Bac_DnaA:Bacterial dnaA protein); PF01695.20(IstB_IS21:IstB-like ATP binding protein); PF00004.32(AAA:ATPase family associated with various cellular activities (AAA)); PF03969.19(AFG1_ATPase:AFG1-like ATPase)	GO:0006271(biological_process:DNA strand elongation involved in DNA replication); GO:0004386(molecular_function:helicase activity); GO:0006260(biological_process:DNA replication); GO:0000166(molecular_function:nucleotide binding)	GO:0005488;GO:0140657;GO:0009987;GO:0003824;GO:0008152	WP_000808621.1(MULTISPECIES: primosomal protein DnaI [Staphylococcus] >YP_500295.1 primosomal protein DnaI [Staphylococcus aureus subsp. aureus NCTC 8325] >EGS91387.1 primosomal protein DnaI [Staphylococcus aureus subsp. aureus 21269] >EHS08426.1 primosomal protein DnaI [Staphylococcus aureus subsp. aureus IS-99] >EHS11929.1 primosomal protein DnaI [Staphylococcus aureus subsp. aureus IS-24] >EHS…	sp|P06567|DNAI_BACSU(Primosomal protein DnaI OS=Bacillus subtilis (strain 168) OX=224308 GN=dnaI PE=1 SV=1)	ref_gene
1905BS33_00304	2279	3881	3311	32723	37640	38670	58.74	65.3	64.94	602.44	691.6	628.2	62.9933	640.747	12.7153	3.66849	1.84906e-264	4.64484e-261	yes	up	thrS	-	gnl_HUI_1905BS33_1	296510	298447	+	COG0441(J:Translation, ribosomal structure and biogenesis)	COG0441(Threonyl-tRNA synthetase)	INFORMATION STORAGE AND PROCESSING	K01868	thrS	threonyl-tRNA synthetase [EC:6.1.1.3]	map00970(Aminoacyl-tRNA biosynthesis)	Genetic Information Processing	Translation	PF00587.28(tRNA-synt_2b:tRNA synthetase class II core domain (G, H, P, S and T)); PF03129.23(HGTP_anticodon:Anticodon binding domain); PF07973.17(tRNA_SAD:Threonyl and Alanyl tRNA synthetase second additional domain); PF02824.24(TGS:TGS domain)	GO:0006435(biological_process:threonyl-tRNA aminoacylation); GO:0005737(cellular_component:cytoplasm); GO:0000049(molecular_function:tRNA binding); GO:0004829(molecular_function:threonine-tRNA ligase activity); GO:0046872(molecular_function:metal ion binding); GO:0005524(molecular_function:ATP binding)	GO:0110165;GO:0009987;GO:0003824;GO:0008152;GO:0005488	WP_000435125.1(threonine--tRNA ligase [Staphylococcus aureus] >AFR73714.1 threonyl-tRNA synthetase [Staphylococcus aureus 08BA02176] >ALS70057.1 threonine--tRNA ligase [Staphylococcus aureus] >ALS72668.1 threonine--tRNA ligase [Staphylococcus aureus] >ALS86005.1 threonine--tRNA ligase [Staphylococcus aureus] >APE88735.1 threonine--tRNA ligase [Staphylococcus aureus])	sp|A6U2F0|SYT_STAA2(Threonine--tRNA ligase OS=Staphylococcus aureus (strain JH1) OX=359787 GN=thrS PE=3 SV=1)	ref_gene
1905BS33_00305	4713	6787	5778	4446	4795	5130	154.15	144.64	143.58	103.89	111.86	105.88	147.457	107.21	0.910125	-0.135863	0.114375	0.166267	no	down	lysP_1	-	gnl_HUI_1905BS33_1	298873	300366	+	COG0833(E:Amino acid transport and metabolism)	COG0833(Amino acid permease)	METABOLISM	K11733	lysP	lysine-specific permease				PF00324.24(AA_permease:Amino acid permease); PF13520.9(AA_permease_2:Amino acid permease)	GO:0016021(cellular_component:integral component of membrane); GO:0006865(biological_process:amino acid transport); GO:0055085(biological_process:transmembrane transport)	GO:0009987;GO:0051179;GO:0110165	WP_000049156.1(amino acid permease [Staphylococcus aureus] >AFH69912.1 Lysine-specific permease [Staphylococcus aureus subsp. aureus 71193] >AFR73713.1 lysine-specific permease [Staphylococcus aureus 08BA02176] >ALS70056.1 gamma-aminobutyrate permease [Staphylococcus aureus] >ALS72667.1 gamma-aminobutyrate permease [Staphylococcus aureus] >ALS86004.1 gamma-aminobutyrate permease [Staphylococcus a…	sp|A2RNZ6|LYSP_LACLM(Lysine-specific permease LysP OS=Lactococcus lactis subsp. cremoris (strain MG1363) OX=416870 GN=lysP PE=1 SV=1)	ref_gene
1905BS33_00306	1499	2061	1788	1455	1314	1483	208.68	181.97	184.68	145.06	131.52	132.52	191.777	136.367	0.868218	-0.203871	0.0356538	0.0586525	no	down	infC	-	gnl_HUI_1905BS33_1	300562	301122	+	COG0290(J:Translation, ribosomal structure and biogenesis)	COG0290(Translation initiation factor IF-3)	INFORMATION STORAGE AND PROCESSING	K02520	infC	translation initiation factor IF-3				PF00707.25(IF3_C:Translation initiation factor IF-3, C-terminal domain); PF05198.19(IF3_N:Translation initiation factor IF-3, N-terminal domain)			ABQ49528.1(bacterial translation initiation factor 3 (bIF-3) [Staphylococcus aureus subsp. aureus JH9] >AFH69911.1 Bacterial Protein Translation Initiation Factor 3 (IF-3) [Staphylococcus aureus subsp. aureus 71193] >AFR73712.1 translation initiation factor IF-3 [Staphylococcus aureus 08BA02176] >AGU55363.1 translation initiation factor IF-3 [Staphylococcus aureus subsp. aureus 6850] >AGU61760.1 …	sp|Q2FG56|IF3_STAA3(Translation initiation factor IF-3 OS=Staphylococcus aureus (strain USA300) OX=367830 GN=infC PE=3 SV=1)	ref_gene
1905BS33_00307	822	1308	1117	1706	2006	1826	577.75	552.43	553.55	863.81	1040.4	837.31	561.243	913.84	1.88341	0.913346	3.3144e-14	2.08144e-13	no	up	rpmI	-	gnl_HUI_1905BS33_1	301151	301351	+	COG0291(J:Translation, ribosomal structure and biogenesis)	COG0291(Ribosomal protein L35)	INFORMATION STORAGE AND PROCESSING	K02916	rpmI	large subunit ribosomal protein L35	map03010(Ribosome)	Genetic Information Processing	Translation	PF01632.22(Ribosomal_L35p:Ribosomal protein L35)	GO:0015934(cellular_component:large ribosomal subunit); GO:0005840(cellular_component:ribosome); GO:0022625(cellular_component:cytosolic large ribosomal subunit); GO:1990904(cellular_component:ribonucleoprotein complex); GO:0003735(molecular_function:structural constituent of ribosome); GO:0006412(biological_process:translation)	GO:0005198;GO:0110165;GO:0009987;GO:0008152;GO:0032991	WP_001125540.1(MULTISPECIES: 50S ribosomal protein L35 [Bacteria] >YP_500290.1 50S ribosomal protein L35 [Staphylococcus aureus subsp. aureus NCTC 8325] >A5ITK4.1 RecName: Full=50S ribosomal protein L35 [Staphylococcus aureus subsp. aureus JH9] >A6QHL3.1 RecName: Full=50S ribosomal protein L35 [Staphylococcus aureus subsp. aureus str. Newman] >A6U2E7.1 RecName: Full=50S ribosomal protein L35 [Sta…	sp|A7X3A2|RL35_STAA1(50S ribosomal protein L35 OS=Staphylococcus aureus (strain Mu3 / ATCC 700698) OX=418127 GN=rpmI PE=3 SV=1)	ref_gene
1905BS33_00308	517	660	602	731	664	744	159.18	125.29	134.17	161.44	148.26	148.8	139.547	152.833	1.30877	0.388207	0.000938226	0.00201956	no	up	rplT	-	gnl_HUI_1905BS33_1	301398	301754	+	COG0292(J:Translation, ribosomal structure and biogenesis)	COG0292(Ribosomal protein L20)	INFORMATION STORAGE AND PROCESSING	K02887	rplT	large subunit ribosomal protein L20	map03010(Ribosome)	Genetic Information Processing	Translation	PF00453.21(Ribosomal_L20:Ribosomal protein L20)	GO:0005840(cellular_component:ribosome); GO:0022625(cellular_component:cytosolic large ribosomal subunit); GO:1990904(cellular_component:ribonucleoprotein complex); GO:0019843(molecular_function:rRNA binding); GO:0003735(molecular_function:structural constituent of ribosome); GO:0006412(biological_process:translation); GO:0000027(biological_process:ribosomal large subunit assembly)	GO:0005488;GO:0005198;GO:0110165;GO:0009987;GO:0008152;GO:0032991	WP_001138360.1(MULTISPECIES: 50S ribosomal protein L20 [Bacteria] >YP_500289.1 50S ribosomal protein L20 [Staphylococcus aureus subsp. aureus NCTC 8325] >A5ITK3.1 RecName: Full=50S ribosomal protein L20 [Staphylococcus aureus subsp. aureus JH9] >A6QHL2.1 RecName: Full=50S ribosomal protein L20 [Staphylococcus aureus subsp. aureus str. Newman] >A6U2E6.1 RecName: Full=50S ribosomal protein L20 [Sta…	sp|A7X3A1|RL20_STAA1(50S ribosomal protein L20 OS=Staphylococcus aureus (strain Mu3 / ATCC 700698) OX=418127 GN=rplT PE=3 SV=1)	ref_gene
1905BS33_00309	409	639	534	229	253	271	47.61	47.42	46.33	19.08	21.14	20.19	47.12	20.1367	0.522277	-0.937112	1.43009e-11	7.19915e-11	no	down	-	-	gnl_HUI_1905BS33_1	301896	302504	+	COG4112(R:General function prediction only)	COG4112(Predicted phosphoesterase YmaB, NUDIX family)	POORLY CHARACTERIZED							PF00293.31(NUDIX:NUDIX domain)	GO:0016787(molecular_function:hydrolase activity)	GO:0003824	WP_000032657.1(MULTISPECIES: NUDIX domain-containing protein [Staphylococcus] >YP_500287.1 hypothetical protein SAOUHSC_01782 [Staphylococcus aureus subsp. aureus NCTC 8325] >EGL92073.1 MutT/NUDIX family protein [Staphylococcus aureus subsp. aureus 21318] >EGS87142.1 hydrolase, NUDIX family [Staphylococcus aureus subsp. aureus 21259] >EGS87435.1 hydrolase, NUDIX family [Staphylococcus aureus subs…	sp|P50619|YMAB_BACSU(Protein YmaB OS=Bacillus subtilis (strain 168) OX=224308 GN=ymaB PE=2 SV=1)	ref_gene
1905BS33_00310	810	1121	1053	591	579	579	42.54	38.16	41.82	22.19	21.73	19.26	40.84	21.06	0.641939	-0.639493	5.5704e-08	2.00184e-07	no	down	-	-	gnl_HUI_1905BS33_1	302523	303452	+													WP_113525175.1(hypothetical protein [Staphylococcus aureus])		ref_gene
1905BS33_00311	14807	18127	16056	13345	11498	14331	612.97	487.83	503.95	394.77	339.76	374.97	534.917	369.833	0.865289	-0.208747	0.0236862	0.0400672	no	down	tig	-	gnl_HUI_1905BS33_1	303615	304916	+	COG0544(O:Posttranslational modification, protein turnover, chaperones)	COG0544(FKBP-type peptidyl-prolyl cis-trans isomerase (trigger factor))	CELLULAR PROCESSES AND SIGNALING	K03545	tig	trigger factor				PF05697.16(Trigger_N:Bacterial trigger factor protein (TF)); PF05698.17(Trigger_C:Bacterial trigger factor protein (TF) C-terminus); PF00254.31(FKBP_C:FKBP-type peptidyl-prolyl cis-trans isomerase)	GO:0005737(cellular_component:cytoplasm); GO:0006457(biological_process:protein folding); GO:0051301(biological_process:cell division); GO:0003755(molecular_function:peptidyl-prolyl cis-trans isomerase activity); GO:0015031(biological_process:protein transport); GO:0007049(biological_process:cell cycle)	GO:0110165;GO:0009987;GO:0003824;GO:0051179	WP_086096316.1(trigger factor [Staphylococcus aureus])	sp|Q2YTB4|TIG_STAAB(Trigger factor OS=Staphylococcus aureus (strain bovine RF122 / ET3-1) OX=273036 GN=tig PE=3 SV=1)	ref_gene
1905BS33_00312	9744	13039	11799	6491	6045	7991	353.27	307.74	324.72	168.14	156.37	182.94	328.577	169.15	0.643576	-0.635817	3.66758e-14	2.2861e-13	no	down	clpX	-	gnl_HUI_1905BS33_1	305067	306329	+	COG1219(O:Posttranslational modification, protein turnover, chaperones)	COG1219(ATP-dependent protease Clp, ATPase subunit ClpX)	CELLULAR PROCESSES AND SIGNALING	K03544	clpX	ATP-dependent Clp protease ATP-binding subunit ClpX	map04112(Cell cycle - Caulobacter)	Cellular Processes	Cell growth and death	PF07724.17(AAA_2:AAA domain (Cdc48 subfamily)); PF06689.16(zf-C4_ClpX:ClpX C4-type zinc finger); PF00004.32(AAA:ATPase family associated with various cellular activities (AAA)); PF10431.12(ClpB_D2-small:C-terminal, D2-small domain, of ClpB protein); PF07728.17(AAA_5:AAA domain (dynein-related subfamily)); PF13401.9(AAA_22:AAA domain); PF05496.15(RuvB_N:Holliday junction DNA helicase RuvB P-loop d…	GO:0051082(molecular_function:unfolded protein binding); GO:0140662(deleted:old GO); GO:0008270(molecular_function:zinc ion binding); GO:0016887(molecular_function:ATPase activity); GO:0006508(biological_process:proteolysis); GO:0046983(molecular_function:protein dimerization activity); GO:0008233(molecular_function:peptidase activity); GO:0005524(molecular_function:ATP binding)	GO:0005488;GO:0140657;GO:0003824;GO:0008152;GO:0044183	WP_000472293.1(MULTISPECIES: ATP-dependent Clp protease ATP-binding subunit ClpX [Staphylococcus] >Q6GG31.1 RecName: Full=ATP-dependent Clp protease ATP-binding subunit ClpX [Staphylococcus aureus subsp. aureus MRSA252] >ATV04353.1 ATP-dependent Clp protease ATP-binding subunit ClpX [Staphylococcus aureus O11] >EGS91443.1 ATP-dependent Clp protease, ATP-binding subunit ClpX [Staphylococcus aureus…	sp|Q6GG31|CLPX_STAAR(ATP-dependent Clp protease ATP-binding subunit ClpX OS=Staphylococcus aureus (strain MRSA252) OX=282458 GN=clpX PE=3 SV=1)	ref_gene
1905BS33_00313	690	1009	974	364	429	537	50.04	47.18	53.17	18.88	22.27	24.75	50.13	21.9667	0.541642	-0.884589	1.75796e-11	8.77929e-11	no	down	engB	-	gnl_HUI_1905BS33_1	306483	307073	+	COG0218(D:Cell cycle control, cell division, chromosome partitioning)	COG0218(GTP-binding protein EngB required for normal cell division)	CELLULAR PROCESSES AND SIGNALING	K03978	engB	GTP-binding protein				PF01926.26(MMR_HSR1:50S ribosome-binding GTPase); PF02421.21(FeoB_N:Ferrous iron transport protein B); PF00350.26(Dynamin_N:Dynamin family); PF03193.19(RsgA_GTPase:RsgA GTPase); PF04548.19(AIG1:AIG1 family)	GO:0005829(cellular_component:cytosol); GO:0046872(molecular_function:metal ion binding); GO:0000917(biological_process:barrier septum assembly); GO:0005525(molecular_function:GTP binding)	GO:0005488;GO:0110165;GO:0009987	WP_000867697.1(MULTISPECIES: ribosome biogenesis GTP-binding protein YihA/YsxC [Staphylococcus] >YP_500282.1 ribosome biogenesis GTP-binding protein YsxC [Staphylococcus aureus subsp. aureus NCTC 8325] >A5ITJ8.1 RecName: Full=Probable GTP-binding protein EngB [Staphylococcus aureus subsp. aureus JH9] >A6QHK7.1 RecName: Full=Probable GTP-binding protein EngB [Staphylococcus aureus subsp. aureus st…	sp|A7X395|ENGB_STAA1(Probable GTP-binding protein EngB OS=Staphylococcus aureus (strain Mu3 / ATCC 700698) OX=418127 GN=engB PE=3 SV=1)	ref_gene
1905BS33_00314	11159	15596	13430	14229	15578	17151	438.33	398.47	400.17	399.37	436.7	425.65	412.323	420.573	1.27516	0.350682	2.14585e-05	5.66217e-05	no	up	hemA	-	gnl_HUI_1905BS33_1	307290	308636	+	COG0373(H:Coenzyme transport and metabolism)	COG0373(Glutamyl-tRNA reductase)	METABOLISM	K02492	hemA	glutamyl-tRNA reductase [EC:1.2.1.70]	map00860(Porphyrin metabolism)	Metabolism	Metabolism of cofactors and vitamins	PF01488.23(Shikimate_DH:Shikimate / quinate 5-dehydrogenase); PF05201.18(GlutR_N:Glutamyl-tRNAGlu reductase, N-terminal domain); PF00745.23(GlutR_dimer:Glutamyl-tRNAGlu reductase, dimerisation domain); PF03807.20(F420_oxidored:NADP oxidoreductase coenzyme F420-dependent); PF02423.18(OCD_Mu_crystall:Ornithine cyclodeaminase/mu-crystallin family); PF13241.9(NAD_binding_7:Putative NAD(P)-binding)	GO:0006782(biological_process:protoporphyrinogen IX biosynthetic process); GO:0050661(molecular_function:NADP binding); GO:0008883(molecular_function:glutamyl-tRNA reductase activity)	GO:0005488;GO:0009987;GO:0003824;GO:0008152	WP_000545455.1(glutamyl-tRNA reductase [Staphylococcus aureus] >ALS70046.1 glutamyl-tRNA reductase [Staphylococcus aureus] >ALS72657.1 glutamyl-tRNA reductase [Staphylococcus aureus] >ALS85994.1 glutamyl-tRNA reductase [Staphylococcus aureus] >APE88724.1 glutamyl-tRNA reductase [Staphylococcus aureus] >ARH66963.1 glutamyl-tRNA reductase [Staphylococcus aureus])	sp|A7X393|HEM1_STAA1(Glutamyl-tRNA reductase OS=Staphylococcus aureus (strain Mu3 / ATCC 700698) OX=418127 GN=hemA PE=3 SV=1)	ref_gene
1905BS33_00315	327	351	327	297	342	340	23.64	16.36	17.79	15.36	17.69	15.62	19.2633	16.2233	1.05234	0.0736051	0.64038	0.714724	no	up	-	-	gnl_HUI_1905BS33_1	308658	309473	+	COG0755(O:Posttranslational modification, protein turnover, chaperones)	COG0755(ABC-type transport system involved in cytochrome c biogenesis, permease component)	CELLULAR PROCESSES AND SIGNALING	K02497	hemX	HemX protein				PF01578.23(Cytochrom_C_asm:Cytochrome C assembly protein)	GO:0016021(cellular_component:integral component of membrane); GO:0020037(molecular_function:heme binding); GO:0017004(biological_process:cytochrome complex assembly); GO:0005886(cellular_component:plasma membrane)	GO:0009987;GO:0110165;GO:0005488	WP_001157328.1(cytochrome c biogenesis protein [Staphylococcus aureus] >AFH69902.1 Putative heme export permease [Staphylococcus aureus subsp. aureus 71193] >AFR73702.1 putative membrane protein [Staphylococcus aureus 08BA02176] >ALS70045.1 cytochrome C assembly protein [Staphylococcus aureus] >ALS72656.1 cytochrome C assembly protein [Staphylococcus aureus] >ALS85993.1 cytochrome C assembly prot…	sp|P16645|HEMX_BACSU(Protein HemX OS=Bacillus subtilis (strain 168) OX=224308 GN=hemX PE=4 SV=2)	ref_gene
1905BS33_00316	942	1349	1232	1787	2253	2233	58.87	54.5	58.09	79.85	100.68	88.54	57.1533	89.69	1.94926	0.962925	4.6786e-17	3.76687e-16	no	up	hemC	-	gnl_HUI_1905BS33_1	309515	310441	+	COG0181(H:Coenzyme transport and metabolism)	COG0181(Porphobilinogen deaminase)	METABOLISM	K01749	hemC	hydroxymethylbilane synthase [EC:2.5.1.61]	map00860(Porphyrin metabolism)	Metabolism	Metabolism of cofactors and vitamins	PF01379.23(Porphobil_deam:Porphobilinogen deaminase, dipyromethane cofactor binding domain); PF03900.18(Porphobil_deamC:Porphobilinogen deaminase, C-terminal domain)	GO:0018160(biological_process:peptidyl-pyrromethane cofactor linkage); GO:0004418(molecular_function:hydroxymethylbilane synthase activity); GO:0006779(biological_process:porphyrin-containing compound biosynthetic process)	GO:0009987;GO:0003824;GO:0008152	WP_001230221.1(hydroxymethylbilane synthase [Staphylococcus aureus] >AFR73701.1 porphobilinogen deaminase [Staphylococcus aureus 08BA02176] >ALS70044.1 porphobilinogen deaminase [Staphylococcus aureus] >ALS72655.1 porphobilinogen deaminase [Staphylococcus aureus] >ALS85992.1 porphobilinogen deaminase [Staphylococcus aureus] >APE88722.1 hydroxymethylbilane synthase [Staphylococcus aureus])	sp|Q6G8Q5|HEM3_STAAS(Porphobilinogen deaminase OS=Staphylococcus aureus (strain MSSA476) OX=282459 GN=hemC PE=3 SV=1)	ref_gene
1905BS33_00317	297	569	428	277	426	323	30.92	37.88	33.3	20.64	31.81	21.48	34.0333	24.6433	0.885661	-0.175174	0.355362	0.442793	no	down	-	-	gnl_HUI_1905BS33_1	310463	311131	+	COG1587(H:Coenzyme transport and metabolism)	COG1587(Uroporphyrinogen-III synthase)	METABOLISM	K01719	hemD	uroporphyrinogen-III synthase [EC:4.2.1.75]	map00860(Porphyrin metabolism)	Metabolism	Metabolism of cofactors and vitamins	PF02602.18(HEM4:Uroporphyrinogen-III synthase HemD)	GO:0006782(biological_process:protoporphyrinogen IX biosynthetic process); GO:0006780(biological_process:uroporphyrinogen III biosynthetic process); GO:0004852(molecular_function:uroporphyrinogen-III synthase activity)	GO:0009987;GO:0003824;GO:0008152	WP_000805952.1(uroporphyrinogen-III synthase [Staphylococcus aureus] >AFH69900.1 Uroporphyrinogen-III synthase [Staphylococcus aureus subsp. aureus 71193] >AFR73700.1 uroporphyrinogen III synthase [Staphylococcus aureus 08BA02176] >ALS70043.1 uroporphyrinogen III synthase [Staphylococcus aureus] >ALS72654.1 uroporphyrinogen III synthase [Staphylococcus aureus] >ALS85991.1 uroporphyrinogen III syn…	sp|Q59294|HEM4_RUMJO(Porphyrin biosynthesis protein HemD OS=Ruminiclostridium josui OX=1499 GN=hemD PE=3 SV=1)	ref_gene
1905BS33_00318	1548	1996	1875	1029	999	1160	93.15	77.69	85.17	44.27	42.98	44.27	85.3367	43.84	0.639297	-0.645441	1.97719e-11	9.85454e-11	no	down	hemB	-	gnl_HUI_1905BS33_1	311134	312108	+	COG0113(H:Coenzyme transport and metabolism)	COG0113(Delta-aminolevulinic acid dehydratase, porphobilinogen synthase)	METABOLISM	K01698	hemB	porphobilinogen synthase [EC:4.2.1.24]	map00860(Porphyrin metabolism)	Metabolism	Metabolism of cofactors and vitamins	PF00490.24(ALAD:Delta-aminolevulinic acid dehydratase)	GO:0006783(biological_process:heme biosynthetic process); GO:0006782(biological_process:protoporphyrinogen IX biosynthetic process); GO:0004655(molecular_function:porphobilinogen synthase activity); GO:0008270(molecular_function:zinc ion binding); GO:0046872(molecular_function:metal ion binding); GO:0005829(cellular_component:cytosol)	GO:0110165;GO:0009987;GO:0003824;GO:0008152;GO:0005488	WP_000667126.1(MULTISPECIES: porphobilinogen synthase [Staphylococcus] >YP_500277.1 delta-aminolevulinic acid dehydratase [Staphylococcus aureus subsp. aureus NCTC 8325] >P64333.1 RecName: Full=Delta-aminolevulinic acid dehydratase; Short=ALAD; Short=ALADH; AltName: Full=Porphobilinogen synthase [Staphylococcus aureus subsp. aureus Mu50] >P64334.1 RecName: Full=Delta-aminolevulinic acid dehydrata…	sp|Q2FXR3|HEM2_STAA8(Delta-aminolevulinic acid dehydratase OS=Staphylococcus aureus (strain NCTC 8325 / PS 47) OX=93061 GN=hemB PE=3 SV=1)	ref_gene
1905BS33_00319	4353	6379	5436	4517	4472	4985	174.91	166.68	165.66	129.69	128.25	126.57	169.083	128.17	0.946344	-0.0795632	0.334896	0.42084	no	down	hemL1	-	gnl_HUI_1905BS33_1	312156	313442	+	COG0001(H:Coenzyme transport and metabolism)	COG0001(Glutamate-1-semialdehyde aminotransferase)	METABOLISM	K01845	hemL	glutamate-1-semialdehyde 2,1-aminomutase [EC:5.4.3.8]	map00860(Porphyrin metabolism)	Metabolism	Metabolism of cofactors and vitamins	PF00202.24(Aminotran_3:Aminotransferase class-III)	GO:0005737(cellular_component:cytoplasm); GO:0042286(molecular_function:glutamate-1-semialdehyde 2,1-aminomutase activity); GO:0006782(biological_process:protoporphyrinogen IX biosynthetic process); GO:0006779(biological_process:porphyrin-containing compound biosynthetic process); GO:0008483(molecular_function:transaminase activity); GO:0030170(molecular_function:pyridoxal phosphate binding)	GO:0110165;GO:0009987;GO:0003824;GO:0008152;GO:0005488	WP_001270858.1(glutamate-1-semialdehyde 2,1-aminomutase [Staphylococcus aureus] >AFH69898.1 Glutamate-1-semialdehyde 2,1-aminomutase [Staphylococcus aureus subsp. aureus 71193] >AFR73698.1 glutamate-1-semialdehyde aminotransferase [Staphylococcus aureus 08BA02176] >ALS70041.1 glutamate-1-semialdehyde aminotransferase [Staphylococcus aureus] >ALS72652.1 glutamate-1-semialdehyde aminotransferase [S…	sp|Q6GG38|GSA1_STAAR(Glutamate-1-semialdehyde 2,1-aminomutase 1 OS=Staphylococcus aureus (strain MRSA252) OX=282458 GN=hemL1 PE=3 SV=1)	ref_gene
1905BS33_00320	3544	4364	3772	4509	4061	5180	132.1	105.86	106.7	120.08	108.01	121.94	114.887	116.677	1.27259	0.347772	0.000198989	0.000470235	no	up	-	-	gnl_HUI_1905BS33_1	313644	314711	+	COG3180(R:General function prediction only)	COG3180(Uncharacterized membrane protein AbrB, regulator of aidB expression)	POORLY CHARACTERIZED	K07120		uncharacterized protein				PF05145.15(AbrB:Transition state regulatory protein AbrB); PF06826.15(Asp-Al_Ex:Predicted Permease Membrane Region)	GO:0004177(molecular_function:aminopeptidase activity); GO:0016021(cellular_component:integral component of membrane); GO:0010468(biological_process:regulation of gene expression)	GO:0003824;GO:0110165;GO:0065007	WP_000178008.1(AbrB family transcriptional regulator [Staphylococcus aureus] >ALS70040.1 aminopeptidase [Staphylococcus aureus] >ALS72651.1 aminopeptidase [Staphylococcus aureus] >ALS85988.1 aminopeptidase [Staphylococcus aureus] >APE88718.1 aminopeptidase [Staphylococcus aureus] >ARH66957.1 AbrB family transcriptional regulator [Staphylococcus aureus])	sp|P75747|ABRB_ECOLI(Putative regulator AbrB OS=Escherichia coli (strain K12) OX=83333 GN=abrB PE=3 SV=2)	ref_gene
1905BS33_00321	1486	2512	2100	2072	1898	2282	179.05	192.79	188.44	178.74	164.22	176.07	186.76	173.01	1.12886	0.174871	0.0907814	0.135983	no	up	tag	-	gnl_HUI_1905BS33_1	315494	314934	-	COG2818(L:Replication, recombination and repair)	COG2818(3-methyladenine DNA glycosylase Tag)	INFORMATION STORAGE AND PROCESSING	K01246	tag	DNA-3-methyladenine glycosylase I [EC:3.2.2.20]	map03410(Base excision repair)	Genetic Information Processing	Replication and repair	PF03352.16(Adenine_glyco:Methyladenine glycosylase)	GO:0006284(biological_process:base-excision repair); GO:0008725(molecular_function:DNA-3-methyladenine glycosylase activity)	GO:0009987;GO:0003824;GO:0008152;GO:0050896	WP_001001226.1(DNA-3-methyladenine glycosylase I [Staphylococcus aureus] >AFR73696.1 DNA-3-methyladenine glycosylase I [Staphylococcus aureus 08BA02176] >ALS70039.1 DNA-3-methyladenine glycosylase [Staphylococcus aureus] >ALS72650.1 DNA-3-methyladenine glycosylase [Staphylococcus aureus] >ALS85987.1 DNA-3-methyladenine glycosylase [Staphylococcus aureus] >APE88717.1 DNA-3-methyladenine glycosylas…	sp|P44321|3MGA_HAEIN(DNA-3-methyladenine glycosylase OS=Haemophilus influenzae (strain ATCC 51907 / DSM 11121 / KW20 / Rd) OX=71421 GN=tag PE=3 SV=1)	ref_gene
1905BS33_00322	3034	3792	3334	3993	4643	4815	54.43	44.5	45.6	51.15	59.33	54.36	48.1767	54.9467	1.43785	0.523911	1.62996e-07	5.61653e-07	no	up	valS	-	gnl_HUI_1905BS33_1	315897	318527	+	COG0525(J:Translation, ribosomal structure and biogenesis)	COG0525(Valyl-tRNA synthetase)	INFORMATION STORAGE AND PROCESSING	K01873	valS	valyl-tRNA synthetase [EC:6.1.1.9]	map00970(Aminoacyl-tRNA biosynthesis)	Genetic Information Processing	Translation	PF00133.25(tRNA-synt_1:tRNA synthetases class I (I, L, M and V)); PF08264.16(Anticodon_1:Anticodon-binding domain of tRNA ligase); PF09334.14(tRNA-synt_1g:tRNA synthetases class I (M)); PF10458.12(Val_tRNA-synt_C:Valyl tRNA synthetase tRNA binding arm); PF13603.9(tRNA-synt_1_2:Leucyl-tRNA synthetase, Domain 2); PF01406.22(tRNA-synt_1e:tRNA synthetases class I (C) catalytic domain)	GO:0005737(cellular_component:cytoplasm); GO:0004832(molecular_function:valine-tRNA ligase activity); GO:0002161(molecular_function:aminoacyl-tRNA editing activity); GO:0005524(molecular_function:ATP binding); GO:0006438(biological_process:valyl-tRNA aminoacylation)	GO:0005488;GO:0009987;GO:0003824;GO:0008152;GO:0110165	WP_000425348.1(valine--tRNA ligase [Staphylococcus aureus] >AFH69895.1 Valyl-tRNA synthetase [Staphylococcus aureus subsp. aureus 71193] >ALS70038.1 valine--tRNA ligase [Staphylococcus aureus] >APE88716.1 valine--tRNA ligase [Staphylococcus aureus] >ARH66955.1 valine--tRNA ligase [Staphylococcus aureus] >ARH69672.1 valine--tRNA ligase [Staphylococcus aureus])	sp|A6U2D1|SYV_STAA2(Valine--tRNA ligase OS=Staphylococcus aureus (strain JH1) OX=359787 GN=valS PE=3 SV=1)	ref_gene
1905BS33_00323	1359	1618	1507	2144	1881	2319	56.85	44	47.79	64.09	56.17	61.32	49.5467	60.5267	1.5302	0.613716	1.91772e-09	7.93625e-09	no	up	fpgS	-	gnl_HUI_1905BS33_1	318540	319811	+	COG0285(H:Coenzyme transport and metabolism)	COG0285(Folylpolyglutamate synthase/Dihydropteroate synthase)	METABOLISM	K11754	folC	dihydrofolate synthase / folylpolyglutamate synthase [EC:6.3.2.12 6.3.2.17]	map00790(Folate biosynthesis)	Metabolism	Metabolism of cofactors and vitamins	PF08245.15(Mur_ligase_M:Mur ligase middle domain); PF02875.24(Mur_ligase_C:Mur ligase family, glutamate ligase domain)	GO:0008841(molecular_function:dihydrofolate synthase activity); GO:0046872(molecular_function:metal ion binding); GO:0004326(molecular_function:tetrahydrofolylpolyglutamate synthase activity); GO:0005524(molecular_function:ATP binding)	GO:0005488;GO:0003824	WP_001108343.1(bifunctional folylpolyglutamate synthase/dihydrofolate synthase [Staphylococcus aureus] >AFH69894.1 Folylpolyglutamate synthase [Staphylococcus aureus subsp. aureus 71193] >AFR73694.1 putative folylpolyglutamate synthase [Staphylococcus aureus 08BA02176] >ALS70037.1 bifunctional folylpolyglutamate synthase/dihydrofolate synthase [Staphylococcus aureus] >ALS72648.1 bifunctional foly…	sp|Q05865|FOLC_BACSU(Dihydrofolate synthase/folylpolyglutamate synthase OS=Bacillus subtilis (strain 168) OX=224308 GN=folC PE=3 SV=2)	ref_gene
1905BS33_00324	16	13	18	5	18	24	1.53	0.79	1.29	0.34	1.23	1.46	1.20333	1.01	1.05241	0.0737034	0.904058	0.928672	no	up	comC	-	gnl_HUI_1905BS33_1	320073	320780	+	COG1989(N:Cell motility); COG1989(U:Intracellular trafficking, secretion, and vesicular transport)	COG1989(Prepilin signal peptidase PulO (type II secretory pathway) or related peptidase); COG1989(Prepilin signal peptidase PulO (type II secretory pathway) or related peptidase)	CELLULAR PROCESSES AND SIGNALING;CELLULAR PROCESSES AND SIGNALING	K02236	comC	leader peptidase (prepilin peptidase) / N-methyltransferase [EC:3.4.23.43 2.1.1.-]				PF06750.16(DiS_P_DiS:Bacterial Peptidase A24 N-terminal domain)	GO:0006508(biological_process:proteolysis); GO:0008233(molecular_function:peptidase activity); GO:0016021(cellular_component:integral component of membrane)	GO:0003824;GO:0110165;GO:0008152	WP_162913464.1(A24 family peptidase, partial [Staphylococcus aureus])	sp|A5F385|LEP4_VIBC3(Prepilin leader peptidase/N-methyltransferase OS=Vibrio cholerae serotype O1 (strain ATCC 39541 / Classical Ogawa 395 / O395) OX=345073 GN=tcpJ PE=3 SV=1)	ref_gene
1905BS33_00325	112	110	83	140	161	126	9.87	6.22	5.48	8.82	10.16	7.07	7.19	8.68333	1.51545	0.599743	0.0153829	0.0269468	no	up	-	-	gnl_HUI_1905BS33_1	320777	321463	+	COG2003(L:Replication, recombination and repair)	COG2003(DNA repair protein RadC, contains a helix-hairpin-helix DNA-binding motif)	INFORMATION STORAGE AND PROCESSING	K03630	radC	DNA repair protein RadC				PF04002.18(RadC:RadC-like JAB domain); PF20582.1(UPF0758_N:UPF0758 N-terminal)	GO:0006508(biological_process:proteolysis); GO:0046872(molecular_function:metal ion binding); GO:0008237(molecular_function:metallopeptidase activity)	GO:0003824;GO:0005488;GO:0008152	WP_000692886.1(MULTISPECIES: DNA repair protein RadC [Staphylococcus] >EGS87283.1 DNA repair protein RadC [Staphylococcus aureus subsp. aureus 21259] >EGS87553.1 DNA repair protein RadC [Staphylococcus aureus subsp. aureus 21266] >EHS19957.1 DNA repair protein RadC [Staphylococcus aureus subsp. aureus IS-55] >ETO56030.1 hypothetical protein Y002_04335 [Staphylococcus aureus MUM270] >SUN31684.1 DN…	sp|A6QHJ5|Y1555_STAAE(UPF0758 protein NWMN_1555 OS=Staphylococcus aureus (strain Newman) OX=426430 GN=NWMN_1555 PE=3 SV=1)	ref_gene
1905BS33_00326	561	826	670	452	321	400	216.4	194.86	185.67	125.11	90.04	100.35	198.977	105.167	0.624821	-0.678485	2.29405e-06	6.819e-06	no	down	-	-	gnl_HUI_1905BS33_1	321531	321815	+											GO:0016021(cellular_component:integral component of membrane)	GO:0110165	WP_000171859.1(MULTISPECIES: hypothetical protein [Staphylococcus] >YP_500267.1 hypothetical protein SAOUHSC_01762 [Staphylococcus aureus subsp. aureus NCTC 8325] >EGL94730.1 hypothetical protein SA21318_2125 [Staphylococcus aureus subsp. aureus 21318] >EGS87218.1 hypothetical protein SA21259_1515 [Staphylococcus aureus subsp. aureus 21259] >EGS87432.1 hypothetical protein SA21266_0127 [Staphyloc…		ref_gene
1905BS33_00327	1163	2009	1740	1304	1091	1518	126.73	139.84	141.56	101.72	85.31	105.75	136.043	97.5933	0.874924	-0.19277	0.105603	0.15586	no	down	-	-	gnl_HUI_1905BS33_1	322289	322762	+										PF16284.8(DUF4930:Domain of unknown function (DUF4930))	GO:0016021(cellular_component:integral component of membrane)	GO:0110165	WP_094979085.1(DUF4930 family protein [Staphylococcus aureus] >OZX60151.1 hypothetical protein AKG87_02495 [Staphylococcus aureus])		ref_gene
1905BS33_00328	2029	2802	2638	1788	1284	1609	149.37	132.96	146.15	94.15	67.66	75.31	142.827	79.04	0.684722	-0.54641	7.17725e-06	1.99439e-05	no	down	mreC	-	gnl_HUI_1905BS33_1	323153	323995	+	COG1792(D:Cell cycle control, cell division, chromosome partitioning); COG1792(Z:Cytoskeleton)	COG1792(Cell shape-determining protein MreC); COG1792(Cell shape-determining protein MreC)	CELLULAR PROCESSES AND SIGNALING;CELLULAR PROCESSES AND SIGNALING	K03570	mreC	rod shape-determining protein MreC				PF04085.17(MreC:rod shape-determining protein MreC)	GO:0016021(cellular_component:integral component of membrane); GO:0008360(biological_process:regulation of cell shape)	GO:0065007;GO:0110165	AFH69888.1(MreC [Staphylococcus aureus subsp. aureus 71193] >EIA15432.1 MreC [Staphylococcus aureus subsp. aureus DR10] >EOR48684.1 rod shape-determining protein MreC [Staphylococcus aureus subsp. aureus 112808A])	sp|Q8Y6Y4|MREC_LISMO(Cell shape-determining protein MreC OS=Listeria monocytogenes serovar 1/2a (strain ATCC BAA-679 / EGD-e) OX=169963 GN=mreC PE=1 SV=1)	ref_gene
1905BS33_00329	249	306	293	176	131	174	34.88	27.18	30.45	17.66	13.19	15.65	30.8367	15.5	0.614914	-0.701543	5.68606e-05	0.000143552	no	down	-	-	gnl_HUI_1905BS33_1	323995	324525	+	COG2891(M:Cell wall/membrane/envelope biogenesis)	COG2891(Cell shape-determining protein MreD)	CELLULAR PROCESSES AND SIGNALING	K03571	mreD	rod shape-determining protein MreD				PF04093.15(MreD:rod shape-determining protein MreD)	GO:0016021(cellular_component:integral component of membrane); GO:0008360(biological_process:regulation of cell shape); GO:0005886(cellular_component:plasma membrane)	GO:0065007;GO:0110165	WP_001259929.1(MULTISPECIES: rod shape-determining protein MreD [Staphylococcus] >SUN31679.1 Rod shape-determining protein MreD [Staphylococcus schleiferi] >ADQ76956.1 rod shape-determining protein MreD [Staphylococcus aureus subsp. aureus TCH60] >AFH69887.1 MreD [Staphylococcus aureus subsp. aureus 71193] >AFR73681.1 putative membrane protein [Staphylococcus aureus 08BA02176] >AIO21340.1 rod sha…		ref_gene
1905BS33_00330	6747.94	9589	7948.9	7733	7735	8193	1218.32	1088.51	1056.85	1000.36	1006.51	953.7	1121.23	986.857	1.06668	0.0931208	0.274976	0.356235	no	up	rplU	-	gnl_HUI_1905BS33_1	325012	325320	+	COG0261(J:Translation, ribosomal structure and biogenesis)	COG0261(Ribosomal protein L21)	INFORMATION STORAGE AND PROCESSING	K02888	rplU	large subunit ribosomal protein L21	map03010(Ribosome)	Genetic Information Processing	Translation	PF00829.24(Ribosomal_L21p:Ribosomal prokaryotic L21 protein)	GO:0005737(cellular_component:cytoplasm); GO:0005840(cellular_component:ribosome); GO:1990904(cellular_component:ribonucleoprotein complex); GO:0019843(molecular_function:rRNA binding); GO:0003735(molecular_function:structural constituent of ribosome); GO:0006412(biological_process:translation)	GO:0005488;GO:0005198;GO:0110165;GO:0009987;GO:0008152;GO:0032991	WP_000457386.1(MULTISPECIES: 50S ribosomal protein L21 [Bacteria] >YP_500262.1 50S ribosomal protein L21 [Staphylococcus aureus subsp. aureus NCTC 8325] >A5ITH1.1 RecName: Full=50S ribosomal protein L21 [Staphylococcus aureus subsp. aureus JH9] >A6QHI9.1 RecName: Full=50S ribosomal protein L21 [Staphylococcus aureus subsp. aureus str. Newman] >A6U2B5.1 RecName: Full=50S ribosomal protein L21 [Sta…	sp|A7X364|RL21_STAA1(50S ribosomal protein L21 OS=Staphylococcus aureus (strain Mu3 / ATCC 700698) OX=418127 GN=rplU PE=3 SV=1)	ref_gene
1905BS33_00331	651	820	667	788	740	741	277.93	213.36	203.89	241.46	230.05	205.83	231.727	225.78	1.1572	0.21064	0.0968767	0.143911	no	up	-	-	gnl_HUI_1905BS33_1	325326	325646	+	COG2868(S:Function unknown)	COG2868(Uncharacterized conserved protein YsxB, DUF464 family)	POORLY CHARACTERIZED	K07584	ysxB	uncharacterized protein				PF04327.15(Peptidase_Prp:Cysteine protease Prp)	GO:0006508(biological_process:proteolysis); GO:0008233(molecular_function:peptidase activity); GO:0005840(cellular_component:ribosome)	GO:0003824;GO:0008152;GO:0110165	WP_000633692.1(MULTISPECIES: ribosomal-processing cysteine protease Prp [Staphylococcus] >YP_500261.1 hypothetical protein SAOUHSC_01756 [Staphylococcus aureus subsp. aureus NCTC 8325] >4PEO_A Crystal structure of a hypothetical protein from Staphylococcus aureus. [Staphylococcus aureus] >4PEO_B Crystal structure of a hypothetical protein from Staphylococcus aureus. [Staphylococcus aureus] >7KLD_…	sp|P26942|YSXB_BACSU(Uncharacterized protein YsxB OS=Bacillus subtilis (strain 168) OX=224308 GN=ysxB PE=4 SV=2)	ref_gene
1905BS33_00332	3070	4078	3463	5904	4182	6039	1672.4	1343.67	1340.26	2311.21	1666.73	2142.62	1452.11	2040.19	1.64861	0.721251	5.52739e-10	2.41895e-09	no	up	rpmA	-	gnl_HUI_1905BS33_1	325658	325942	+	COG0211(J:Translation, ribosomal structure and biogenesis)	COG0211(Ribosomal protein L27)	INFORMATION STORAGE AND PROCESSING	K02899	rpmA	large subunit ribosomal protein L27	map03010(Ribosome)	Genetic Information Processing	Translation	PF01016.22(Ribosomal_L27:Ribosomal L27 protein)	GO:0003735(molecular_function:structural constituent of ribosome); GO:0022625(cellular_component:cytosolic large ribosomal subunit); GO:1990904(cellular_component:ribonucleoprotein complex); GO:0005840(cellular_component:ribosome); GO:0006412(biological_process:translation)	GO:0005198;GO:0110165;GO:0009987;GO:0008152;GO:0032991	WP_000916187.1(MULTISPECIES: 50S ribosomal protein L27 [Bacteria] >YP_500260.1 50S ribosomal protein L27 [Staphylococcus aureus subsp. aureus NCTC 8325] >A5ITG9.1 RecName: Full=50S ribosomal protein L27 [Staphylococcus aureus subsp. aureus JH9] >A6QHI7.1 RecName: Full=50S ribosomal protein L27 [Staphylococcus aureus subsp. aureus str. Newman] >A6U2B3.1 RecName: Full=50S ribosomal protein L27 [Sta…	sp|A7X362|RL27_STAA1(50S ribosomal protein L27 OS=Staphylococcus aureus (strain Mu3 / ATCC 700698) OX=418127 GN=rpmA PE=3 SV=1)	ref_gene
1905BS33_00333	2242	3012	2643	2051	1909	2102	87.67	76.62	78.4	57.31	53.28	51.93	80.8967	54.1733	0.837634	-0.255608	0.00572713	0.0109821	no	down	obg	-	gnl_HUI_1905BS33_1	326429	327721	+	COG0536(D:Cell cycle control, cell division, chromosome partitioning); COG0536(L:Replication, recombination and repair)	COG0536(GTPase involved in cell partioning and DNA repair); COG0536(GTPase involved in cell partioning and DNA repair)	CELLULAR PROCESSES AND SIGNALING;INFORMATION STORAGE AND PROCESSING	K03979	obgE	GTPase [EC:3.6.5.-]				PF01018.25(GTP1_OBG:GTP1/OBG); PF09269.14(DUF1967:Domain of unknown function (DUF1967)); PF01926.26(MMR_HSR1:50S ribosome-binding GTPase); PF02421.21(FeoB_N:Ferrous iron transport protein B)	GO:0005737(cellular_component:cytoplasm); GO:0000287(molecular_function:magnesium ion binding); GO:0003924(molecular_function:GTPase activity); GO:0042254(biological_process:ribosome biogenesis); GO:0005525(molecular_function:GTP binding)	GO:0005488;GO:0110165;GO:0009987;GO:0003824	AFH69883.1(GTP-binding protein CgtA (probably involved in DNA repair) [Staphylococcus aureus subsp. aureus 71193] >EIA15427.1 GTP-binding protein CgtA (probably involved in DNA repair) [Staphylococcus aureus subsp. aureus DR10])	sp|Q6GG60|OBG_STAAR(GTPase Obg OS=Staphylococcus aureus (strain MRSA252) OX=282458 GN=obg PE=3 SV=1)	ref_gene
1905BS33_00334	225	316	254	141	113	142	45.95	40.4	38.06	20.64	16.66	18.74	41.47	18.68	0.543396	-0.879923	6.27378e-07	2.01017e-06	no	down	-	-	gnl_HUI_1905BS33_1	327734	328189	+	COG4492(R:General function prediction only)	COG4492(ACT domain-containing protein, UPF0735 family)	POORLY CHARACTERIZED	K06209	pheB	chorismate mutase [EC:5.4.99.5]	map00400(Phenylalanine, tyrosine and tryptophan biosynthesis)	Metabolism	Amino acid metabolism	PF13291.9(ACT_4:ACT domain); PF01842.28(ACT:ACT domain)			A5ITG7.1(RecName: Full=UPF0735 ACT domain-containing protein SaurJH9_1700 [Staphylococcus aureus subsp. aureus JH9] >A6QHI5.1 RecName: Full=UPF0735 ACT domain-containing protein NWMN_1545 [Staphylococcus aureus subsp. aureus str. Newman] >A6U2B1.1 RecName: Full=UPF0735 ACT domain-containing protein SaurJH1_1733 [Staphylococcus aureus subsp. aureus JH1] >A7X359.1 RecName: Full=UPF0735 ACT domain-c…
1905BS33_00335	600	734	702	503	453	490	68.76	53.65	59.99	41.26	37.26	35.93	60.8	38.15	0.772246	-0.372868	0.00319193	0.00631847	no	down	ruvA	-	gnl_HUI_1905BS33_1	328203	328805	+	COG0632(L:Replication, recombination and repair)	COG0632(Holliday junction resolvasome RuvABC DNA-binding subunit)	INFORMATION STORAGE AND PROCESSING	K03550	ruvA	holliday junction DNA helicase RuvA [EC:5.6.2.4]	map03440(Homologous recombination)	Genetic Information Processing	Replication and repair	PF01330.24(RuvA_N:RuvA N terminal domain); PF14520.9(HHH_5:Helix-hairpin-helix domain); PF07499.16(RuvA_C:RuvA, C-terminal domain); PF11798.11(IMS_HHH:IMS family HHH motif)	GO:0006310(biological_process:DNA recombination); GO:0016787(molecular_function:hydrolase activity); GO:0009379(cellular_component:Holliday junction helicase complex); GO:0009378(molecular_function:four-way junction helicase activity); GO:0009432(biological_process:SOS response); GO:0006281(biological_process:DNA repair); GO:0016887(molecular_function:ATPase activity); GO:0003677(molecular_functi…	GO:0005488;GO:0140657;GO:0009987;GO:0003824;GO:0008152;GO:0032991;GO:0050896	WP_001837969.1(Holliday junction branch migration protein RuvA [Staphylococcus aureus] >EMS38500.1 Holliday junction ATP-dependent DNA helicase RuvA [Staphylococcus aureus KLT6])	sp|Q2FG85|RUVA_STAA3(Holliday junction ATP-dependent DNA helicase RuvA OS=Staphylococcus aureus (strain USA300) OX=367830 GN=ruvA PE=3 SV=1)	ref_gene
1905BS33_00336	1204	1586	1350	1200	1311	1426	68.76	58.64	58.24	49	53.52	51.62	61.88	51.38	1.03489	0.0494773	0.623138	0.701309	no	up	ruvB_1	-	gnl_HUI_1905BS33_1	328837	329841	+	COG2255(L:Replication, recombination and repair)	COG2255(Holliday junction resolvasome RuvABC, ATP-dependent DNA helicase subunit RuvB)	INFORMATION STORAGE AND PROCESSING	K03551	ruvB	holliday junction DNA helicase RuvB [EC:5.6.2.4]	map03440(Homologous recombination)	Genetic Information Processing	Replication and repair	PF05496.15(RuvB_N:Holliday junction DNA helicase RuvB P-loop domain); PF17864.4(AAA_lid_4:RuvB AAA lid domain); PF05491.16(RuvB_C:RuvB C-terminal winged helix domain); PF00004.32(AAA:ATPase family associated with various cellular activities (AAA)); PF07728.17(AAA_5:AAA domain (dynein-related subfamily))	GO:0006310(biological_process:DNA recombination); GO:0016787(molecular_function:hydrolase activity); GO:0009378(molecular_function:four-way junction helicase activity); GO:0016887(molecular_function:ATPase activity); GO:0006281(biological_process:DNA repair); GO:0009432(biological_process:SOS response); GO:0003677(molecular_function:DNA binding); GO:0005524(molecular_function:ATP binding)	GO:0005488;GO:0140657;GO:0009987;GO:0003824;GO:0008152;GO:0050896	WP_001005766.1(Holliday junction branch migration DNA helicase RuvB [Staphylococcus aureus] >AFH69880.1 RuvB [Staphylococcus aureus subsp. aureus 71193] >AFR73674.1 Holliday junction DNA helicase [Staphylococcus aureus 08BA02176] >ALS70024.1 ATP-dependent DNA helicase RuvB [Staphylococcus aureus] >ALS72629.1 ATP-dependent DNA helicase RuvB [Staphylococcus aureus] >ALS85965.1 ATP-dependent DNA hel…	sp|Q2FG86|RUVB_STAA3(Holliday junction ATP-dependent DNA helicase RuvB OS=Staphylococcus aureus (strain USA300) OX=367830 GN=ruvB PE=3 SV=1)	ref_gene
1905BS33_00337	777	984	878	779	845	960	42.54	34.9	36.34	30.49	33.06	33.3	37.9267	32.2833	1.06239	0.0873101	0.423273	0.512069	no	up	queA	-	gnl_HUI_1905BS33_1	329843	330868	+	COG0809(J:Translation, ribosomal structure and biogenesis)	COG0809(S-adenosylmethionine:tRNA-ribosyltransferase-isomerase (queuine synthetase))	INFORMATION STORAGE AND PROCESSING	K07568	queA	S-adenosylmethionine:tRNA ribosyltransferase-isomerase [EC:2.4.99.17]				PF02547.18(Queuosine_synth:Queuosine biosynthesis protein)	GO:0051075(molecular_function:S-adenosylmethionine:tRNA ribosyltransferase-isomerase activity); GO:0008616(biological_process:queuosine biosynthetic process); GO:0005737(cellular_component:cytoplasm)	GO:0110165;GO:0009987;GO:0003824;GO:0008152	AFH69879.1(S-adenosylmethionine:tRNA ribosyltransferase-isomerase [Staphylococcus aureus subsp. aureus 71193] >EIA15423.1 S-adenosylmethionine:tRNA ribosyltransferase-isomerase [Staphylococcus aureus subsp. aureus DR10])	sp|A7X356|QUEA_STAA1(S-adenosylmethionine:tRNA ribosyltransferase-isomerase OS=Staphylococcus aureus (strain Mu3 / ATCC 700698) OX=418127 GN=queA PE=3 SV=1)	ref_gene
1905BS33_00338	1169	1430	1180	981	1025	1130	57.47	45.61	43.9	34.47	35.99	35.16	48.9933	35.2067	0.899489	-0.152822	0.16538	0.23144	no	down	tgt	-	gnl_HUI_1905BS33_1	330891	332030	+	COG0343(J:Translation, ribosomal structure and biogenesis)	COG0343(Queuine/archaeosine tRNA-ribosyltransferase)	INFORMATION STORAGE AND PROCESSING	K00773	tgt	queuine tRNA-ribosyltransferase [EC:2.4.2.29]				PF01702.21(TGT:Queuine tRNA-ribosyltransferase)	GO:0005737(cellular_component:cytoplasm); GO:0101030(biological_process:tRNA-guanine transglycosylation); GO:0005829(cellular_component:cytosol); GO:0008479(molecular_function:queuine tRNA-ribosyltransferase activity); GO:0008616(biological_process:queuosine biosynthetic process); GO:0046872(molecular_function:metal ion binding); GO:0002099(biological_process:tRNA wobble guanine modification)	GO:0005488;GO:0110165;GO:0009987;GO:0003824;GO:0008152	AFH69878.1(Queuine tRNA-ribosyltransferase [Staphylococcus aureus subsp. aureus 71193] >EIA15422.1 Queuine tRNA-ribosyltransferase [Staphylococcus aureus subsp. aureus DR10] >QBS02416.1 Queuine trna-ribosyltransferase [Staphylococcus aureus])	sp|A7X354|TGT_STAA1(Queuine tRNA-ribosyltransferase OS=Staphylococcus aureus (strain Mu3 / ATCC 700698) OX=418127 GN=tgt PE=3 SV=1)	ref_gene
1905BS33_00339	418	640	535	590	502	627	216.22	200.54	196.93	219.24	189.75	211.18	204.563	206.723	1.18134	0.240426	0.0513693	0.0821386	no	up	yajC	-	gnl_HUI_1905BS33_1	332049	332309	+	COG1862(U:Intracellular trafficking, secretion, and vesicular transport)	COG1862(Protein translocase subunit YajC)	CELLULAR PROCESSES AND SIGNALING	K03210	yajC	preprotein translocase subunit YajC	map02024(Quorum sensing); map03070(Bacterial secretion system); map03060(Protein export)	Cellular Processes;Environmental Information Processing;Genetic Information Processing	Cellular community - prokaryotes;Membrane transport;Folding, sorting and degradation	PF02699.18(YajC:Preprotein translocase subunit); PF01330.24(RuvA_N:RuvA N terminal domain)	GO:0016021(cellular_component:integral component of membrane); GO:0005887(cellular_component:integral component of plasma membrane); GO:0005886(cellular_component:plasma membrane)	GO:0110165	WP_001160682.1(MULTISPECIES: preprotein translocase subunit YajC [Bacteria] >YP_500253.1 preprotein translocase subunit YajC [Staphylococcus aureus subsp. aureus NCTC 8325] >ATV04326.1 Preprotein translocase subunit YajC [Staphylococcus aureus O11] >EGL94745.1 preprotein translocase, YajC subunit [Staphylococcus aureus subsp. aureus 21318] >EGS87544.1 preprotein translocase, YajC subunit [Staphyl…	sp|Q9KDI4|YAJC_ALKHC(Sec translocon accessory complex subunit YajC OS=Alkalihalobacillus halodurans (strain ATCC BAA-125 / DSM 18197 / FERM 7344 / JCM 9153 / C-125) OX=272558 GN=yajC PE=3 SV=1)	ref_gene
1905BS33_00340	3778	4419	4015	4220	4382	4966	80.39	61.46	65.08	64.13	66.44	66.54	68.9767	65.7033	1.20038	0.263491	0.00609972	0.011608	no	up	secDF	-	gnl_HUI_1905BS33_1	332584	334863	+	COG0341(U:Intracellular trafficking, secretion, and vesicular transport)	COG0341(Preprotein translocase subunit SecF)	CELLULAR PROCESSES AND SIGNALING	K12257	secDF	SecD/SecF fusion protein	map02024(Quorum sensing); map03070(Bacterial secretion system); map03060(Protein export)	Cellular Processes;Environmental Information Processing;Genetic Information Processing	Cellular community - prokaryotes;Membrane transport;Folding, sorting and degradation	PF02355.19(SecD_SecF:Protein export membrane protein); PF07549.17(Sec_GG:SecD/SecF GG Motif); PF03176.18(MMPL:MMPL family)	GO:0015450(molecular_function:P-P-bond-hydrolysis-driven protein transmembrane transporter activity); GO:0016021(cellular_component:integral component of membrane); GO:0006605(biological_process:protein targeting); GO:0065002(biological_process:intracellular protein transmembrane transport); GO:0005886(cellular_component:plasma membrane); GO:0043952(biological_process:protein transport by the Sec…	GO:0140657;GO:0110165;GO:0005215;GO:0009987;GO:0051179	WP_000749801.1(protein translocase subunit SecDF [Staphylococcus aureus] >AFH69876.1 hypothetical protein ST398NM01_1700 [Staphylococcus aureus subsp. aureus 71193] >AFR73670.1 putative protein-export membrane protein [Staphylococcus aureus 08BA02176] >ALS70020.1 preprotein translocase subunit SecD [Staphylococcus aureus] >ALS72625.1 preprotein translocase subunit SecD [Staphylococcus aureus] >AL…	sp|O32047|SECDF_BACSU(Protein translocase subunit SecDF OS=Bacillus subtilis (strain 168) OX=224308 GN=secDF PE=1 SV=2)	ref_gene
1905BS33_00341	959	1116	1004	1524	1649	1730	20.54	15.62	16.38	23.31	25.16	23.33	17.5133	23.9333	1.72462	0.786283	1.36951e-12	7.39832e-12	no	up	-	-	gnl_HUI_1905BS33_1	335066	337339	+	COG0608(L:Replication, recombination and repair)	COG0608(ssDNA-specific exonuclease RecJ, DHH superfamily, may be involved in archaeal DNA replication intiation)	INFORMATION STORAGE AND PROCESSING	K07462	recJ	single-stranded-DNA-specific exonuclease [EC:3.1.-.-]	map03430(Mismatch repair); map03440(Homologous recombination); map03410(Base excision repair)	Genetic Information Processing;Genetic Information Processing;Genetic Information Processing	Replication and repair;Replication and repair;Replication and repair	PF10141.12(ssDNA-exonuc_C:Single-strand DNA-specific exonuclease, C terminal domain); PF17768.4(RecJ_OB:RecJ OB domain); PF02272.22(DHHA1:DHHA1 domain); PF01368.23(DHH:DHH family)	GO:0006310(biological_process:DNA recombination); GO:0008409(molecular_function:5'-3' exonuclease activity); GO:0003676(molecular_function:nucleic acid binding); GO:0006281(biological_process:DNA repair)	GO:0005488;GO:0009987;GO:0003824;GO:0008152;GO:0050896	WP_000595008.1(single-stranded-DNA-specific exonuclease RecJ [Staphylococcus aureus] >AFH69875.1 RecJ [Staphylococcus aureus subsp. aureus 71193] >AFR73669.1 putative single-stranded-DNA-specific exonuclease [Staphylococcus aureus 08BA02176] >ALS70019.1 single-stranded-DNA-specific exonuclease RecJ [Staphylococcus aureus] >ALS72624.1 single-stranded-DNA-specific exonuclease RecJ [Staphylococcus a…	sp|O32044|RECJ_BACSU(Single-stranded-DNA-specific exonuclease RecJ OS=Bacillus subtilis (strain 168) OX=224308 GN=recJ PE=3 SV=1)	ref_gene
1905BS33_00342	848	1137	978	1344	1111	1304	119.16	101.3	101.93	135.25	112.25	117.63	107.463	121.71	1.38361	0.468441	2.38508e-05	6.25398e-05	no	up	apt	-	gnl_HUI_1905BS33_1	337361	337879	+	COG0503(F:Nucleotide transport and metabolism)	COG0503(Adenine/guanine phosphoribosyltransferase or related PRPP-binding protein)	METABOLISM	K00759	apt	adenine phosphoribosyltransferase [EC:2.4.2.7]	map01232(Nucleotide metabolism); map00230(Purine metabolism)	Metabolism;Metabolism	Global and overview maps;Nucleotide metabolism	PF00156.30(Pribosyltran:Phosphoribosyl transferase domain); PF14681.9(UPRTase:Uracil phosphoribosyltransferase)	GO:0005737(cellular_component:cytoplasm); GO:0004422(molecular_function:hypoxanthine phosphoribosyltransferase activity); GO:0016208(molecular_function:AMP binding); GO:0044209(biological_process:AMP salvage); GO:0052657(molecular_function:guanine phosphoribosyltransferase activity); GO:0003999(molecular_function:adenine phosphoribosyltransferase activity); GO:0006166(biological_process:purine ri…	GO:0005488;GO:0110165;GO:0008152;GO:0003824;GO:0009987	WP_000364542.1(MULTISPECIES: adenine phosphoribosyltransferase [Staphylococcus] >YP_500250.1 adenine phosphoribosyltransferase [Staphylococcus aureus subsp. aureus NCTC 8325] >A5ITF9.1 RecName: Full=Adenine phosphoribosyltransferase; Short=APRT [Staphylococcus aureus subsp. aureus JH9] >A6QHH7.1 RecName: Full=Adenine phosphoribosyltransferase; Short=APRT [Staphylococcus aureus subsp. aureus str. …	sp|A7X350|APT_STAA1(Adenine phosphoribosyltransferase OS=Staphylococcus aureus (strain Mu3 / ATCC 700698) OX=418127 GN=apt PE=3 SV=1)	ref_gene
1905BS33_00343	5810	8399	7240	8901	10740	11778	117.9	111.42	111.94	128.99	155.28	150.48	113.753	144.917	1.59966	0.677762	2.49469e-12	1.32208e-11	no	up	relA	-	gnl_HUI_1905BS33_1	338286	340496	+	COG0317(T:Signal transduction mechanisms); COG0317(K:Transcription)	COG0317((p)ppGpp synthase/hydrolase, HD superfamily); COG0317((p)ppGpp synthase/hydrolase, HD superfamily)	CELLULAR PROCESSES AND SIGNALING;INFORMATION STORAGE AND PROCESSING	K01139	spoT	GTP diphosphokinase / guanosine-3',5'-bis(diphosphate) 3'-diphosphatase [EC:2.7.6.5 3.1.7.2]	map00230(Purine metabolism)	Metabolism	Nucleotide metabolism	PF13328.9(HD_4:HD domain); PF04607.20(RelA_SpoT:Region found in RelA / SpoT proteins); PF02824.24(TGS:TGS domain); PF13291.9(ACT_4:ACT domain); PF01966.25(HD:HD domain); PF19296.2(RelA_AH_RIS:RelA/SpoT, AH and RIS domains); PF01842.28(ACT:ACT domain)	GO:0008728(molecular_function:GTP diphosphokinase activity); GO:0016310(biological_process:phosphorylation); GO:0016301(molecular_function:kinase activity); GO:0015970(biological_process:guanosine tetraphosphate biosynthetic process); GO:0005524(molecular_function:ATP binding); GO:0005525(molecular_function:GTP binding)	GO:0008152;GO:0003824;GO:0009987;GO:0005488	Q6GG70.1(RecName: Full=GTP pyrophosphokinase; AltName: Full=(p)ppGpp synthase; AltName: Full=ATP:GTP 3'-pyrophosphotransferase; AltName: Full=ppGpp synthase I [Staphylococcus aureus subsp. aureus MRSA252] >ABD22858.1 GTP pyrophosphokinase [Staphylococcus aureus subsp. aureus USA300_FPR3757] >ABX29639.1 GTP pyrophosphokinase [Staphylococcus aureus subsp. aureus USA300_TCH1516] >ADI98135.1 GTP pyro…
1905BS33_00344	546	786	739	1167	1366	1427	107.76	97.23	107.12	165.07	194.5	181.88	104.037	180.483	2.09156	1.06458	1.17946e-20	1.26077e-19	yes	up	dtd	-	gnl_HUI_1905BS33_1	340508	340960	+	COG1490(J:Translation, ribosomal structure and biogenesis)	COG1490(D-aminoacyl-tRNA deacylase)	INFORMATION STORAGE AND PROCESSING	K07560	dtd	D-aminoacyl-tRNA deacylase [EC:3.1.1.96]				PF02580.19(Tyr_Deacylase:D-Tyr-tRNA(Tyr) deacylase)	GO:0005737(cellular_component:cytoplasm); GO:0000049(molecular_function:tRNA binding); GO:0019478(biological_process:D-amino acid catabolic process); GO:0051499(molecular_function:D-aminoacyl-tRNA deacylase activity); GO:0106026(molecular_function:Gly-tRNA(Ala) hydrolase activity); GO:0043908(molecular_function:Ser(Gly)-tRNA(Ala) hydrolase activity)	GO:0005488;GO:0110165;GO:0009987;GO:0003824;GO:0008152	CRI12145.1(D-Tyr-tRNATyr deacylase [Staphylococcus aureus])	sp|Q6GG71|DTD_STAAR(D-aminoacyl-tRNA deacylase OS=Staphylococcus aureus (strain MRSA252) OX=282458 GN=dtd PE=3 SV=1)	ref_gene
1905BS33_00345	4389	6827	5610	5886	6503	6999	204.95	206.95	198.37	196.44	216.85	206.77	203.423	206.687	1.26537	0.339554	0.000204757	0.000482958	no	up	-	-	gnl_HUI_1905BS33_1	340957	341832	+	COG0860(M:Cell wall/membrane/envelope biogenesis)	COG0860(N-acetylmuramoyl-L-alanine amidase)	CELLULAR PROCESSES AND SIGNALING	K01448	amiABC	N-acetylmuramoyl-L-alanine amidase [EC:3.5.1.28]	map01503(Cationic antimicrobial peptide (CAMP) resistance)	Human Diseases	Drug resistance: antimicrobial	PF01520.21(Amidase_3:N-acetylmuramoyl-L-alanine amidase); PF08239.14(SH3_3:Bacterial SH3 domain)	GO:0008745(molecular_function:N-acetylmuramoyl-L-alanine amidase activity); GO:0071555(biological_process:cell wall organization); GO:0005576(cellular_component:extracellular region); GO:0009253(biological_process:peptidoglycan catabolic process); GO:0030288(cellular_component:outer membrane-bounded periplasmic space)	GO:0110165;GO:0009987;GO:0003824;GO:0008152	WP_103150991.1(N-acetylmuramoyl-L-alanine amidase [Staphylococcus aureus])	sp|Q2FG95|LYTH_STAA3(Probable cell wall amidase LytH OS=Staphylococcus aureus (strain USA300) OX=367830 GN=lytH PE=3 SV=1)	ref_gene
1905BS33_00346	329	543	442	384	469	495	12.24	13.15	12.48	10.21	12.45	11.63	12.6233	11.43	1.12784	0.173566	0.21804	0.292271	no	up	hisS	-	gnl_HUI_1905BS33_1	342293	343555	+	COG0124(J:Translation, ribosomal structure and biogenesis)	COG0124(Histidyl-tRNA synthetase)	INFORMATION STORAGE AND PROCESSING	K01892	hisS	histidyl-tRNA synthetase [EC:6.1.1.21]	map00970(Aminoacyl-tRNA biosynthesis)	Genetic Information Processing	Translation	PF13393.9(tRNA-synt_His:Histidyl-tRNA synthetase); PF00587.28(tRNA-synt_2b:tRNA synthetase class II core domain (G, H, P, S and T)); PF03129.23(HGTP_anticodon:Anticodon binding domain)	GO:0005737(cellular_component:cytoplasm); GO:0006427(biological_process:histidyl-tRNA aminoacylation); GO:0004821(molecular_function:histidine-tRNA ligase activity); GO:0005524(molecular_function:ATP binding)	GO:0110165;GO:0009987;GO:0003824;GO:0008152;GO:0005488	WP_000590826.1(MULTISPECIES: histidine--tRNA ligase [Staphylococcus] >YP_500246.1 histidyl-tRNA synthetase [Staphylococcus aureus subsp. aureus NCTC 8325] >A5ITF5.1 RecName: Full=Histidine--tRNA ligase; AltName: Full=Histidyl-tRNA synthetase; Short=HisRS [Staphylococcus aureus subsp. aureus JH9] >A6QHH3.1 RecName: Full=Histidine--tRNA ligase; AltName: Full=Histidyl-tRNA synthetase; Short=HisRS [S…	sp|A7X345|SYH_STAA1(Histidine--tRNA ligase OS=Staphylococcus aureus (strain Mu3 / ATCC 700698) OX=418127 GN=hisS PE=3 SV=1)	ref_gene
1905BS33_00347	1471	2112	1891	1703	1818	2067	40.26	37.72	39.37	33.29	35.48	35.67	39.1167	34.8133	1.11466	0.156605	0.0917937	0.137253	no	up	aspS	-	gnl_HUI_1905BS33_1	343571	345337	+	COG0173(J:Translation, ribosomal structure and biogenesis)	COG0173(Aspartyl-tRNA synthetase)	INFORMATION STORAGE AND PROCESSING	K01876	aspS	aspartyl-tRNA synthetase [EC:6.1.1.12]	map00970(Aminoacyl-tRNA biosynthesis)	Genetic Information Processing	Translation	PF00152.23(tRNA-synt_2:tRNA synthetases class II (D, K and N)); PF02938.17(GAD:GAD domain); PF01336.28(tRNA_anti-codon:OB-fold nucleic acid binding domain); PF01409.23(tRNA-synt_2d:tRNA synthetases class II core domain (F))	GO:0005737(cellular_component:cytoplasm); GO:0004815(molecular_function:aspartate-tRNA ligase activity); GO:0006422(biological_process:aspartyl-tRNA aminoacylation); GO:0005524(molecular_function:ATP binding); GO:0003676(molecular_function:nucleic acid binding)	GO:0110165;GO:0009987;GO:0003824;GO:0008152;GO:0005488	WP_084568206.1(aspartate--tRNA ligase [Staphylococcus aureus] >ARH75144.1 aspartate--tRNA ligase [Staphylococcus aureus] >HBI1030046.1 aspartate--tRNA ligase [Staphylococcus aureus] >HBI1460809.1 aspartate--tRNA ligase [Staphylococcus aureus])	sp|A7X344|SYD_STAA1(Aspartate--tRNA ligase OS=Staphylococcus aureus (strain Mu3 / ATCC 700698) OX=418127 GN=aspS PE=3 SV=1)	ref_gene
1905BS33_00348	8863	17272	14125	15670	15952	19061	409.49	518.11	494.25	517.44	526.3	557.11	473.95	533.617	1.39525	0.480528	3.98326e-05	0.000102101	no	up	-	-	gnl_HUI_1905BS33_1	345798	346571	+	COG1179(J:Translation, ribosomal structure and biogenesis)	COG1179(tRNA A37 threonylcarbamoyladenosine dehydratase)	INFORMATION STORAGE AND PROCESSING	K22132	tcdA	tRNA threonylcarbamoyladenosine dehydratase				PF00899.24(ThiF:ThiF family); PF03435.21(Sacchrp_dh_NADP:Saccharopine dehydrogenase NADP binding domain)	GO:0061605(molecular_function:molybdopterin-synthase adenylyltransferase activity); GO:0008641(molecular_function:small protein activating enzyme activity)	GO:0003824	WP_000682648.1(tRNA threonylcarbamoyladenosine dehydratase [Staphylococcus aureus] >AFH69868.1 ThiF/MoeB family protein [Staphylococcus aureus subsp. aureus 71193] >AFR73660.1 hypothetical protein C248_1670 [Staphylococcus aureus 08BA02176] >ALS70011.1 thiamine biosynthesis protein ThiF [Staphylococcus aureus] >ALS72616.1 thiamine biosynthesis protein ThiF [Staphylococcus aureus] >ALS85952.1 thia…	sp|O32037|TCDA_BACSU(tRNA threonylcarbamoyladenosine dehydratase OS=Bacillus subtilis (strain 168) OX=224308 GN=tcdA PE=3 SV=3)	ref_gene
1905BS33_00349	4265	5850	5053	3422	3268	4285	170.75	152.31	153.43	97.89	93.38	108.4	158.83	99.89	0.785462	-0.348388	5.12411e-05	0.000130413	no	down	-	-	gnl_HUI_1905BS33_1	348006	346732	-	COG2256(L:Replication, recombination and repair)	COG2256(Replication-associated recombination protein RarA (DNA-dependent ATPase))	INFORMATION STORAGE AND PROCESSING	K07478	ycaJ	putative ATPase				PF12002.11(MgsA_C:MgsA AAA+ ATPase C terminal); PF16193.8(AAA_assoc_2:AAA C-terminal domain); PF00004.32(AAA:ATPase family associated with various cellular activities (AAA)); PF05496.15(RuvB_N:Holliday junction DNA helicase RuvB P-loop domain); PF13173.9(AAA_14:AAA domain); PF00158.29(Sigma54_activat:Sigma-54 interaction domain); PF07728.17(AAA_5:AAA domain (dynein-related subfamily)); PF14532.9(…	GO:0006260(biological_process:DNA replication); GO:0016887(molecular_function:ATPase activity); GO:0005524(molecular_function:ATP binding); GO:0003677(molecular_function:DNA binding)	GO:0005488;GO:0009987;GO:0003824;GO:0008152	AFH69867.1(ATPase, AAA family [Staphylococcus aureus subsp. aureus 71193] >EIA15411.1 ATPase, AAA family [Staphylococcus aureus subsp. aureus DR10])	sp|O34528|YRVN_BACSU(Uncharacterized AAA domain-containing protein YrvN OS=Bacillus subtilis (strain 168) OX=224308 GN=yrvN PE=3 SV=1)	ref_gene
1905BS33_00350	1821	2960	2481	2735	3209	3668	270.16	277.94	272.61	290.62	342.48	349.67	273.57	327.59	1.45244	0.538478	3.88066e-07	1.27594e-06	no	up	cymR	-	gnl_HUI_1905BS33_1	348091	348513	+	COG1959(K:Transcription)	COG1959(DNA-binding transcriptional regulator, IscR family)	INFORMATION STORAGE AND PROCESSING	K17472	cymR	Rrf2 family transcriptional regulator, cysteine metabolism repressor				PF02082.23(Rrf2:Iron-dependent Transcriptional regulator)			WP_000704122.1(MULTISPECIES: Rrf2 family transcriptional regulator [Staphylococcus] >ATV04315.1 Hypothetical protein SaO11_01489 [Staphylococcus aureus O11] >EGL94739.1 HTH-type transcriptional regulator CymR [Staphylococcus aureus subsp. aureus 21318] >EGS87593.1 HTH-type transcriptional regulator CymR [Staphylococcus aureus subsp. aureus 21266] >EGS90706.1 HTH-type transcriptional regulator Cym…	sp|O34527|CYMR_BACSU(HTH-type transcriptional regulator CymR OS=Bacillus subtilis (strain 168) OX=224308 GN=cymR PE=1 SV=2)	ref_gene
1905BS33_00351	6832	13989	10997	34315	52327	51672	8417.63	10282	9430.58	30892.9	49333	41982.9	9376.73	40736.3	4.83937	2.27482	1.52205e-49	6.82748e-48	yes	up	-	-	gnl_HUI_1905BS33_1	348613	348795	+	COG3237(S:Function unknown)	COG3237(Uncharacterized conserved protein YjbJ, UPF0337 family)	POORLY CHARACTERIZED							PF05532.15(CsbD:CsbD-like)			WP_000752909.1(MULTISPECIES: CsbD family protein [Bacteria] >YP_500239.1 hypothetical protein SAOUHSC_01730 [Staphylococcus aureus subsp. aureus NCTC 8325] >Q2FXV1.1 RecName: Full=UPF0337 protein SAOUHSC_01730 [Staphylococcus aureus subsp. aureus NCTC 8325] >Q6G8U4.1 RecName: Full=UPF0337 protein SAS1561 [Staphylococcus aureus subsp. aureus MSSA476] >Q6GG78.1 RecName: Full=UPF0337 protein SAR1705…	sp|Q7A593|Y1452_STAAN(UPF0337 protein SA1452 OS=Staphylococcus aureus (strain N315) OX=158879 GN=SA1452 PE=1 SV=1)	ref_gene
1905BS33_00352	159	153	101	111	54	128	815.92	478.26	355.76	447.76	252.22	454.27	549.98	384.75	0.748778	-0.417391	0.157352	0.221315	no	down	-	-	gnl_HUI_1905BS33_1	348835	348981	+															ref_gene
1905BS33_00353	1384	2170	1776	823	895	1066	73.13	74.31	70.96	31.09	33.79	35.67	72.8	33.5167	0.571839	-0.806319	1.13744e-14	7.55888e-14	no	down	-	-	gnl_HUI_1905BS33_1	350231	349218	-	COG2141(H:Coenzyme transport and metabolism); COG2141(R:General function prediction only)	COG2141(Flavin-dependent oxidoreductase, luciferase family (includes alkanesulfonate monooxygenase SsuD and methylene tetrahydromethanopterin reductase)); COG2141(Flavin-dependent oxidoreductase, luciferase family (includes alkanesulfonate monooxygenase SsuD and methylene tetrahydromethanopterin reductase))	METABOLISM;POORLY CHARACTERIZED							PF00296.23(Bac_luciferase:Luciferase-like monooxygenase)	GO:0004497(molecular_function:monooxygenase activity); GO:0016705(molecular_function:oxidoreductase activity, acting on paired donors, with incorporation or reduction of molecular oxygen)	GO:0003824	WP_000985891.1(LLM class flavin-dependent oxidoreductase [Staphylococcus aureus] >AFH69863.1 Luciferase-like monooxygenase [Staphylococcus aureus subsp. aureus 71193] >AFR73655.1 putative oxygenase [Staphylococcus aureus 08BA02176] >ALS72611.1 hypothetical protein AUC49_08140 [Staphylococcus aureus] >ALS85947.1 hypothetical protein AUC50_08615 [Staphylococcus aureus] >APE88677.1 hypothetical prot…	sp|P96651|YDDN_BACSU(Uncharacterized protein YddN OS=Bacillus subtilis (strain 168) OX=224308 GN=yddN PE=4 SV=1)	ref_gene
1905BS33_00354	2762	3666	3082	3202	3592	4160	75.98	65.8	64.49	62.92	70.45	72.15	68.7567	68.5067	1.25069	0.322726	0.000613796	0.00136086	no	up	iscS_2	-	gnl_HUI_1905BS33_1	350542	351684	+	COG1104(E:Amino acid transport and metabolism)	COG1104(Cysteine desulfurase/Cysteine sulfinate desulfinase IscS or related enzyme, NifS family)	METABOLISM	K04487	iscS	cysteine desulfurase [EC:2.8.1.7]	map00730(Thiamine metabolism); map04122(Sulfur relay system)	Metabolism;Genetic Information Processing	Metabolism of cofactors and vitamins;Folding, sorting and degradation	PF00266.22(Aminotran_5:Aminotransferase class-V); PF01041.20(DegT_DnrJ_EryC1:DegT/DnrJ/EryC1/StrS aminotransferase family)	GO:0051536(molecular_function:iron-sulfur cluster binding); GO:0008483(molecular_function:transaminase activity); GO:0030170(molecular_function:pyridoxal phosphate binding); GO:0031071(molecular_function:cysteine desulfurase activity); GO:0044571(biological_process:[2Fe-2S] cluster assembly); GO:0046872(molecular_function:metal ion binding); GO:0016829(molecular_function:lyase activity)	GO:0005488;GO:0009987;GO:0003824;GO:0008152	WP_000409167.1(MULTISPECIES: cysteine desulfurase [Staphylococcus] >YP_500236.1 hypothetical protein SAOUHSC_01727 [Staphylococcus aureus subsp. aureus NCTC 8325] >EGS90574.1 aminotransferase, class V [Staphylococcus aureus subsp. aureus 21259] >EGS91390.1 aminotransferase, class V [Staphylococcus aureus subsp. aureus 21269] >EHS11780.1 aminotransferase, class V [Staphylococcus aureus subsp. aure…	sp|O34599|ISCS1_BACSU(Putative cysteine desulfurase IscS 1 OS=Bacillus subtilis (strain 168) OX=224308 GN=iscS1 PE=3 SV=2)	ref_gene
1905BS33_00355	2555	3217	2772	5754	6268	7141	106.98	87.56	87.99	172.17	187.35	189.01	94.1767	182.843	2.43094	1.28151	6.87859e-44	2.54103e-42	yes	up	mnmA	-	gnl_HUI_1905BS33_1	351685	352803	+	COG0482(J:Translation, ribosomal structure and biogenesis)	COG0482(tRNA U34 2-thiouridine synthase MnmA/TrmU, contains the PP-loop ATPase domain)	INFORMATION STORAGE AND PROCESSING	K00566	mnmA	tRNA-uridine 2-sulfurtransferase [EC:2.8.1.13]	map04122(Sulfur relay system)	Genetic Information Processing	Folding, sorting and degradation	PF03054.19(tRNA_Me_trans:tRNA methyl transferase HUP domain); PF20259.1(tRNA_Me_trans_M:tRNA methyl transferase PRC-barrel domain); PF20258.1(tRNA_Me_trans_C:Aminomethyltransferase beta-barrel domain); PF02540.20(NAD_synthase:NAD synthase); PF01171.23(ATP_bind_3:PP-loop family)	GO:0005737(cellular_component:cytoplasm); GO:0000049(molecular_function:tRNA binding); GO:0016783(molecular_function:sulfurtransferase activity); GO:0005524(molecular_function:ATP binding); GO:0006400(biological_process:tRNA modification); GO:0008168(molecular_function:methyltransferase activity); GO:0032259(biological_process:methylation); GO:0002143(biological_process:tRNA wobble position uridi…	GO:0005488;GO:0009987;GO:0003824;GO:0008152;GO:0110165	WP_000066097.1(MULTISPECIES: tRNA 2-thiouridine(34) synthase MnmA [Staphylococcus] >A5ITE6.1 RecName: Full=tRNA-specific 2-thiouridylase MnmA [Staphylococcus aureus subsp. aureus JH9] >A6QHG3.1 RecName: Full=tRNA-specific 2-thiouridylase MnmA [Staphylococcus aureus subsp. aureus str. Newman] >A6U290.1 RecName: Full=tRNA-specific 2-thiouridylase MnmA [Staphylococcus aureus subsp. aureus JH1] >A8Z4…	sp|A6U290|MNMA_STAA2(tRNA-specific 2-thiouridylase MnmA OS=Staphylococcus aureus (strain JH1) OX=359787 GN=mnmA PE=3 SV=1)	ref_gene
1905BS33_00356	537	815	735	342	382	475	55.51	53.89	56.79	25.3	28.32	31.37	55.3967	28.33	0.626921	-0.673645	1.82678e-07	6.24335e-07	no	down	yrrB	-	gnl_HUI_1905BS33_1	353491	354159	+	COG0457(R:General function prediction only)	COG0457(Tetratricopeptide (TPR) repeat)	POORLY CHARACTERIZED							PF00515.31(TPR_1:Tetratricopeptide repeat); PF07719.20(TPR_2:Tetratricopeptide repeat); PF13181.9(TPR_8:Tetratricopeptide repeat); PF13414.9(TPR_11:TPR repeat); PF13424.9(TPR_12:Tetratricopeptide repeat); PF14559.9(TPR_19:Tetratricopeptide repeat); PF13432.9(TPR_16:Tetratricopeptide repeat); PF13431.9(TPR_17:Tetratricopeptide repeat); PF13176.9(TPR_7:Tetratricopeptide repeat); PF12895.10(ANAPC3:A…			WP_250790232.1(tetratricopeptide repeat protein [Staphylococcus aureus] >MCM0577785.1 tetratricopeptide repeat protein [Staphylococcus aureus] >MCM0602923.1 tetratricopeptide repeat protein [Staphylococcus aureus])		ref_gene
1905BS33_00357	1515	2089	1750	2033	2489	2619	29.76	26.83	26.2	28.52	34.84	32.39	27.5967	31.9167	1.4545	0.540525	3.52594e-07	1.16695e-06	no	up	recD2	-	gnl_HUI_1905BS33_1	354161	356638	+	COG0507(L:Replication, recombination and repair)	COG0507(ATP-dependent exoDNAse (exonuclease V), alpha subunit, helicase superfamily I)	INFORMATION STORAGE AND PROCESSING	K03581	recD	exodeoxyribonuclease V alpha subunit [EC:3.1.11.5]	map03440(Homologous recombination)	Genetic Information Processing	Replication and repair	PF13604.9(AAA_30:AAA domain); PF13245.9(AAA_19:AAA domain); PF14490.9(HHH_4:Helix-hairpin-helix containing domain); PF18335.4(SH3_13:ATP-dependent RecD-like DNA helicase SH3 domain); PF13538.9(UvrD_C_2:UvrD-like helicase C-terminal domain); PF13086.9(AAA_11:AAA domain); PF01443.21(Viral_helicase1:Viral (Superfamily 1) RNA helicase); PF13087.9(AAA_12:AAA domain); PF00004.32(AAA:ATPase family assoc…	GO:0016787(molecular_function:hydrolase activity); GO:0043139(molecular_function:5'-3' DNA helicase activity); GO:0005524(molecular_function:ATP binding); GO:0016887(molecular_function:ATPase activity); GO:0003677(molecular_function:DNA binding)	GO:0005488;GO:0140657;GO:0003824	WP_001283310.1(ATP-dependent RecD-like DNA helicase [Staphylococcus aureus] >AFH69859.1 Exodeoxyribonuclease V alpha chain [Staphylococcus aureus subsp. aureus 71193] >AFR73651.1 hypothetical protein C248_1661 [Staphylococcus aureus 08BA02176] >ALS70002.1 RecD/TraA family helicase [Staphylococcus aureus] >ALS72607.1 RecD/TraA family helicase [Staphylococcus aureus] >ALS85943.1 RecD/TraA family he…	sp|O34481|RECDL_BACSU(ATP-dependent RecD-like DNA helicase OS=Bacillus subtilis (strain 168) OX=224308 GN=yrrC PE=3 SV=1)	ref_gene
1905BS33_00358	1423	1892	1788	2676	2911	3267	24.31	21.15	23.29	32.65	35.43	35.12	22.9167	34.4	1.88796	0.916825	9.1376e-23	1.15927e-21	no	up	alaS	-	gnl_HUI_1905BS33_1	356978	359611	+	COG0013(J:Translation, ribosomal structure and biogenesis)	COG0013(Alanyl-tRNA synthetase)	INFORMATION STORAGE AND PROCESSING	K01872	alaS	alanyl-tRNA synthetase [EC:6.1.1.7]	map00970(Aminoacyl-tRNA biosynthesis)	Genetic Information Processing	Translation	PF01411.22(tRNA-synt_2c:tRNA synthetases class II (A)); PF02272.22(DHHA1:DHHA1 domain); PF07973.17(tRNA_SAD:Threonyl and Alanyl tRNA synthetase second additional domain)	GO:0005737(cellular_component:cytoplasm); GO:0004813(molecular_function:alanine-tRNA ligase activity); GO:0000049(molecular_function:tRNA binding); GO:0008270(molecular_function:zinc ion binding); GO:0006419(biological_process:alanyl-tRNA aminoacylation); GO:0005524(molecular_function:ATP binding)	GO:0110165;GO:0009987;GO:0003824;GO:0008152;GO:0005488	AFH69858.1(Alanyl-tRNA synthetase [Staphylococcus aureus subsp. aureus 71193] >EHM78453.1 alanine--tRNA ligase [Staphylococcus aureus subsp. aureus 21331] >EIA15402.1 Alanyl-tRNA synthetase [Staphylococcus aureus subsp. aureus DR10] >EOR48508.1 alanyl-tRNA synthetase [Staphylococcus aureus subsp. aureus 112808A] >EZR34394.1 alanyl-tRNA synthetase [Staphylococcus aureus ZTA11/03130-3ST] >EZR34979.…
1905BS33_00359	1116	1797	1464	865	718	826	784.39	758.96	725.51	437.98	372.39	378.76	756.287	396.377	0.606089	-0.722398	5.48352e-10	2.40395e-09	no	down	-	-	gnl_HUI_1905BS33_1	359674	359934	+	COG4472(S:Function unknown)	COG4472(Uncharacterized conserved protein, UPF0297 family)	POORLY CHARACTERIZED							PF06135.15(IreB:IreB regulatory phosphoprotein)			AFH69857.1(putative cytosolic protein [Staphylococcus aureus subsp. aureus 71193] >AGU61704.1 Putative cytosolic protein [Staphylococcus aureus subsp. aureus CN1] >EIA15401.1 Putative cytosolic protein [Staphylococcus aureus subsp. aureus DR10] >BAR09082.1 putative cytosolic protein [Staphylococcus aureus] >BAR11806.1 putative cytosolic protein [Staphylococcus aureus])	sp|P60359|Y1445_STAAN(UPF0297 protein SA1445 OS=Staphylococcus aureus (strain N315) OX=158879 GN=SA1445 PE=1 SV=1)	ref_gene
1905BS33_00360	1465	2273	1887	1944	2004	2429	328.87	318.31	309.84	312.87	325.05	352.9	319.007	330.273	1.24046	0.310881	0.00100961	0.00216211	no	up	yrrK	-	gnl_HUI_1905BS33_1	359938	360366	+	COG0816(J:Translation, ribosomal structure and biogenesis); COG0816(L:Replication, recombination and repair); COG0816(K:Transcription)	COG0816(YqgF/RuvX protein, pre-16S rRNA maturation RNase/Holliday junction resolvase/anti-termination factor); COG0816(YqgF/RuvX protein, pre-16S rRNA maturation RNase/Holliday junction resolvase/anti-termination factor); COG0816(YqgF/RuvX protein, pre-16S rRNA maturation RNase/Holliday junction resolvase/anti-termination factor)	INFORMATION STORAGE AND PROCESSING;INFORMATION STORAGE AND PROCESSING;INFORMATION STORAGE AND PROCESSING	K07447	ruvX	putative pre-16S rRNA nuclease [EC:3.1.-.-]				PF03652.18(RuvX:Holliday junction resolvase)	GO:0004518(molecular_function:nuclease activity); GO:0005737(cellular_component:cytoplasm); GO:0004519(molecular_function:endonuclease activity); GO:0000967(biological_process:rRNA 5'-end processing); GO:0004386(molecular_function:helicase activity)	GO:0140657;GO:0110165;GO:0009987;GO:0003824;GO:0008152	WP_000939059.1(MULTISPECIES: Holliday junction resolvase RuvX [Staphylococcus] >YP_500229.1 Holliday junction resolvase-like protein [Staphylococcus aureus subsp. aureus NCTC 8325] >A5ITE1.1 RecName: Full=Putative pre-16S rRNA nuclease [Staphylococcus aureus subsp. aureus JH9] >A6QHF7.1 RecName: Full=Putative pre-16S rRNA nuclease [Staphylococcus aureus subsp. aureus str. Newman] >A6U285.1 RecNam…	sp|A6U285|YQGF_STAA2(Putative pre-16S rRNA nuclease OS=Staphylococcus aureus (strain JH1) OX=359787 GN=SaurJH1_1707 PE=3 SV=1)	ref_gene
1905BS33_00361	1394	2034	1739	2310	1900	2435	395.95	357.3	358.53	470.63	391.03	449.01	370.593	436.89	1.40471	0.490277	9.32887e-07	2.93661e-06	no	up	-	-	gnl_HUI_1905BS33_1	360381	360689	+	COG3906(S:Function unknown)	COG3906(Uncharacterized conserved protein YrzB, UPF0473 family)	POORLY CHARACTERIZED							PF06949.14(DUF1292:Protein of unknown function (DUF1292))			WP_000134779.1(MULTISPECIES: DUF1292 domain-containing protein [Bacteria] >YP_500228.1 hypothetical protein SAOUHSC_01719 [Staphylococcus aureus subsp. aureus NCTC 8325] >A5ITE0.1 RecName: Full=UPF0473 protein SaurJH9_1672 [Staphylococcus aureus subsp. aureus JH9] >A6QHF6.1 RecName: Full=UPF0473 protein NWMN_1516 [Staphylococcus aureus subsp. aureus str. Newman] >A6U284.1 RecName: Full=UPF0473 pr…	sp|Q7A598|Y1443_STAAN(UPF0473 protein SA1443 OS=Staphylococcus aureus (strain N315) OX=158879 GN=SA1443 PE=1 SV=1)	ref_gene
1905BS33_00362	181	284	188	166	183	171	19.82	19.86	15.37	13.01	14.38	11.97	18.35	13.12	0.877055	-0.18926	0.312172	0.397131	no	down	pcm	-	gnl_HUI_1905BS33_1	360974	361612	+	COG4122(J:Translation, ribosomal structure and biogenesis)	COG4122(tRNA 5-hydroxyU34 O-methylase TrmR/YrrM)	INFORMATION STORAGE AND PROCESSING							PF01596.20(Methyltransf_3:O-methyltransferase); PF13847.9(Methyltransf_31:Methyltransferase domain); PF13578.9(Methyltransf_24:Methyltransferase domain); PF01135.22(PCMT:Protein-L-isoaspartate(D-aspartate) O-methyltransferase (PCMT)); PF05175.17(MTS:Methyltransferase small domain); PF03602.18(Cons_hypoth95:Conserved hypothetical protein 95); PF13649.9(Methyltransf_25:Methyltransferase domain); PF…	GO:0016300(molecular_function:tRNA (uracil) methyltransferase activity); GO:0000287(molecular_function:magnesium ion binding); GO:0008171(molecular_function:O-methyltransferase activity)	GO:0003824;GO:0005488	WP_000342266.1(MULTISPECIES: O-methyltransferase [Staphylococcus] >YP_500227.1 hypothetical protein SAOUHSC_01718 [Staphylococcus aureus subsp. aureus NCTC 8325] >EGS84975.1 O-methyltransferase [Staphylococcus aureus subsp. aureus 21269] >EGS87467.1 O-methyltransferase [Staphylococcus aureus subsp. aureus 21266] >EGS90666.1 O-methyltransferase [Staphylococcus aureus subsp. aureus 21259] >EHS11964…	sp|O32036|TRMR_BACSU(tRNA 5-hydroxyuridine methyltransferase OS=Bacillus subtilis (strain 168) OX=224308 GN=trmR PE=1 SV=1)	ref_gene
1905BS33_00363	650	894	853	531	552	637	41.39	36.79	40.97	24.18	25.13	25.74	39.7167	25.0167	0.781853	-0.35503	0.00175845	0.00363858	no	down	ydcP	-	gnl_HUI_1905BS33_1	361615	362538	+	COG0826(J:Translation, ribosomal structure and biogenesis)	COG0826(23S rRNA C2501 and tRNA U34 5'-hydroxylation protein RlhA/YrrN/YrrO, U32 peptidase family)	INFORMATION STORAGE AND PROCESSING	K08303	prtC	U32 family peptidase [EC:3.4.-.-]	map05120(Epithelial cell signaling in Helicobacter pylori infection)	Human Diseases	Infectious disease: bacterial	PF01136.22(Peptidase_U32:Peptidase family U32)	GO:0016787(molecular_function:hydrolase activity); GO:0071704(biological_process:organic substance metabolic process)	GO:0003824;GO:0008152	WP_000137776.1(U32 family peptidase [Staphylococcus aureus] >AFR73645.1 putative peptidase [Staphylococcus aureus 08BA02176] >ALS69996.1 peptidase U32 [Staphylococcus aureus] >ALS72601.1 peptidase U32 [Staphylococcus aureus] >ALS85937.1 peptidase U32 [Staphylococcus aureus] >APE88667.1 peptidase U32 [Staphylococcus aureus])	sp|O32035|TRHP2_BACSU(tRNA hydroxylation protein P2 OS=Bacillus subtilis (strain 168) OX=224308 GN=trhP2 PE=3 SV=1)	ref_gene
1905BS33_00364	1553	2085	1678	1774	1699	2017	66.69	58.18	54.61	54.44	52.08	54.76	59.8267	53.76	1.12343	0.167912	0.0761173	0.117018	no	up	-	-	gnl_HUI_1905BS33_1	362550	363818	+	COG0826(J:Translation, ribosomal structure and biogenesis)	COG0826(23S rRNA C2501 and tRNA U34 5'-hydroxylation protein RlhA/YrrN/YrrO, U32 peptidase family)	INFORMATION STORAGE AND PROCESSING	K08303	prtC	U32 family peptidase [EC:3.4.-.-]	map05120(Epithelial cell signaling in Helicobacter pylori infection)	Human Diseases	Infectious disease: bacterial	PF01136.22(Peptidase_U32:Peptidase family U32); PF16325.8(Peptidase_U32_C:Peptidase family U32 C-terminal domain)	GO:0071704(biological_process:organic substance metabolic process); GO:0008233(molecular_function:peptidase activity); GO:0006508(biological_process:proteolysis); GO:0016787(molecular_function:hydrolase activity)	GO:0003824;GO:0008152	WP_000848304.1(MULTISPECIES: U32 family peptidase [Staphylococcus] >YP_500225.1 hypothetical protein SAOUHSC_01716 [Staphylococcus aureus subsp. aureus NCTC 8325] >ATV04301.1 Peptidase, U32 family [Staphylococcus aureus O11] >EGL90914.1 peptidase, U32 family [Staphylococcus aureus subsp. aureus 21318] >EGS84945.1 peptidase, U32 family [Staphylococcus aureus subsp. aureus 21269] >EGS87397.1 peptid…	sp|O32034|TRHP1_BACSU(tRNA hydroxylation protein P1 OS=Bacillus subtilis (strain 168) OX=224308 GN=trhP1 PE=3 SV=1)	ref_gene
1905BS33_00365	609	952	819	941	1064	1170	70.89	70.65	71.06	78.41	88.91	87.16	70.8667	84.8267	1.46277	0.548703	1.03045e-06	3.22119e-06	no	up	udk	-	gnl_HUI_1905BS33_1	363818	364441	+	COG0572(F:Nucleotide transport and metabolism)	COG0572(Uridine kinase)	METABOLISM	K00876	udk	uridine kinase [EC:2.7.1.48]	map00240(Pyrimidine metabolism); map01232(Nucleotide metabolism); map00983(Drug metabolism - other enzymes)	Metabolism;Metabolism;Metabolism	Nucleotide metabolism;Global and overview maps;Xenobiotics biodegradation and metabolism	PF00485.21(PRK:Phosphoribulokinase / Uridine kinase family); PF13238.9(AAA_18:AAA domain); PF01712.22(dNK:Deoxynucleoside kinase); PF13207.9(AAA_17:AAA domain); PF02492.22(cobW:CobW/HypB/UreG, nucleotide-binding domain)	GO:0005737(cellular_component:cytoplasm); GO:0044211(biological_process:CTP salvage); GO:0008655(biological_process:pyrimidine-containing compound salvage); GO:0016773(molecular_function:phosphotransferase activity, alcohol group as acceptor); GO:0016310(biological_process:phosphorylation); GO:0044206(biological_process:UMP salvage); GO:0004849(molecular_function:uridine kinase activity); GO:0005…	GO:0110165;GO:0005488;GO:0008152;GO:0003824;GO:0009987	WP_000648617.1(MULTISPECIES: uridine kinase [Staphylococcus] >YP_500224.1 uridine kinase [Staphylococcus aureus subsp. aureus NCTC 8325] >A5ITD6.1 RecName: Full=Uridine kinase; AltName: Full=Cytidine monophosphokinase; AltName: Full=Uridine monophosphokinase [Staphylococcus aureus subsp. aureus JH9] >A6QHF2.1 RecName: Full=Uridine kinase; AltName: Full=Cytidine monophosphokinase; AltName: Full=Ur…	sp|A7X320|URK_STAA1(Uridine kinase OS=Staphylococcus aureus (strain Mu3 / ATCC 700698) OX=418127 GN=udk PE=3 SV=1)	ref_gene
1905BS33_00366	1129	1822	1574	2644	2464	2779	190.42	193.67	195.89	319.47	299.31	301.83	193.327	306.87	1.91799	0.939593	7.76773e-21	8.41058e-20	no	up	greA	-	gnl_HUI_1905BS33_1	364469	364945	+	COG0782(K:Transcription)	COG0782(Transcription elongation factor, GreA/GreB family)	INFORMATION STORAGE AND PROCESSING	K03624	greA	transcription elongation factor GreA				PF03449.18(GreA_GreB_N:Transcription elongation factor, N-terminal); PF01272.22(GreA_GreB:Transcription elongation factor, GreA/GreB, C-term)	GO:0006354(biological_process:DNA-templated transcription, elongation); GO:0032784(biological_process:regulation of DNA-templated transcription, elongation); GO:0003746(molecular_function:translation elongation factor activity); GO:0070063(molecular_function:RNA polymerase binding); GO:0003677(molecular_function:DNA binding)	GO:0005488;GO:0065007;GO:0009987;GO:0008152;GO:0045182	WP_000431312.1(MULTISPECIES: transcription elongation factor GreA [Staphylococcus] >YP_500223.1 transcription elongation factor GreA [Staphylococcus aureus subsp. aureus NCTC 8325] >A5ITD5.1 RecName: Full=Transcription elongation factor GreA; AltName: Full=Transcript cleavage factor GreA [Staphylococcus aureus subsp. aureus JH9] >A6QHF1.1 RecName: Full=Transcription elongation factor GreA; AltNam…	sp|A7X319|GREA_STAA1(Transcription elongation factor GreA OS=Staphylococcus aureus (strain Mu3 / ATCC 700698) OX=418127 GN=greA PE=3 SV=1)	ref_gene
1905BS33_00367	292	518	389	177	197	268	25.67	29.24	25.65	11.13	12.41	15.02	26.8533	12.8533	0.586998	-0.768573	3.65673e-06	1.05462e-05	no	down	kipI_1	-	gnl_HUI_1905BS33_1	365270	366004	+	COG2049(E:Amino acid transport and metabolism)	COG2049(5-oxoprolinase subunit B/Allophanate hydrolase subunit 1)	METABOLISM	K06351	kipI	inhibitor of KinA				PF02682.19(CT_C_D:Carboxyltransferase domain, subdomain C and D)	GO:0017168(molecular_function:5-oxoprolinase (ATP-hydrolyzing) activity); GO:0005524(molecular_function:ATP binding)	GO:0005488;GO:0003824	WP_001825353.1(5-oxoprolinase subunit PxpB [Staphylococcus aureus] >AFH69849.1 KipI [Staphylococcus aureus subsp. aureus 71193] >EIA15393.1 KipI [Staphylococcus aureus subsp. aureus DR10])	sp|P60495|PXPB_BACSU(5-oxoprolinase subunit B OS=Bacillus subtilis (strain 168) OX=224308 GN=pxpB PE=1 SV=1)	ref_gene
1905BS33_00368	409	573	510	282	301	317	23.51	21.32	22.15	11.59	12.37	11.55	22.3267	11.8367	0.659161	-0.601297	6.35622e-06	1.77212e-05	no	down	kipA_1	-	gnl_HUI_1905BS33_1	365994	367004	+	COG1984(E:Amino acid transport and metabolism)	COG1984(5-oxoprolinase subunit C/Allophanate hydrolase subunit 2)	METABOLISM							PF02626.18(CT_A_B:Carboxyltransferase domain, subdomain A and B)	GO:0016787(molecular_function:hydrolase activity); GO:0005524(molecular_function:ATP binding)	GO:0003824;GO:0005488	WP_000023313.1(biotin-dependent carboxyltransferase family protein [Staphylococcus aureus] >AFH69848.1 hypothetical protein ST398NM01_1672 [Staphylococcus aureus subsp. aureus 71193] >AFR73640.1 hypothetical protein C248_1650 [Staphylococcus aureus 08BA02176] >ALS69991.1 allophanate hydrolase [Staphylococcus aureus] >ALS72596.1 allophanate hydrolase [Staphylococcus aureus] >ALS85932.1 allophanate…	sp|Q7WY77|PXPC_BACSU(5-oxoprolinase subunit C OS=Bacillus subtilis (strain 168) OX=224308 GN=pxpC PE=1 SV=2)	ref_gene
1905BS33_00446	3067	4346	3858	2002	2171	2383	121.34	111.83	115.78	56.6	61.3	59.57	116.317	59.1567	0.635355	-0.654366	1.8661e-13	1.09524e-12	no	down	cfiB	-	gnl_HUI_1905BS33_1	438246	439601	+	COG4770(I:Lipid transport and metabolism)	COG4770(Acetyl/propionyl-CoA carboxylase, alpha subunit)	METABOLISM	K01961	accC	acetyl-CoA carboxylase, biotin carboxylase subunit [EC:6.4.1.2 6.3.4.14]	map00720(Carbon fixation pathways in prokaryotes); map00640(Propanoate metabolism); map00061(Fatty acid biosynthesis); map00620(Pyruvate metabolism)	Metabolism;Metabolism;Metabolism;Metabolism	Energy metabolism;Carbohydrate metabolism;Lipid metabolism;Carbohydrate metabolism	PF02786.20(CPSase_L_D2:Carbamoyl-phosphate synthase L chain, ATP binding domain); PF00289.25(Biotin_carb_N:Biotin carboxylase, N-terminal domain); PF02785.22(Biotin_carb_C:Biotin carboxylase C-terminal domain); PF07478.16(Dala_Dala_lig_C:D-ala D-ala ligase C-terminus); PF02222.25(ATP-grasp:ATP-grasp domain); PF02655.17(ATP-grasp_3:ATP-grasp domain); PF08443.14(RimK:RimK-like ATP-grasp domain)	GO:0006633(biological_process:fatty acid biosynthetic process); GO:0016740(molecular_function:transferase activity); GO:0003989(molecular_function:acetyl-CoA carboxylase activity); GO:0004075(molecular_function:biotin carboxylase activity); GO:0046872(molecular_function:metal ion binding); GO:0016874(molecular_function:ligase activity); GO:0005524(molecular_function:ATP binding); GO:2001295(biolo…	GO:0005488;GO:0008152;GO:0003824;GO:0009987	WP_000756613.1(acetyl-CoA carboxylase biotin carboxylase subunit [Staphylococcus aureus] >AFH69767.1 Biotin carboxylase [Staphylococcus aureus subsp. aureus 71193] >ALS69913.1 acetyl-CoA carboxylase biotin carboxylase subunit [Staphylococcus aureus] >ALS72518.1 acetyl-CoA carboxylase biotin carboxylase subunit [Staphylococcus aureus] >ALS85854.1 acetyl-CoA carboxylase biotin carboxylase subunit […	sp|P49787|ACCC1_BACSU(Biotin carboxylase 1 OS=Bacillus subtilis (strain 168) OX=224308 GN=accC1 PE=3 SV=3)	ref_gene
1905BS33_00611	2800	3797	3573	2266	1986	2322	183.07	160.36	176.14	105.95	92.87	96.38	173.19	98.4	0.705083	-0.504136	7.91564e-08	2.80849e-07	no	down	-	-	gnl_HUI_1905BS33_1	617762	618601	+	COG1307(I:Lipid transport and metabolism)	COG1307(Fatty acid-binding protein DegV (function unknown))	METABOLISM	K25232	fakB	fatty acid kinase fatty acid binding subunit				PF02645.19(DegV:Uncharacterised protein, DegV family COG1307); PF13684.9(Dak1_2:Dihydroxyacetone kinase family)	GO:0016310(biological_process:phosphorylation); GO:0016301(molecular_function:kinase activity); GO:0008289(molecular_function:lipid binding)	GO:0009987;GO:0003824;GO:0005488;GO:0008152	WP_000166057.1(fatty acid kinase binding subunit FakB2 [Staphylococcus aureus] >AFH69664.1 hypothetical protein ST398NM01_1426 [Staphylococcus aureus subsp. aureus 71193] >AFR73455.1 hypothetical protein C248_1465 [Staphylococcus aureus 08BA02176] >ALS69739.1 fatty acid-binding protein DegV [Staphylococcus aureus] >ALS72415.1 fatty acid-binding protein DegV [Staphylococcus aureus] >ALS85689.1 fat…	sp|Q8NWR0|Y1315_STAAW(DegV domain-containing protein MW1315 OS=Staphylococcus aureus (strain MW2) OX=196620 GN=MW1315 PE=1 SV=1)	ref_gene
1905BS33_00371	186	280	215	144	137	191	16.16	15.62	14.01	8.95	8.53	10.57	15.2633	9.35	0.754828	-0.40578	0.0220818	0.037581	no	down	-	-	gnl_HUI_1905BS33_1	368830	369582	752	COG1540(E:Amino acid transport and metabolism)	COG1540(5-oxoprolinase subunit A)	METABOLISM	K07160	pxpA	5-oxoprolinase (ATP-hydrolysing) subunit A [EC:3.5.2.9]	map00480(Glutathione metabolism)	Metabolism	Metabolism of other amino acids	PF03746.19(LamB_YcsF:LamB/YcsF family)	GO:0005975(biological_process:carbohydrate metabolic process); GO:0017168(molecular_function:5-oxoprolinase (ATP-hydrolyzing) activity); GO:0005524(molecular_function:ATP binding)	GO:0005488;GO:0003824;GO:0008152	WP_001217224.1(5-oxoprolinase subunit PxpA [Staphylococcus aureus] >AFH69845.1 Lactam utilization protein LAMB [Staphylococcus aureus subsp. aureus 71193] >AFR73637.1 hypothetical protein C248_1647 [Staphylococcus aureus 08BA02176] >ALS69988.1 lactam utilization protein LamB [Staphylococcus aureus] >ALS72593.1 lactam utilization protein LamB [Staphylococcus aureus] >ALS85929.1 lactam utilization …	sp|Q2YT73|PXPA_STAAB(5-oxoprolinase subunit A OS=Staphylococcus aureus (strain bovine RF122 / ET3-1) OX=273036 GN=pxpA PE=3 SV=1)	ref_gene
1905BS33_00372	415	635	639	657	520	562	17.07	16.98	19.93	19.31	15.26	14.61	17.9933	16.3933	1.13382	0.18119	0.220133	0.294448	no	up	mntH_1	-	gnl_HUI_1905BS33_1	369594	370826	1232	COG1914(P:Inorganic ion transport and metabolism)	COG1914(Mn2+ or Fe2+ transporter, NRAMP family)	METABOLISM							PF01566.21(Nramp:Natural resistance-associated macrophage protein)	GO:0046873(molecular_function:metal ion transmembrane transporter activity); GO:0016021(cellular_component:integral component of membrane)	GO:0005215;GO:0110165	WP_000533225.1(divalent metal cation transporter [Staphylococcus aureus] >AFH69844.1 putative membrane spanning protein [Staphylococcus aureus subsp. aureus 71193] >AFR73636.1 putative membrane protein [Staphylococcus aureus 08BA02176] >ALS69987.1 iron transporter [Staphylococcus aureus] >ALS72592.1 iron transporter [Staphylococcus aureus] >ALS85928.1 iron transporter [Staphylococcus aureus])	sp|P42964|YCSG_BACSU(Uncharacterized membrane protein YcsG OS=Bacillus subtilis (strain 168) OX=224308 GN=ycsG PE=3 SV=4)	ref_gene
1905BS33_00373	808	1017	956	2142	1424	1858	35.93	29.37	32.21	68.07	45.21	52.25	32.5033	55.1767	2.12057	1.08445	4.30695e-15	2.98046e-14	yes	up	fido	-	gnl_HUI_1905BS33_1	371114	372334	1220	COG3177(K:Transcription)	COG3177(Fic family protein)	INFORMATION STORAGE AND PROCESSING							PF02661.21(Fic:Fic/DOC family)	GO:0005524(molecular_function:ATP binding)	GO:0005488	WP_000542317.1(Fic family protein [Staphylococcus aureus] >AFH69843.1 Fic family protein [Staphylococcus aureus subsp. aureus 71193] >AFR73635.1 Hypothetical protein C248_1645 [Staphylococcus aureus 08BA02176] >ALS69986.1 hypothetical protein AUC48_08230 [Staphylococcus aureus] >ALS72591.1 hypothetical protein AUC49_08040 [Staphylococcus aureus] >ALS85927.1 hypothetical protein AUC50_08515 [Staph…		ref_gene
1905BS33_00374	36	58	23	21	39	55	2.48	2.57	1.19	1.03	1.92	2.4	2.08	1.78333	1.06537	0.091357	0.828281	0.872752	no	up	entA	-	gnl_HUI_1905BS33_1	372662	373501	+				K11040	se	staphylococcal enterotoxin	map05150(Staphylococcus aureus infection)	Human Diseases	Infectious disease: bacterial	PF02876.20(Stap_Strp_tox_C:Staphylococcal/Streptococcal toxin, beta-grasp domain); PF01123.23(Stap_Strp_toxin:Staphylococcal/Streptococcal toxin, OB-fold domain)	GO:0005576(cellular_component:extracellular region); GO:0090729(molecular_function:toxin activity)	GO:0110165;GO:0090729	AFH69842.1(Enterotoxin [Staphylococcus aureus subsp. aureus 71193] >EIA15386.1 Enterotoxin [Staphylococcus aureus subsp. aureus DR10] >EZR34378.1 hypothetical protein V138_01596 [Staphylococcus aureus ZTA11/03130-3ST] >EZR34963.1 hypothetical protein V135_00961 [Staphylococcus aureus ZTA09/03576-9HST] >EZR38232.1 hypothetical protein V143_00657 [Staphylococcus aureus ZTA09/03739-9HSA] >EZR41897.1…
1905BS33_00375	18	6	4	1	0	0	12.52	2.51	1.96	0.5	0	0	5.66333	0.166667	0.0386513	-4.69334	0.00228186	0.00462634	yes	down	-	-	gnl_HUI_1905BS33_1	373973	373704	-											GO:0016021(cellular_component:integral component of membrane)	GO:0110165	WP_063815519.1(hypothetical protein [Staphylococcus aureus] >OAF72715.1 hypothetical protein A7J36_12860 [Staphylococcus aureus])		ref_gene
1905BS33_00376	468	675	597	582	447	589	42.86	39.66	40.97	38.14	29.34	34.39	41.1633	33.9567	1.01516	0.0217038	0.86747	0.901566	no	up	mtnN	-	gnl_HUI_1905BS33_1	374287	374973	+	COG0775(F:Nucleotide transport and metabolism); COG0775(H:Coenzyme transport and metabolism)	COG0775(Nucleoside phosphorylase/nucleosidase, includes 5'-methylthioadenosine/S-adenosylhomocysteine nucleosidase MtnN and futalosine hydrolase MqnB); COG0775(Nucleoside phosphorylase/nucleosidase, includes 5'-methylthioadenosine/S-adenosylhomocysteine nucleosidase MtnN and futalosine hydrolase MqnB)	METABOLISM;METABOLISM	K01243	mtnN	adenosylhomocysteine nucleosidase [EC:3.2.2.9]	map00270(Cysteine and methionine metabolism)	Metabolism	Amino acid metabolism	PF01048.23(PNP_UDP_1:Phosphorylase superfamily)	GO:0009164(biological_process:nucleoside catabolic process); GO:0008782(molecular_function:adenosylhomocysteine nucleosidase activity); GO:0019509(biological_process:L-methionine biosynthetic process from methylthioadenosine); GO:0019284(biological_process:L-methionine biosynthetic process from S-adenosylmethionine); GO:0008930(molecular_function:methylthioadenosine nucleosidase activity)	GO:0009987;GO:0003824;GO:0008152	WP_000579272.1(5'-methylthioadenosine/S-adenosylhomocysteine nucleosidase [Staphylococcus aureus] >AFR73631.1 5'-methylthioadenosine/S-adenosylhomocysteine nucleosidase [Staphylococcus aureus 08BA02176] >ALS69984.1 5'-methylthioadenosine nucleosidase [Staphylococcus aureus] >ALS72589.1 5'-methylthioadenosine nucleosidase [Staphylococcus aureus] >ALS85925.1 5'-methylthioadenosine nucleosidase [Sta…	sp|Q6GGA2|MTNN_STAAR(5'-methylthioadenosine/S-adenosylhomocysteine nucleosidase OS=Staphylococcus aureus (strain MRSA252) OX=282458 GN=mtnN PE=3 SV=1)	ref_gene
1905BS33_00377	188	298	258	321	352	393	29.13	29.18	29.57	35.62	39.25	39.16	29.2933	38.01	1.57053	0.651254	1.15464e-05	3.15953e-05	no	up	-	-	gnl_HUI_1905BS33_1	374993	375520	+	COG2179(R:General function prediction only)	COG2179(Predicted phosphohydrolase YqeG, HAD superfamily)	POORLY CHARACTERIZED	K07015	yqeG	putative phosphatase [EC:3.1.3.-]				PF13419.9(HAD_2:Haloacid dehalogenase-like hydrolase); PF13242.9(Hydrolase_like:HAD-hyrolase-like); PF08282.15(Hydrolase_3:haloacid dehalogenase-like hydrolase); PF09419.13(PGP_phosphatase:Mitochondrial PGP phosphatase); PF00702.29(Hydrolase:haloacid dehalogenase-like hydrolase)	GO:0008962(molecular_function:phosphatidylglycerophosphatase activity); GO:0016791(molecular_function:phosphatase activity); GO:0008967(molecular_function:phosphoglycolate phosphatase activity)	GO:0003824	WP_000524902.1(MULTISPECIES: YqeG family HAD IIIA-type phosphatase [Staphylococcus] >YP_500211.1 hypothetical protein SAOUHSC_01701 [Staphylococcus aureus subsp. aureus NCTC 8325] >ATV04289.1 Hypothetical protein SaO11_01463 [Staphylococcus aureus O11] >EGS84927.1 HAD phosphatase, family IIIA [Staphylococcus aureus subsp. aureus 21269] >EGS87512.1 HAD phosphatase, family IIIA [Staphylococcus aure…	sp|P54452|YQEG_BACSU(Probable phosphatase YqeG OS=Bacillus subtilis (strain 168) OX=224308 GN=yqeG PE=4 SV=1)	ref_gene
1905BS33_00378	476	540	456	691	745	891	24.47	18	17.73	25.39	27.36	29.01	20.0667	27.2533	1.70307	0.768135	4.14116e-09	1.66442e-08	no	up	yqeH	-	gnl_HUI_1905BS33_1	375521	376621	+	COG1161(J:Translation, ribosomal structure and biogenesis)	COG1161(Ribosome biogenesis GTPase RbgA)	INFORMATION STORAGE AND PROCESSING	K06948	yqeH	30S ribosome assembly GTPase				PF01926.26(MMR_HSR1:50S ribosome-binding GTPase); PF03193.19(RsgA_GTPase:RsgA GTPase); PF02421.21(FeoB_N:Ferrous iron transport protein B); PF00009.30(GTP_EFTU:Elongation factor Tu GTP binding domain)	GO:0005525(molecular_function:GTP binding)	GO:0005488	WP_001280151.1(ribosome biogenesis GTPase YqeH [Staphylococcus aureus] >AFH69838.1 GTP-binding protein [Staphylococcus aureus subsp. aureus 71193] >AFR73629.1 putative GTPase [Staphylococcus aureus 08BA02176] >ALS69982.1 ribosome biogenesis GTPase YqeH [Staphylococcus aureus] >ALS72587.1 ribosome biogenesis GTPase YqeH [Staphylococcus aureus] >ALS85923.1 ribosome biogenesis GTPase YqeH [Staphyloc…	sp|P54453|YQEH_BACSU(Uncharacterized protein YqeH OS=Bacillus subtilis (strain 168) OX=224308 GN=yqeH PE=1 SV=1)	ref_gene
1905BS33_00379	383	461	461	369	369	402	29.38	22.77	26.59	20.25	20.26	19.62	26.2467	20.0433	0.948216	-0.0767128	0.570821	0.652663	no	down	aroE	-	gnl_HUI_1905BS33_1	376635	377441	+	COG0169(E:Amino acid transport and metabolism)	COG0169(Shikimate 5-dehydrogenase)	METABOLISM	K00014	aroE	shikimate dehydrogenase [EC:1.1.1.25]	map00400(Phenylalanine, tyrosine and tryptophan biosynthesis); map00999(Biosynthesis of various plant secondary metabolites)	Metabolism;Metabolism	Amino acid metabolism;Biosynthesis of other secondary metabolites	PF08501.14(Shikimate_dh_N:Shikimate dehydrogenase substrate binding domain); PF18317.4(SDH_C:Shikimate 5'-dehydrogenase C-terminal domain); PF01488.23(Shikimate_DH:Shikimate / quinate 5-dehydrogenase); PF03435.21(Sacchrp_dh_NADP:Saccharopine dehydrogenase NADP binding domain)	GO:0008652(biological_process:cellular amino acid biosynthetic process); GO:0050661(molecular_function:NADP binding); GO:0009423(biological_process:chorismate biosynthetic process); GO:0004764(molecular_function:shikimate 3-dehydrogenase (NADP+) activity); GO:0019632(biological_process:shikimate metabolic process); GO:0009073(biological_process:aromatic amino acid family biosynthetic process)	GO:0009987;GO:0003824;GO:0008152;GO:0005488	WP_000666746.1(shikimate dehydrogenase [Staphylococcus aureus] >AFH69837.1 Shikimate 5-dehydrogenase [Staphylococcus aureus subsp. aureus 71193] >AFR73628.1 shikimate 5-dehydrogenase [Staphylococcus aureus 08BA02176] >ALS69981.1 shikimate dehydrogenase [Staphylococcus aureus] >ALS72586.1 shikimate dehydrogenase [Staphylococcus aureus] >ALS85922.1 shikimate dehydrogenase [Staphylococcus aureus])	sp|Q6GGA5|AROE_STAAR(Shikimate dehydrogenase (NADP(+)) OS=Staphylococcus aureus (strain MRSA252) OX=282458 GN=aroE PE=3 SV=1)	ref_gene
1905BS33_00380	52	65	55	33	29	37	28.33	21.42	21.29	12.92	11.56	13.13	23.68	12.5367	0.624	-0.680381	0.0380173	0.0622147	no	down	-	-	gnl_HUI_1905BS33_1	377445	377735	+	COG1534(J:Translation, ribosomal structure and biogenesis)	COG1534(RNA-binding protein YhbY)	INFORMATION STORAGE AND PROCESSING	K07574	yhbY	RNA-binding protein				PF01985.24(CRS1_YhbY:CRS1 / YhbY (CRM) domain)	GO:0003723(molecular_function:RNA binding)	GO:0005488	WP_000955234.1(MULTISPECIES: ribosome assembly RNA-binding protein YhbY [Staphylococcus] >ATV04286.1 RNA binding protein [Staphylococcus aureus O11] >MBH9614440.1 ribosome assembly RNA-binding protein YhbY [Staphylococcus aureus] >MCP8584156.1 ribosome assembly RNA-binding protein YhbY [Acinetobacter baumannii] >ADI98098.1 conserved hypothetical protein [Staphylococcus aureus subsp. aureus ED133]…	sp|P54454|YQEI_BACSU(Probable RNA-binding protein YqeI OS=Bacillus subtilis (strain 168) OX=224308 GN=yqeI PE=4 SV=1)	ref_gene
1905BS33_00381	512	694	587	497	476	623	69.35	59.66	59.03	48.2	46.34	54.14	62.68	49.56	0.966249	-0.0495335	0.67816	0.749273	no	down	nadD	-	gnl_HUI_1905BS33_1	377738	378307	+	COG1057(H:Coenzyme transport and metabolism)	COG1057(Nicotinate-nucleotide adenylyltransferase NadD)	METABOLISM	K00969	nadD	nicotinate-nucleotide adenylyltransferase [EC:2.7.7.18]	map00760(Nicotinate and nicotinamide metabolism)	Metabolism	Metabolism of cofactors and vitamins	PF01467.29(CTP_transf_like:Cytidylyltransferase-like)	GO:0009435(biological_process:NAD biosynthetic process); GO:0004515(molecular_function:nicotinate-nucleotide adenylyltransferase activity); GO:0005524(molecular_function:ATP binding)	GO:0005488;GO:0009987;GO:0003824;GO:0008152	WP_000725164.1(nicotinate (nicotinamide) nucleotide adenylyltransferase [Staphylococcus aureus] >AFH69835.1 Nicotinate-nucleotide adenylyltransferase [Staphylococcus aureus subsp. aureus 71193] >AFR73626.1 hypothetical protein C248_1636 [Staphylococcus aureus 08BA02176] >ALS69979.1 nicotinate-nicotinamide nucleotide adenylyltransferase [Staphylococcus aureus] >ALS72584.1 nicotinate-nicotinamide n…	sp|Q2FGD0|NADD_STAA3(Probable nicotinate-nucleotide adenylyltransferase OS=Staphylococcus aureus (strain USA300) OX=367830 GN=nadD PE=3 SV=1)	ref_gene
1905BS33_00382	886	1217	1169	854	900	1065	114.81	100.23	112.6	79.24	83.79	88.47	109.213	83.8333	0.937804	-0.0926419	0.378654	0.466493	no	down	-	-	gnl_HUI_1905BS33_1	378297	378881	+	COG1713(T:Signal transduction mechanisms); COG1713(R:General function prediction only)	COG1713(Diadenosine tetraphosphatase YqeK or a related HD superfamily phosphohydrolase); COG1713(Diadenosine tetraphosphatase YqeK or a related HD superfamily phosphohydrolase)	CELLULAR PROCESSES AND SIGNALING;POORLY CHARACTERIZED							PF01966.25(HD:HD domain)	GO:0016787(molecular_function:hydrolase activity); GO:0016779(molecular_function:nucleotidyltransferase activity); GO:0008803(molecular_function:bis(5'-nucleosyl)-tetraphosphatase (symmetrical) activity); GO:0000166(molecular_function:nucleotide binding); GO:0009435(biological_process:NAD biosynthetic process); GO:0046872(molecular_function:metal ion binding); GO:0005524(molecular_function:ATP bi…	GO:0005488;GO:0009987;GO:0003824;GO:0008152	SPZ97987.1(hydrolase [Staphylococcus aureus] >SUL69129.1 hydrolase [Staphylococcus aureus])	sp|Q2G297|AP4AH_STAA8(Bis(5'-nucleosyl)-tetraphosphatase, symmetrical OS=Staphylococcus aureus (strain NCTC 8325 / PS 47) OX=93061 GN=yqeK PE=1 SV=1)	ref_gene
1905BS33_00383	653	1143	900	511	566	587	229.15	246.13	227.61	128.65	144.26	133.92	234.297	135.61	0.681965	-0.55223	1.49155e-05	4.04619e-05	no	down	rsfS	-	gnl_HUI_1905BS33_1	378882	379235	+	COG0799(J:Translation, ribosomal structure and biogenesis)	COG0799(Ribosomal silencing factor RsfS, regulates association of 30S and 50S subunits)	INFORMATION STORAGE AND PROCESSING	K09710	ybeB	ribosome-associated protein				PF02410.18(RsfS:Ribosomal silencing factor during starvation)	GO:0005737(cellular_component:cytoplasm); GO:0017148(biological_process:negative regulation of translation); GO:0090071(biological_process:negative regulation of ribosome biogenesis); GO:0042256(biological_process:mature ribosome assembly)	GO:0065007;GO:0110165;GO:0009987	WP_001088020.1(MULTISPECIES: ribosome silencing factor [Staphylococcus] >6SJ5_A Chain A, Ribosomal silencing factor RsfS [Staphylococcus aureus] >6SJ5_B Chain B, Ribosomal silencing factor RsfS [Staphylococcus aureus] >ATV04283.1 Hypothetical protein SaO11_01457 [Staphylococcus aureus O11] >EGL91918.1 iojap-like protein [Staphylococcus aureus subsp. aureus 21318] >EGS84952.1 iojap-like protein [S…	sp|Q9KD89|IOJAP_ALKHC(Ribosomal silencing factor RsfS OS=Alkalihalobacillus halodurans (strain ATCC BAA-125 / DSM 18197 / FERM 7344 / JCM 9153 / C-125) OX=272558 GN=rsfS PE=1 SV=1)	ref_gene
1905BS33_00384	1071	1481	1210	1028	1007	1189	99.74	88.45	84.42	68.51	67.22	70.62	90.87	68.7833	0.933658	-0.099034	0.315183	0.399465	no	down	tam	-	gnl_HUI_1905BS33_1	379238	379954	+	COG4976(R:General function prediction only)	COG4976(Predicted methyltransferase, contains TPR repeat)	POORLY CHARACTERIZED							PF13649.9(Methyltransf_25:Methyltransferase domain); PF13847.9(Methyltransf_31:Methyltransferase domain); PF08241.15(Methyltransf_11:Methyltransferase domain); PF08242.15(Methyltransf_12:Methyltransferase domain); PF05401.14(NodS:Nodulation protein S (NodS)); PF13489.9(Methyltransf_23:Methyltransferase domain); PF07021.15(MetW:Methionine biosynthesis protein MetW); PF01209.21(Ubie_methyltran:ubiE…	GO:0008168(molecular_function:methyltransferase activity); GO:0017174(molecular_function:glycine N-methyltransferase activity); GO:0032259(biological_process:methylation); GO:0052730(molecular_function:sarcosine N-methyltransferase activity)	GO:0003824;GO:0008152	WP_000084838.1(class I SAM-dependent methyltransferase [Staphylococcus aureus] >AFH69832.1 Methyltransferase [Staphylococcus aureus subsp. aureus 71193] >AFR73623.1 hypothetical protein C248_1633 [Staphylococcus aureus 08BA02176] >ALS69976.1 methyltransferase [Staphylococcus aureus] >ALS72581.1 methyltransferase [Staphylococcus aureus] >ALS85917.1 methyltransferase [Staphylococcus aureus])	sp|C5D4V7|Y2453_GEOSW(Putative methyltransferase GWCH70_2453 OS=Geobacillus sp. (strain WCH70) OX=471223 GN=GWCH70_2453 PE=3 SV=1)	ref_gene
1905BS33_00385	114	161	124	142	173	199	9.08	8.25	7.42	8.09	9.86	10.08	8.25	9.34333	1.4025	0.488001	0.0126854	0.022664	no	up	comEA	-	gnl_HUI_1905BS33_1	380003	380680	+	COG1555(L:Replication, recombination and repair)	COG1555(DNA uptake protein ComE or related DNA-binding protein)	INFORMATION STORAGE AND PROCESSING	K02237	comEA	competence protein ComEA				PF12836.10(HHH_3:Helix-hairpin-helix motif); PF00633.26(HHH:Helix-hairpin-helix motif); PF14520.9(HHH_5:Helix-hairpin-helix domain); PF12826.10(HHH_2:Helix-hairpin-helix motif); PF10531.12(SLBB:SLBB domain); PF14579.9(HHH_6:Helix-hairpin-helix motif)	GO:0016021(cellular_component:integral component of membrane); GO:0003677(molecular_function:DNA binding); GO:0006281(biological_process:DNA repair)	GO:0005488;GO:0110165;GO:0009987;GO:0008152;GO:0050896	WP_001825349.1(ComEA family DNA-binding protein [Staphylococcus aureus] >AFH69831.1 ComE operon protein 1 [Staphylococcus aureus subsp. aureus 71193] >ARH66890.1 ComEA family DNA-binding protein [Staphylococcus aureus] >ARH69592.1 competence protein ComE [Staphylococcus aureus] >ARH72317.1 ComEA family DNA-binding protein [Staphylococcus aureus] >ARH75105.1 ComEA family DNA-binding protein [Staph…	sp|P39694|COMEA_BACSU(ComE operon protein 1 OS=Bacillus subtilis (strain 168) OX=224308 GN=comEA PE=1 SV=1)	ref_gene
1905BS33_00386	1627	2471	2148	1519	1351	1615	311.92	297.22	302.7	208.69	186.79	199.83	303.947	198.437	0.786859	-0.345822	0.000360731	0.000826786	no	down	tadA_1	-	gnl_HUI_1905BS33_1	380802	381233	+	COG2131(F:Nucleotide transport and metabolism)	COG2131(Deoxycytidylate deaminase)	METABOLISM	K01493	comEB	dCMP deaminase [EC:3.5.4.12]	map00240(Pyrimidine metabolism); map01232(Nucleotide metabolism)	Metabolism;Metabolism	Nucleotide metabolism;Global and overview maps	PF00383.26(dCMP_cyt_deam_1:Cytidine and deoxycytidylate deaminase zinc-binding region); PF14437.9(MafB19-deam:MafB19-like deaminase); PF18772.4(APOBEC2:APOBEC2)	GO:0004132(molecular_function:dCMP deaminase activity); GO:0006220(biological_process:pyrimidine nucleotide metabolic process); GO:0008270(molecular_function:zinc ion binding)	GO:0005488;GO:0009987;GO:0003824;GO:0008152	WP_000439690.1(ComE operon protein 2 [Staphylococcus aureus] >AFR73621.1 putative deaminase [Staphylococcus aureus 08BA02176] >ALS69974.1 competence protein ComE [Staphylococcus aureus] >ALS72579.1 competence protein ComE [Staphylococcus aureus] >ALS85915.1 competence protein ComE [Staphylococcus aureus] >APE88645.1 ComE operon protein 2 [Staphylococcus aureus])	sp|P32393|COMEB_BACSU(ComE operon protein 2 OS=Bacillus subtilis (strain 168) OX=224308 GN=comEB PE=3 SV=1)	ref_gene
1905BS33_00387	351	458	357	265	268	319	7.85	6.7	6.08	4.23	4.27	4.5	6.87667	4.33333	0.793372	-0.33393	0.0203852	0.034954	no	down	-	-	gnl_HUI_1905BS33_1	381238	383439	+	COG0658(U:Intracellular trafficking, secretion, and vesicular transport)	COG0658(DNA uptake channel protein ComEC, N-terminal domain)	CELLULAR PROCESSES AND SIGNALING	K02238	comEC	competence protein ComEC				PF03772.19(Competence:Competence protein); PF00753.30(Lactamase_B:Metallo-beta-lactamase superfamily)	GO:0016787(molecular_function:hydrolase activity); GO:0016021(cellular_component:integral component of membrane); GO:0030420(biological_process:establishment of competence for transformation); GO:0005886(cellular_component:plasma membrane)	GO:0003824;GO:0009987;GO:0050896;GO:0110165	WP_001807826.1(DNA internalization-related competence protein ComEC/Rec2 [Staphylococcus aureus] >AFH69829.1 COME operon protein 3 [Staphylococcus aureus subsp. aureus 71193] >ALS69973.1 competence protein ComEC [Staphylococcus aureus] >ALS72578.1 competence protein ComEC [Staphylococcus aureus] >ALS85914.1 competence protein ComEC [Staphylococcus aureus] >APE88644.1 DNA internalization-related c…	sp|P39695|COMEC_BACSU(ComE operon protein 3 OS=Bacillus subtilis (strain 168) OX=224308 GN=comEC PE=2 SV=2)	ref_gene
[truncated: 2,457 more rows]
