# Supplementary material for: qorA shapes organ-specific adaptation of ST59-MRSA via balancing immune evasion and metabolic trade-off
Source: iScience. 2026 Jun 11;29(7):116272. doi: 10.1016/j.isci.2026.116272 (PMC13276157; doi:10.1016/j.isci.2026.116272)
Supplement: Table S4. Metabolomic data for the WT and ΔqorA strains [file mmc4.xlsx]

## Sheet: 全部汇总
Compound_ID	Name	Formula	Molecular Weight	RT [min]	m/z	mzCloud_Results	mzVault_Results	MassList_Results	Class_I	Class_II	Class_III	Class_IV	pos_qorA_1	pos_qorA_2	pos_qorA_3	pos_qorA_4	pos_qorA_5	pos_qorA_6	pos_wt_93_1	pos_wt_93_2	pos_wt_93_3	pos_wt_93_4	pos_wt_93_5	pos_wt_93_6	FC	log2FC	Pvalue	ROC	VIP
Com_1001_pos	L-lysine	C6 H14 N2 O2	146.106	1.126	147.113	No results	No results	Full match	Organic acids and derivatives	Carboxylic acids and derivatives	Amino acids, peptides, and analogues	L-alpha-amino acids	3.68684e+07	1.76693e+07	2.68674e+07	2.74809e+07	2.16202e+07	2.35019e+07	2.32478e+07	1.65225e+07	1.82683e+07	1.71497e+07	1.40657e+07	2.21787e+07	1.38207	0.466832	0.0361025	0.861111	0.89512
Com_1008_pos	Stearic acid	C18 H36 O2	284.271	10.536	285.279	No results	No results	Full match	Lipids and lipid-like molecules	Fatty Acyls	Fatty acids and conjugates	Long-chain fatty acids	2.86585e+07	2.16984e+07	2.16881e+07	2.62324e+07	2.50978e+07	2.23525e+07	1.50024e+07	2.31333e+07	1.56816e+07	1.88477e+07	1.56452e+07	2.39244e+07	1.29842	0.376757	0.0228766	0.833333	1.37319
Com_1024_pos	Sorbic acid	C6 H8 O2	112.05	1.142	113.058	Invalid mass	Invalid mass	No results	Lipids and lipid-like molecules	Fatty Acyls	Fatty acids and conjugates	Medium-chain fatty acids	9.16337e+06	7.0843e+06	1.54179e+07	7.94461e+06	8.04838e+06	1.06181e+07	7.48087e+06	6.1389e+06	5.88977e+06	8.78643e+06	6.47767e+06	1.29697e+07	1.22062	0.287616	0.24942	0.75	0.865727
Com_1031_pos	LNH	C16 H26 N6 O5	382.197	7.491	383.204	Full match	No results	No results					3.23527e+07	2.50352e+07	2.81075e+07	2.60835e+07	2.87398e+07	2.65097e+07	1.64007e+07	1.39491e+07	2.12261e+07	2.10367e+07	1.82086e+07	2.299e+07	1.46583	0.551721	0.00224991	1	2.39303
Com_1033_pos	(12Z)-9,10,11-trihydroxyoctadec-12-enoic acid	C18 H34 O5	352.223	7.131	353.23	Invalid mass	No results	No results					3.21178e+07	2.88048e+07	3.70984e+07	3.56392e+07	3.87119e+07	4.23024e+07	4.65957e+07	3.72423e+07	3.65139e+07	2.73889e+07	3.61691e+07	4.45033e+07	0.939851	-0.0894953	0.573964	0.611111	0.547954
Com_1036_pos	Dihexylamine	C12 H27 N	185.215	5.625	186.222	Full match	No results	No results					1.25956e+06	1.05002e+06	1.51072e+06	1.81773e+06	1.57239e+06	987993	6.54055e+06	1.23603e+06	1.22132e+06	1.09072e+06	1.08528e+06	3.42215e+06	0.561687	-0.832163	0.353424	0.444444	0.489464
Com_1048_pos	Oleamide	C18 H35 N O	281.272	8.664	282.279	Full match	No results	No results	Lipids and lipid-like molecules	Fatty Acyls	Fatty amides	Fatty amides	1.19236e+06	1.41145e+06	1.64547e+06	1.81972e+06	1.36691e+06	1.74903e+06	1.47468e+06	1.1867e+06	1.18982e+06	1.18491e+06	1.1241e+06	1.21147e+06	1.24597	0.317274	0.0247838	0.888889	0.616882
Com_1054_pos	4-acetyl-4-(ethoxycarbonyl)heptanedioic acid	C12 H18 O7	256.092	5.384	257.1	Invalid mass	No results	No results					3.56239e+07	6.07654e+07	2.248e+07	4.17803e+07	2.79888e+07	2.1625e+07	5.15298e+07	1.88733e+07	2.27155e+07	3.46349e+07	2.56539e+07	3.54662e+07	1.11325	0.154776	0.674517	0.583333	0.273379
Com_1078_pos	UDP	C9 H14 N2 O12 P2	404.003	4.846	426.992	No results	No results	Full match	Nucleosides, nucleotides, and analogues	Pyrimidine nucleotides	Pyrimidine nucleotide sugars	Pyrimidine nucleotide sugars	4.43678e+06	3.9302e+06	4.62139e+06	5.71968e+06	1.04506e+07	1.35947e+07	697702	553754	512499	485777	748360	606861	11.8596	3.56799	3.28089e-05	1	1.92128
Com_1084_pos	4'-propyl[1,1'-biphenyl]-4-carboxamide	C16 H17 N O	217.147	6.423	240.136	Invalid mass	No results	No results					1.99104e+07	2.38847e+07	1.91212e+07	1.89892e+07	2.30495e+07	2.55363e+07	2.56267e+07	1.76117e+07	2.08728e+07	2.41219e+07	2.04356e+07	2.39462e+07	0.983986	-0.0232897	0.849191	0.611111	0.178805
Com_1086_pos	mesaconic acid	C5 H6 O4	130.027	6.921	113.024	No results	No results	Full match	Lipids and lipid-like molecules	Fatty Acyls	Fatty acids and conjugates	Methyl-branched fatty acids	4.98854e+06	4.45536e+06	4.76757e+06	4.86293e+06	4.57312e+06	5.06937e+06	4.96597e+06	3.88833e+06	3.97047e+06	4.00049e+06	3.94677e+06	4.70699e+06	1.12708	0.17259	0.0359844	0.833333	0.738158
Com_1104_pos	DGDG O-12:0_3:0	C30 H56 O14	657.394	8.148	658.402	No results	Invalid mass	No results					2.13088e+07	1.76083e+07	1.54714e+07	1.45425e+07	1.06421e+07	1.28841e+07	6.58831e+06	1.1007e+07	9.74845e+06	1.11819e+07	1.10965e+07	9.37864e+06	1.56705	0.648052	0.00678603	0.916667	1.39048
Com_1105_pos	Adenosine	C10 H13 N5 O4	267.097	2.976	268.104	Full match	Full match	Full match	Nucleosides, nucleotides, and analogues	Purine nucleosides	Not available	Purine nucleosides	1.76804e+07	2.78955e+07	2.34011e+07	2.42257e+07	2.89303e+07	2.26432e+07	2.43832e+07	2.4085e+07	1.87298e+07	1.30816e+07	1.32303e+07	2.31008e+07	1.24154	0.312127	0.12498	0.722222	0.291898
Com_1106_pos	(-)-Erythromycin	C37 H67 N O13	715.453	5.768	716.46	Invalid mass	No results	No results	Organic oxygen compounds	Organooxygen compounds	Carbohydrates and carbohydrate conjugates	Aminoglycosides	1.76091e+06	1.61394e+06	1.51617e+06	1.50153e+06	1.47472e+06	1.54793e+06	2.64363e+06	1.85735e+06	1.72103e+06	1.639e+06	1.56375e+06	1.91566e+06	0.830234	-0.26841	0.0769173	0.888889	0.284696
Com_1117_pos	5,8-dihydroxy-10-methyl-5,8,9,10-tetrahydro-2H-oxecin-2-one	C10 H14 O4	220.071	5.637	221.079	Invalid mass	No results	No results					2.85766e+07	2.77513e+07	3.04089e+07	2.4643e+07	2.88521e+07	3.475e+07	3.06109e+07	2.22147e+07	2.59119e+07	2.47498e+07	2.11959e+07	2.54995e+07	1.16513	0.220487	0.0524958	0.777778	0.905348
Com_1122_pos	Dibutyl sebacate	C18 H34 O4	314.246	8.926	337.235	Full match	No results	Full match	Lipids and lipid-like molecules	Fatty Acyls	Fatty acid esters	Fatty acid esters	2.5407e+06	2.49332e+06	1.58302e+06	1.9036e+06	1.66305e+06	2.1119e+06	2.012e+06	1.55182e+06	1.6914e+06	941674	1.38487e+06	1.40413e+06	1.36832	0.452407	0.0360839	0.861111	0.574186
Com_112_pos	Glycerol 1-hexadecanoate	C19 H38 O4	330.277	9.566	313.274	No results	No results	Full match	Lipids and lipid-like molecules	Glycerolipids	Monoradylglycerols	1-monoacylglycerols	4.87458e+07	3.42758e+07	4.03158e+07	3.43842e+07	4.07064e+07	2.5414e+07	1.20976e+07	2.7268e+07	2.20581e+07	2.3834e+07	2.20871e+07	3.09672e+07	1.61838	0.694554	0.0125258	0.944444	1.50526
Com_1138_pos	trans-Cinnamaldehyde	C9 H8 O	132.058	6.686	133.065	Full match	No results	No results	Phenylpropanoids and polyketides	Cinnamaldehydes	Not available	Cinnamaldehydes	5.65641e+07	6.06427e+07	5.25107e+07	5.15388e+07	6.67894e+07	8.69822e+07	3.67303e+07	4.11678e+07	5.77926e+07	4.45065e+07	5.14261e+07	6.79958e+07	1.25168	0.323869	0.0909703	0.777778	1.15705
Com_1152_pos	Alternariol	C14 H10 O5	258.051	5.813	259.058	Invalid mass	No results	No results	Phenylpropanoids and polyketides	Coumarins and derivatives	Not available	Coumarins and derivatives	2.67026e+07	2.51068e+07	2.81078e+07	3.32852e+07	2.77208e+07	3.07929e+07	2.89828e+07	1.96611e+07	8.72035e+06	2.22199e+07	1.85451e+07	2.27776e+07	1.42023	0.506129	0.0596654	0.888889	1.26718
Com_118_pos	Indole-3-acrylic acid	C11 H9 N O2	187.064	5.187	188.071	Full match	No results	Full match	Organoheterocyclic compounds	Indoles and derivatives	Indoles	Indoles	6.87536e+07	7.52214e+07	1.19527e+08	9.89929e+07	2.35989e+08	1.74479e+08	6.55878e+07	1.70636e+08	2.01272e+08	6.01856e+07	6.66977e+07	1.50087e+08	1.08188	0.113534	0.737441	0.638889	0.47522
Com_1200_pos	Prostaglandin H1	C20 H34 O5	336.233	5.076	337.241	Invalid mass	No results	No results	Lipids and lipid-like molecules	Fatty Acyls	Eicosanoids	Prostaglandins and related compounds	433522	461494	425713	413815	400165	451337	594891	484829	1.76402e+06	1.4474e+06	675686	873702	0.442776	-1.17535	0.0196334	1	0.766643
Com_1236_pos	4-methyl-5-oxo-2-pentyl-2,5-dihydrofuran-3-carboxylic acid	C11 H16 O4	212.105	5.784	213.112	Full match	No results	No results					2.10064e+07	2.17076e+07	2.16827e+07	1.99821e+07	2.17876e+07	2.48167e+07	2.44238e+07	1.658e+07	1.72013e+07	1.89965e+07	1.62911e+07	2.25527e+07	1.12872	0.17469	0.126739	0.722222	1.30405
Com_123_pos	2-Hydroxy-2-methylbutanedioic acid	C5 H8 O5	148.038	7.675	297.082	No results	No results	Full match	Lipids and lipid-like molecules	Fatty Acyls	Fatty acids and conjugates	Methyl-branched fatty acids	9.12743e+07	9.55444e+07	1.40128e+08	9.19897e+07	8.22012e+07	9.1965e+07	5.68464e+07	8.55991e+07	8.81386e+07	7.28988e+07	8.14819e+07	9.24778e+07	1.24225	0.312954	0.069208	0.833333	0.93822
Com_124_pos	3-(3,4-dihydroxyphenyl)propanoic acid	C9 H10 O4	164.047	2.352	182.081	Invalid mass	No match	No match					1.2889e+07	1.06987e+07	1.27006e+07	1.96679e+07	1.20035e+07	1.22294e+07	1.64649e+07	1.32238e+07	1.09813e+07	1.42555e+07	9.78213e+06	1.67773e+07	0.984098	-0.0231262	0.894021	0.583333	0.094643
Com_1253_pos	(2S)-2-(2-hydroxypropan-2-yl)-2H,3H,7H-furo[3,2-g]chromen-7-one	C14 H14 O4	246.087	6.036	247.094	Invalid mass	No results	No results					2.98319e+07	2.64789e+07	3.1257e+07	2.73906e+07	3.09947e+07	3.43439e+07	1.88517e+07	2.24695e+07	2.69906e+07	2.26729e+07	1.78975e+07	2.8621e+07	1.31122	0.390911	0.0122114	0.916667	2.25984
Com_1259_pos	5,6-dimethyl-4-oxo-4H-pyran-2-carboxylic acid	C8 H8 O4	168.04	1.144	169.047	Invalid mass	No results	No results					9.02951e+06	6.42122e+06	6.92658e+06	6.84198e+06	6.94704e+06	9.24796e+06	7.66973e+06	5.633e+06	5.98613e+06	7.74624e+06	5.25713e+06	8.48259e+06	1.11378	0.155468	0.298528	0.666667	0.505653
Com_1260_pos	HKK	C18 H33 N7 O4	371.267	7.64	394.256	Invalid mass	No results	No results					977549	911884	875993	869249	802003	977467	1.30212e+06	955743	936284	843662	858446	1.06159e+06	0.908742	-0.138057	0.271035	0.611111	0.252272
Com_126_pos	3-Hydroxy-3-methylbutanoic acid	C5 H10 O3	118.052	6.604	237.112	Invalid mass	No results	No results	Lipids and lipid-like molecules	Fatty Acyls	Fatty acids and conjugates	Hydroxy fatty acids	6.43299e+08	5.87958e+08	6.17485e+08	6.41967e+08	6.26179e+08	6.25297e+08	6.94765e+08	5.15244e+08	4.93333e+08	4.68159e+08	5.35531e+08	6.09819e+08	1.12823	0.174067	0.0839817	0.805556	0.935744
Com_1277_pos	3-Methoxycinnamic acid	C10 H10 O3	160.053	5.648	161.06	Invalid mass	No results	No results	Phenylpropanoids and polyketides	Cinnamic acids and derivatives	Hydroxycinnamic acids and derivatives	Coumaric acids and derivatives	3.33997e+07	3.03562e+07	2.9404e+07	5.66726e+07	3.04053e+07	3.73954e+07	3.36489e+07	1.8751e+07	3.21543e+07	2.3634e+07	2.3265e+07	2.86039e+07	1.35972	0.443311	0.0532605	0.805556	1.29354
Com_127_pos	N1-(2-amino-2-oxoethyl)-2-(isopropylthio)acetamide	C7 H14 N2 O2 S	190.078	7.425	191.086	Full match	No results	No results					2.06903e+07	2.10883e+07	2.06524e+07	2.12477e+07	2.03776e+07	1.8262e+07	2.21419e+07	1.92925e+07	1.92108e+07	1.7548e+07	1.98436e+07	2.11306e+07	1.02644	0.0376485	0.509195	0.611111	0.0921774
Com_128_pos	Caprolactam	C6 H11 N O	113.084	5.346	114.092	Full match	No results	No results	Organoheterocyclic compounds	Lactams	Caprolactams	Caprolactams	1.52517e+09	1.4813e+09	1.45018e+09	1.38064e+09	1.34917e+09	1.49465e+09	1.52584e+09	1.16387e+09	1.20117e+09	4.35725e+09	1.29744e+09	1.55366e+09	0.782136	-0.354509	0.580883	0.5	0.439787
Com_1298_pos	Lactitol	C12 H24 O11	344.132	1.294	367.121	No results	No results	Full match	Lipids and lipid-like molecules	Fatty Acyls	Fatty acyl glycosides	Fatty acyl glycosides of mono- and disaccharides	255401	274699	263181	283408	236883	253611	298893	253129	269621	246764	241524	1.86789e+07	0.0784028	-3.67295	0.362785	0.527778	1.79579
Com_129_pos	Dibutyl maleate	C12 H20 O4	228.136	6.918	229.144	Full match	No results	Full match	Lipids and lipid-like molecules	Fatty Acyls	Fatty acid esters	Fatty acid esters	3.28593e+07	3.10954e+07	3.01036e+07	2.74443e+07	3.30311e+07	3.25673e+07	3.52835e+07	2.82e+07	2.56615e+07	2.36441e+07	2.60255e+07	3.81065e+07	1.05754	0.0807114	0.434183	0.638889	0.502824
Com_130_pos	5-(6-hydroxy-6-methyloctyl)-2,5-dihydrofuran-2-one	C13 H22 O3	243.183	6.283	244.191	Invalid mass	No results	No results					1.27421e+08	1.00533e+08	1.12128e+08	1.25287e+08	1.7713e+08	1.58122e+08	1.22157e+08	1.14665e+08	2.40069e+08	8.36841e+07	1.16381e+08	2.85842e+08	0.831558	-0.266112	0.644581	0.5	1.18573
Com_1319_pos	Methanandamide	C23 H39 N O2	361.296	10.165	362.303	Invalid mass	No results	No results	Lipids and lipid-like molecules	Fatty Acyls	Fatty amides	N-acyl amines	7.32e+06	1.00154e+06	1.84426e+06	1.37256e+06	1.33482e+07	7.63063e+06	1.3356e+06	2.53289e+06	1.41325e+07	911772	1.91463e+06	2.08666e+07	0.779901	-0.358637	0.984533	0.472222	0.844827
Com_131_pos	Acetylcarnitine	C9 H17 N O4	203.116	5.694	204.123	No results	No results	Full match	Lipids and lipid-like molecules	Fatty Acyls	Fatty acid esters	Acyl carnitines	9.5738e+07	1.26634e+08	2.23855e+08	1.90032e+08	1.68173e+08	1.75542e+08	6.78905e+07	8.96394e+07	6.66693e+07	7.89441e+07	1.09048e+08	1.2388e+08	1.82807	0.870319	0.00466548	0.944444	1.38317
Com_1333_pos	7α-Hydroxytestosterone	C19 H28 O3	304.201	7.552	305.208	Invalid mass	No results	No results	Lipids and lipid-like molecules	Steroids and steroid derivatives	Androstane steroids	Androgens and derivatives	5.93179e+06	5.77371e+06	6.02416e+06	6.31951e+06	5.87477e+06	5.95473e+06	5.05545e+06	5.32926e+06	4.58957e+06	4.4405e+06	4.56413e+06	6.39581e+06	1.1812	0.240255	0.0257126	0.833333	0.327226
Com_1334_pos	Luteolin-3',7-Diglucoside	C27 H30 O16	632.143	9.862	633.151	Invalid mass	No results	No results	Phenylpropanoids and polyketides	Flavonoids	Flavonoid glycosides	Flavonoid-7-O-glycosides	2.60453e+07	2.16018e+07	2.77342e+07	2.3306e+07	2.05764e+07	2.9368e+07	2.39223e+07	2.03304e+07	2.07298e+07	1.83693e+07	1.80726e+07	2.48554e+07	1.177	0.235118	0.0679777	0.805556	0.609092
Com_1346_pos	Melibiose	C12 H22 O11	359.143	1.313	360.15	No results	Invalid mass	No results	Organic oxygen compounds	Organooxygen compounds	Carbohydrates and carbohydrate conjugates	O-glycosyl compounds	336285	342949	460757	1.15087e+06	291164	736895	408408	1.32101e+06	318397	505045	579592	1.55546e+07	0.177605	-2.49326	0.318992	0.666667	1.36106
Com_135_pos	2-Methoxyresorcinol	C7 H8 O3	140.047	9.013	141.055	Full match	No results	No results	Benzenoids	Phenols	Methoxyphenols	Methoxyphenols	3.72641e+09	3.38543e+09	3.7261e+09	3.43287e+09	3.72078e+09	4.11146e+09	4.18778e+09	2.93903e+09	3.31781e+09	3.22687e+09	2.96703e+09	3.69108e+09	1.08723	0.120663	0.192443	0.777778	0.608823
Com_1375_pos	15-OxoEDE	C20 H34 O3	304.239	7.794	322.272	Invalid mass	No results	No match	Lipids and lipid-like molecules	Fatty Acyls	Fatty acids and conjugates	Long-chain fatty acids	1.9663e+06	2.01918e+06	1.90184e+06	1.70087e+06	1.78232e+06	3.59285e+06	2.57616e+06	2.00823e+06	1.95173e+06	1.83614e+06	1.9086e+06	2.22665e+06	1.03645	0.0516451	0.955293	0.611111	0.147982
Com_1377_pos	Kinetin	C10 H9 N5 O	215.08	5.089	216.087	Invalid mass	No results	No results	Organoheterocyclic compounds	Imidazopyrimidines	Purines and purine derivatives	6-alkylaminopurines	1.75232e+07	1.05787e+07	1.85663e+07	4.99211e+06	1.65661e+07	1.70561e+07	2.22324e+07	2.44162e+07	2.08356e+07	1.43598e+07	2.35521e+07	1.68093e+07	0.697862	-0.518986	0.100234	0.805556	1.16392
Com_1378_pos	4-(2,3-dihydro-1,4-benzodioxin-6-yl)butanoic acid	C12 H14 O4	222.089	6.02	223.097	Full match	No results	Full match					1.70119e+07	2.40913e+07	1.62283e+07	1.61076e+07	1.63489e+07	1.76704e+07	1.75791e+07	1.64506e+07	1.9984e+07	1.07593e+07	1.41555e+07	1.82446e+07	1.10585	0.145152	0.34941	0.472222	0.252453
Com_1383_pos	5-Methyl-dl-tryptophan	C12 H14 N2 O2	218.106	5.321	219.113	No results	No results	Full match	Organoheterocyclic compounds	Indoles and derivatives	Indolyl carboxylic acids and derivatives	Indolyl carboxylic acids and derivatives	1.03961e+07	1.18889e+07	1.56869e+07	1.52107e+07	9.86961e+06	1.27098e+07	3.00042e+06	1.32795e+07	1.78528e+07	1.31658e+07	1.75634e+07	2.06096e+07	0.8864	-0.173971	0.963049	0.722222	0.249084
Com_138_pos	Dipropylene glycol dimethyl ether	C8 H18 O3	162.126	5.889	163.133	Full match	No results	No results					2.2884e+08	2.30516e+08	2.24407e+08	2.26474e+08	1.95712e+08	2.38394e+08	2.32694e+08	1.49151e+08	1.56963e+08	1.70738e+08	1.63792e+08	2.18581e+08	1.23118	0.300036	0.0313204	0.833333	1.05386
Com_1397_pos	1,3-Dimethyluracil	C6 H8 N2 O2	140.059	1.46	141.066	No results	No results	Full match	Organoheterocyclic compounds	Diazines	Pyrimidines and pyrimidine derivatives	Pyrimidones	3.88154e+06	2.95053e+06	2.9195e+06	3.15316e+06	3.41907e+06	3.5764e+06	3.63454e+06	2.18473e+06	2.9411e+06	3.45219e+06	3.16191e+06	3.76638e+06	1.03967	0.0561288	0.614299	0.5	0.232954
Com_1399_pos	(4-nitrophenyl)(2,3,4,5,6-pentamethylphenyl)methanone	C18 H19 N O3	297.134	6.021	298.141	Invalid mass	No results	No results					2.05664e+07	2.00123e+07	2.06311e+07	1.95665e+07	2.12204e+07	2.28117e+07	2.03543e+07	1.55515e+07	1.92974e+07	1.99558e+07	1.52329e+07	1.97092e+07	1.13358	0.180887	0.0609169	0.888889	0.553307
Com_1417_pos	L-Tyrosine	C9 H11 N O3	181.074	2.331	182.081	Full match	No results	Full match	Organic acids and derivatives	Carboxylic acids and derivatives	Amino acids, peptides, and analogues	Tyrosine and derivatives	1.3279e+07	1.10907e+07	1.29364e+07	1.99216e+07	1.23164e+07	1.23753e+07	1.6779e+07	1.35922e+07	1.13605e+07	1.44781e+07	1.01366e+07	1.72537e+07	0.979895	-0.0293002	0.864622	0.583333	0.0976075
Com_1437_pos	2-[(butylamino)(imino)methyl]-1-oxohydrazinium-1-olate	C5 H12 N4 O2	182.079	1.278	205.069	Invalid mass	No results	No match					363338	368224	351765	2.36137e+06	316615	338974	2.40018e+06	369983	360373	349500	322818	8.07749e+06	0.345132	-1.53478	0.430777	0.638889	1.00164
Com_1444_pos	Arachidonoyl amide	C20 H33 N O	303.254	9.758	304.261	Invalid mass	No results	No results	Lipids and lipid-like molecules	Fatty Acyls	Fatty amides	Fatty amides	4.75583e+07	4.71218e+07	4.37571e+07	4.06753e+07	5.02271e+07	5.50351e+07	5.39831e+07	3.9455e+07	4.16878e+07	3.65345e+07	3.64546e+07	3.84123e+07	1.15352	0.206046	0.0763877	0.833333	0.493426
Com_1451_pos	2-[amino(3-chloroanilino)methylene]malononitrile	C10 H7 Cl N4	218.04	5.998	219.048	Invalid mass	No results	No results					2.29793e+06	2.31175e+06	1.81063e+06	1.57761e+06	2.69172e+06	2.7514e+06	2.27131e+06	1.56953e+06	1.60725e+06	2.25785e+06	1.7541e+06	1.71067e+06	1.20324	0.266926	0.149354	0.805556	0.661404
Com_1465_pos	1-(2-furyl)pentane-1,4-dione	C9 H10 O3	188.048	5.786	189.055	Invalid mass	No results	No results					3.21104e+07	861484	3.38963e+07	3.04749e+07	3.33581e+07	3.72967e+07	2.36905e+07	2.67932e+07	3.11275e+07	2.72838e+07	2.45771e+07	2.9495e+07	1.03087	0.0438621	0.542085	0.805556	0.949657
Com_1467_pos	N-[3-(1H-imidazol-1-yl)propyl]-5-methoxy-1H-indole-2-carboxamide	C16 H18 N4 O2	298.142	5.535	299.149	Full match	No results	No results					3.78211e+06	3.56356e+06	3.18725e+06	2.68316e+06	2.74928e+06	3.29222e+06	2.85832e+06	1.84753e+06	2.93873e+06	2.49168e+06	2.72303e+06	3.89412e+06	1.14947	0.200971	0.209149	0.694444	0.727817
Com_1469_pos	Cholecalciferol	C27 H44 O	384.339	10.373	385.346	Full match	No results	No results	Lipids and lipid-like molecules	Steroids and steroid derivatives	Vitamin D and derivatives	Vitamin D and derivatives	1.04717e+06	998737	977509	888982	860104	930659	1.20233e+06	994847	961255	875684	913956	1.08508e+06	0.945303	-0.0811515	0.375236	0.611111	0.172208
Com_1487_pos	1-(4-hydroxyphenyl)propane-1,2-diol	C9 H12 O3	150.068	5.83	151.076	Invalid mass	No results	No match					2.29788e+07	2.39533e+07	2.15579e+07	2.0373e+07	2.1002e+07	2.35309e+07	2.25771e+07	1.7248e+07	1.75712e+07	1.80397e+07	1.84663e+07	2.27104e+07	1.14392	0.193988	0.0445546	0.833333	0.755224
Com_148_pos	Threonine	C4 H9 N O3	119.059	1.242	120.066	Full match	Full match	Full match	Organic acids and derivatives	Carboxylic acids and derivatives	Amino acids, peptides, and analogues	D-alpha-amino acids	9.52744e+06	8.93366e+06	1.08166e+07	2.35426e+07	1.00656e+07	1.0092e+07	1.28493e+07	1.40039e+07	9.20222e+06	1.18748e+07	8.37837e+06	1.38557e+07	1.0401	0.0567208	0.972942	0.583333	0.0557375
Com_150_pos	Adenine	C5 H5 N5	135.055	5.156	136.062	Full match	Full match	Full match	Organoheterocyclic compounds	Imidazopyrimidines	Purines and purine derivatives	6-aminopurines	2.41845e+08	2.70045e+08	1.78357e+08	2.24124e+08	1.62297e+08	1.84217e+08	3.92338e+08	3.15665e+08	2.25648e+08	2.1892e+08	1.96541e+08	2.70171e+08	0.778669	-0.360918	0.106724	0.777778	1.02137
Com_1528_pos	Coumarin	C9 H6 O2	146.037	5.539	147.044	Full match	Full match	Full match	Phenylpropanoids and polyketides	Coumarins and derivatives	Not available	Coumarins and derivatives	3.05403e+07	2.99745e+07	3.21268e+07	2.81019e+07	2.63803e+07	3.41743e+07	3.38575e+07	2.10306e+07	1.83769e+07	2.08867e+07	2.30479e+07	2.58166e+07	1.26767	0.342184	0.0330828	0.861111	1.73693
Com_152_pos	Oleoyl ethanolamide	C20 H39 N O2	331.309	6.438	332.316	Invalid mass	No results	No results	Organic nitrogen compounds	Organonitrogen compounds	Amines	N-acylethanolamines	1.75117e+08	1.64203e+08	1.75858e+08	1.63692e+08	1.57614e+08	1.25175e+08	5.34491e+07	6.17704e+07	4.82771e+07	4.77971e+07	5.46734e+07	1.45356e+08	2.33797	1.22525	0.00218531	0.972222	2.63253
Com_1535_pos	2-Hydroxycinnamic acid	C9 H8 O3	164.047	7.201	165.055	Full match	Invalid mass	Full match	Phenylpropanoids and polyketides	Cinnamic acids and derivatives	Hydroxycinnamic acids and derivatives	Hydroxycinnamic acids	5.85191e+06	5.9649e+06	5.41627e+06	6.34106e+06	5.99408e+06	6.95977e+06	6.62056e+06	4.87169e+06	4.88096e+06	5.20675e+06	5.11899e+06	5.81544e+06	1.12344	0.167924	0.0767928	0.833333	1.34396
Com_1557_pos	2-(14,15-Epoxyeicosatrienoyl) glycerol	C23 H38 O5	394.27	7.858	395.277	Invalid mass	No results	No results	Lipids and lipid-like molecules	Glycerolipids	Monoradylglycerols	2-monoacylglycerols	2.25769e+07	2.02845e+07	2.26648e+07	2.14165e+07	2.19471e+07	1.75974e+07	1.79735e+07	1.83531e+07	1.96916e+07	1.57031e+07	1.72763e+07	2.14257e+07	1.14548	0.195948	0.0419938	0.833333	1.20758
Com_156_pos	3-amino-2-phenyl-2H-pyrazolo[4,3-c]pyridine-4,6-diol	C12 H10 N4 O2	242.081	5.809	243.088	Full match	No results	No results					1.98169e+08	2.18049e+08	2.3904e+08	2.23827e+08	1.95034e+08	1.98515e+08	2.22548e+08	1.84109e+08	1.89168e+08	1.75181e+08	1.85455e+08	2.15341e+08	1.08605	0.11909	0.136242	0.805556	0.506404
Com_1578_pos	7-Ketocholesterol	C27 H44 O2	400.334	10.976	401.341	No results	No results	Full match	Lipids and lipid-like molecules	Steroids and steroid derivatives	Cholestane steroids	Cholesterols and derivatives	1.56043e+06	1.83779e+06	1.31862e+06	1.19255e+06	1.34139e+06	1.71383e+06	1.03414e+06	1.49483e+06	1.30201e+06	940886	1.22334e+06	1.58265e+06	1.183	0.242451	0.139385	0.75	0.488464
Com_1614_pos	N-(9-oxodecyl)acetamide	C12 H23 N O2	235.155	10.166	236.162	Invalid mass	No results	No results					4.64009e+06	1.03383e+06	1.49714e+06	1.00718e+06	1.00355e+07	6.15256e+06	1.37866e+06	2.0147e+06	9.49122e+06	941169	1.33062e+06	1.49737e+07	0.808704	-0.306316	0.978824	0.5	0.890895
Com_1631_pos	LSD-d3	C20 H22 [2]H3 N3 O	326.22	10.291	327.227	Full match	No results	No results					3.02294e+06	2.88314e+06	2.82186e+06	2.5663e+06	2.80652e+06	2.8139e+06	3.48743e+06	2.87191e+06	2.80653e+06	2.53418e+06	2.66537e+06	3.27387e+06	0.958919	-0.0605193	0.521698	0.527778	0.163857
Com_163_pos	N-Acetylmethionine	C7 H13 N O3 S	191.062	5.289	192.069	No results	Full match	Full match	Organic acids and derivatives	Carboxylic acids and derivatives	Amino acids, peptides, and analogues	Methionine and derivatives	8.73074e+07	8.10335e+07	8.29066e+07	8.54773e+07	7.37336e+07	9.326e+07	1.7427e+08	1.88193e+08	1.55848e+08	1.4435e+08	1.99324e+08	2.72382e+08	0.444052	-1.1712	0.000147679	1	1.60253
Com_166_pos	Valine	C5 H11 N O2	117.079	1.636	118.087	Full match	No results	Full match	Organic acids and derivatives	Carboxylic acids and derivatives	Amino acids, peptides, and analogues	Valine and derivatives	3.77749e+07	3.40176e+07	3.76916e+07	4.62747e+07	3.27589e+07	3.89694e+07	3.71347e+07	3.22413e+07	3.06147e+07	3.24256e+07	3.14713e+07	4.13786e+07	1.10825	0.148289	0.167219	0.805556	0.3228
Com_167_pos	(5Z)-3-aminonon-5-enoic acid	C9 H17 N O2	171.126	5.547	172.133	Full match	No results	No results					1.13312e+08	1.13031e+08	1.29409e+08	1.08901e+08	1.1775e+08	1.26128e+08	1.44337e+08	1.21448e+08	9.71413e+07	9.40295e+07	1.08519e+08	3.11444e+08	0.807977	-0.307614	0.552589	0.555556	1.23656
Com_168_pos	4-Methoxycinnamaldehyde	C10 H10 O2	162.068	5.927	163.075	Full match	No results	No results	Phenylpropanoids and polyketides	Cinnamaldehydes	Not available	Cinnamaldehydes	1.01646e+08	1.03913e+08	9.96668e+07	8.05699e+07	1.13255e+08	1.27509e+08	6.69055e+07	7.21486e+07	8.1274e+07	7.61865e+07	7.90384e+07	1.04507e+08	1.30517	0.384234	0.0126063	0.861111	1.32181
Com_1691_pos	Cer 9:1;2O/19:0	C28 H55 N O3	453.418	11.198	454.426	No results	Full match	No results					1.82478e+06	2.07928e+06	1.90616e+06	2.22569e+06	2.18381e+06	2.03319e+06	2.07917e+06	1.81589e+06	1.57992e+06	1.8697e+06	1.32403e+06	1.87034e+06	1.16262	0.21738	0.0639032	0.861111	0.632229
Com_169_pos	Troxerutin	C33 H42 O19	780.181	11.024	781.189	Invalid mass	No results	No results	Phenylpropanoids and polyketides	Flavonoids	Flavonoid glycosides	Flavonoid-3-O-glycosides	1.31154e+07	1.16926e+07	1.4026e+07	1.3443e+07	1.15362e+07	1.42573e+07	1.49359e+07	1.1218e+07	1.0917e+07	1.07412e+07	1.06927e+07	1.2834e+07	1.09436	0.13009	0.186519	0.777778	0.273199
Com_16_pos	Hexadecanamide	C16 H33 N O	255.256	9.537	256.263	Full match	No results	No results	Lipids and lipid-like molecules	Fatty Acyls	Fatty amides	Fatty amides	1.56746e+08	1.63957e+08	1.58777e+08	1.63709e+08	1.56405e+08	1.66265e+08	1.71713e+08	1.4394e+08	1.35801e+08	1.31492e+08	1.38779e+08	1.74944e+08	1.07716	0.107237	0.174212	0.666667	0.285183
Com_1704_pos	Stearoyl Ethanolamide	C20 H41 N O2	327.314	10.274	350.303	Full match	No results	No results	Organic nitrogen compounds	Organonitrogen compounds	Amines	N-acylethanolamines	1.11532e+06	1.04375e+06	946418	920317	890596	1.00393e+06	1.27333e+06	1.01691e+06	1.05249e+06	950361	915112	1.17615e+06	0.927318	-0.108863	0.277861	0.694444	0.257951
Com_1713_pos	PLH	C17 H27 N5 O4	185.077	6.951	388.189	Invalid mass	No results	No results					2.45538e+07	2.07821e+07	2.07529e+07	2.01549e+07	2.26404e+07	2.5875e+07	2.5342e+07	1.55232e+07	1.88982e+07	2.07998e+07	1.67339e+07	2.17103e+07	1.13236	0.17933	0.152222	0.694444	0.755554
Com_1718_pos	Ergothioneine	C9 H15 N3 O2 S	229.089	1.401	230.096	No results	No results	Full match	Organic acids and derivatives	Carboxylic acids and derivatives	Amino acids, peptides, and analogues	Histidine and derivatives	8.84556e+06	1.35231e+07	7.83447e+06	1.09547e+07	7.61675e+06	1.11178e+07	1.0435e+07	9.96803e+06	1.21014e+07	8.44698e+06	1.90628e+07	3.84211e+07	0.608444	-0.716804	0.187236	0.694444	1.02109
Com_1721_pos	(6E)-7-(2H-1,3-benzodioxol-5-yl)-1-(piperidin-1-yl)hept-6-en-1-one	C19 H25 N O3	337.162	5.258	338.169	Invalid mass	No results	No results					4.46808e+06	3.61038e+06	1.91219e+06	2.15518e+06	2.57473e+06	1.38033e+06	6.77682e+06	5.70786e+06	6.8456e+06	6.09866e+06	6.65838e+06	1.04368e+07	0.378629	-1.40114	0.00102561	1	1.50893
Com_1728_pos	11-dehydro Thromboxane B2	C20 H32 O6	368.218	7.761	369.225	Invalid mass	No results	No results	Lipids and lipid-like molecules	Fatty Acyls	Eicosanoids	Thromboxanes	1.48931e+06	1.9509e+06	1.45807e+06	1.30399e+06	1.36644e+06	1.40657e+06	1.93832e+06	1.50491e+06	1.49632e+06	1.4077e+06	1.46325e+06	1.70013e+06	0.943711	-0.0835836	0.443263	0.75	0.108718
Com_1734_pos	(2R)-2-[(2R,5S)-5-[(2S)-2-hydroxybutyl]oxolan-2-yl]propanoic acid	C11 H20 O4	216.136	5.812	217.144	Full match	No results	Full match					1.38082e+07	1.22647e+07	1.26864e+07	1.52089e+07	1.35415e+07	1.31691e+07	1.27328e+07	1.14823e+07	1.10527e+07	9.7492e+06	1.21322e+07	1.93689e+07	1.05438	0.0763907	0.481776	0.777778	0.923236
Com_1771_pos	Gentisic acid	C7 H6 O4	154.027	9.381	155.034	No results	No results	Full match	Benzenoids	Benzene and substituted derivatives	Benzoic acids and derivatives	Hydroxybenzoic acid derivatives	6.45123e+06	8.51807e+06	1.22608e+07	1.34809e+06	1.03578e+07	6.4205e+06	1.21077e+07	948639	5.54568e+06	861308	5.59287e+06	1.06478e+06	1.7364	0.796096	0.161123	0.805556	1.29881
Com_1790_pos	3-(3-Methoxyphenyl)propionic acid	C10 H12 O3	180.079	6.761	181.086	No results	No results	Full match					1.74886e+07	1.83039e+07	1.72615e+07	1.85365e+07	1.98744e+07	2.02584e+07	2.17437e+07	1.48241e+07	1.57324e+07	1.61405e+07	1.47909e+07	1.7315e+07	1.11116	0.152067	0.125295	0.805556	1.26899
Com_1803_pos	mesityl(piperidin-4-yl)methanone hydrochloride	C15 H21 N O	231.162	6.422	232.17	Full match	No results	No results					1.66638e+07	1.40596e+07	1.69852e+07	1.39224e+07	1.55995e+07	1.63777e+07	1.68355e+07	1.07603e+07	1.1714e+07	1.23842e+07	1.01902e+07	1.30923e+07	1.2485	0.320196	0.0227857	0.861111	1.06489
Com_1821_pos	(1E,4E)-1,5-bis(4-methoxyphenyl)penta-1,4-dien-3-one	C19 H18 O3	294.125	6.684	295.133	Full match	No results	No results					2.37744e+07	7.46399e+06	6.02214e+06	1.82458e+07	1.70576e+07	1.94031e+07	1.9429e+07	4.75123e+06	1.50539e+07	1.71267e+07	1.80681e+07	1.02712e+07	1.0858	0.118753	0.846481	0.583333	0.244143
Com_1832_pos	3-oxoindane-1-carboxylic acid	C10 H8 O3	176.048	5.781	177.055	Full match	No results	No results					4.3196e+07	4.23555e+07	4.23181e+07	4.21552e+07	4.36992e+07	4.80489e+07	4.55261e+07	3.40923e+07	2.16879e+07	3.54867e+07	3.65689e+07	4.25329e+07	1.2125	0.277987	0.0967621	0.777778	1.06569
Com_1860_pos	Methyl N-benzoylphenylalaninate	C17 H17 N O3	283.119	6.492	284.126	Invalid mass	No results	No results	Organic acids and derivatives	Carboxylic acids and derivatives	Amino acids, peptides, and analogues	Phenylalanine and derivatives	1.00317e+07	8.9001e+06	1.02068e+07	9.70564e+06	1.28029e+07	1.51462e+07	1.06425e+07	7.85966e+06	1.28141e+07	1.09365e+07	7.61169e+06	1.07299e+07	1.10231	0.140524	0.425431	0.472222	0.363439
Com_1862_pos	1-(4-methylphenyl)-3,5-diphenylpent-2-ene-1,5-dione	C24 H20 O2	340.146	7.21	341.153	Full match	No results	No results					507628	265527	351086	282657	253532	260377	369696	480333	309565	268527	249166	321806	0.96084	-0.0576322	0.745302	0.583333	0.11995
Com_1876_pos	13-HPODE	C18 H32 O4	312.229	7.494	313.236	No results	No results	Full match	Lipids and lipid-like molecules	Fatty Acyls	Lineolic acids and derivatives	Lineolic acids and derivatives	1.32246e+07	9.69572e+06	1.85999e+07	1.19348e+07	1.61242e+07	1.37348e+07	1.70205e+07	1.12082e+07	1.35372e+07	9.46442e+06	1.19667e+07	1.59607e+07	1.05251	0.0738305	0.707787	0.583333	0.222088
Com_1925_pos	6-(7-methyloctyl)-1H,3H,4H,6H-furo[3,4-c]furan-1-one	C15 H24 O3	230.188	7.406	253.178	Invalid mass	No results	No results					916220	850547	838895	804434	794058	808740	1.13506e+06	901632	894077	816345	772800	994632	0.90903	-0.1376	0.190419	0.694444	0.340567
Com_1926_pos	5-(4-benzylpiperazino)-2,4(1H,3H)-pyrimidinedione	C15 H18 N4 O2	286.139	5.743	287.147	Invalid mass	No results	No results					1.12832e+07	1.00865e+07	8.85948e+06	1.03243e+07	1.11651e+07	1.34312e+07	7.59222e+06	7.24546e+06	1.01946e+07	1.04205e+07	1.00316e+07	1.10995e+07	1.15138	0.203369	0.149029	0.75	1.22613
Com_1941_pos	2-Linoleoyl glycerol	C21 H38 O4	336.264	9.263	337.271	Invalid mass	No results	No results	Lipids and lipid-like molecules	Fatty Acyls	Lineolic acids and derivatives	Lineolic acids and derivatives	1.52654e+06	1.47132e+06	1.47312e+06	1.34748e+06	1.35282e+06	1.4366e+06	1.97948e+06	1.52001e+06	1.49142e+06	1.43738e+06	1.34401e+06	1.61602e+06	0.916871	-0.12521	0.215965	0.694444	0.278409
Com_1962_pos	L-Carnitine	C7 H15 N O3	161.105	5.496	144.102	No results	No results	Full match	Organic nitrogen compounds	Organonitrogen compounds	Quaternary ammonium salts	Carnitines	3.07708e+07	3.14266e+07	3.91316e+07	3.88192e+07	3.25562e+07	3.68375e+07	2.48458e+07	2.43121e+07	1.89752e+07	2.13202e+07	2.58692e+07	3.04923e+07	1.43704	0.523102	0.00140403	1	1.68357
Com_1967_pos	Cer 9:1;2O/17:0	C26 H51 N O3	425.387	10.427	426.394	No results	Full match	No results					1.00713e+06	920570	931472	1.0013e+06	907264	903366	1.1615e+06	907867	903679	822464	855882	1.0924e+06	0.987345	-0.0183738	0.929091	0.583333	0.121895
Com_1969_pos	NAT13-331713_POS	C26 H30 N4 O3	446.228	6.858	447.236	Invalid mass	No results	No results					1.07248e+06	1.05747e+06	1.05352e+06	1.02837e+06	1.029e+06	1.0326e+06	1.3498e+06	1.0943e+06	1.09924e+06	1.00661e+06	949124	1.17155e+06	0.940457	-0.0885659	0.324149	0.666667	0.187706
Com_196_pos	Jasmone	C11 H16 O	164.12	6.582	165.127	Full match	No results	No results					6.1643e+07	5.912e+07	6.35038e+07	5.67577e+07	6.53441e+07	4.98052e+07	6.24812e+07	4.66227e+07	4.68411e+07	5.43242e+07	4.78356e+07	4.61787e+07	1.17053	0.227165	0.0317218	0.861111	0.91415
Com_1976_pos	N-Acetyl-L-histidine	C8 H11 N3 O3	197.08	1.42	198.088	No results	No results	Full match	Organic acids and derivatives	Carboxylic acids and derivatives	Amino acids, peptides, and analogues	Histidine and derivatives	2.67341e+06	4.49734e+06	1.36493e+06	2.96005e+06	1.38268e+06	2.53091e+06	9.57582e+06	4.45532e+06	4.58979e+06	4.2546e+06	7.94635e+06	6.13706e+06	0.416931	-1.26212	0.00352312	0.944444	1.71308
Com_1978_pos	Histamine	C5 H9 N3	111.08	5.124	112.087	No results	No results	Full match	Organic nitrogen compounds	Organonitrogen compounds	Amines	2-arylethylamines	478950	499302	479771	492875	483991	493777	752869	557621	539746	468943	474896	579204	0.868195	-0.203909	0.127329	0.666667	0.260907
Com_197_pos	L-Histidine	C6 H9 N3 O2	155.07	1.143	156.077	Full match	Full match	Full match	Organic acids and derivatives	Carboxylic acids and derivatives	Amino acids, peptides, and analogues	Histidine and derivatives	3.92096e+07	3.96457e+07	1.99868e+07	6.13661e+07	1.72765e+07	2.02258e+07	1.8937e+07	2.19147e+07	1.58419e+07	2.23127e+07	1.87254e+07	3.02013e+07	1.54542	0.628002	0.168733	0.694444	0.867902
Com_1980_pos	AL 8810	C24 H31 F O4	424.208	7.899	425.215	Invalid mass	No results	No results	Lipids and lipid-like molecules	Fatty Acyls	Fatty acids and conjugates	Long-chain fatty acids	2.44835e+07	1.94273e+07	1.83027e+07	2.6576e+07	2.63273e+07	2.41425e+07	2.05204e+07	1.57568e+07	2.28064e+07	1.65324e+07	1.52558e+07	2.77153e+07	1.17432	0.231827	0.169877	0.722222	0.771285
Com_199_pos	SPB 16:1;2O	C16 H33 N O2	271.251	6.271	272.259	No results	Full match	No results					6.28267e+07	6.99795e+07	5.45007e+07	6.38155e+07	5.74777e+07	5.20834e+07	1.38729e+08	1.98203e+08	2.29373e+08	1.79237e+08	2.24457e+08	6.30081e+07	0.349159	-1.51804	0.00386271	0.944444	2.24306
Com_1_pos	Palmitic Acid	C16 H32 O2	273.267	6.234	274.274	Invalid mass	No results	No results	Lipids and lipid-like molecules	Fatty Acyls	Fatty acids and conjugates	Long-chain fatty acids	1.80911e+09	1.61945e+09	1.51279e+09	1.44953e+09	1.51337e+09	1.21027e+09	3.3941e+10	4.27078e+10	3.80245e+10	3.98838e+10	4.41957e+10	2.26754e+09	0.0453414	-4.46303	0.00197285	1	2.69784
Com_2002_pos	Estradiol	C18 H24 O2	272.177	8.757	273.185	No results	No results	Full match	Lipids and lipid-like molecules	Steroids and steroid derivatives	Estrane steroids	Estrogens and derivatives	1.41399e+06	1.32697e+06	1.33955e+06	1.27715e+06	1.19299e+06	1.34348e+06	1.72178e+06	1.35225e+06	1.39134e+06	1.24233e+06	1.25268e+06	1.47296e+06	0.936063	-0.0953224	0.299637	0.666667	0.243212
Com_2016_pos	Testosterone	C19 H28 O2	288.206	7.702	289.214	Invalid mass	No results	No results	Lipids and lipid-like molecules	Steroids and steroid derivatives	Androstane steroids	Androgens and derivatives	3.78318e+06	3.69877e+06	3.34002e+06	3.20875e+06	3.13012e+06	842042	4.80665e+06	3.52803e+06	3.60557e+06	3.22464e+06	3.3519e+06	3.91876e+06	0.802427	-0.317558	0.247744	0.75	0.821662
Com_2036_pos	Methandrostenolone	C20 H28 O2	300.209	8.792	301.216	No results	No results	Full match	Lipids and lipid-like molecules	Steroids and steroid derivatives	Androstane steroids	Androgens and derivatives	1.39184e+06	1.30511e+06	1.29148e+06	1.23404e+06	1.15452e+06	1.26419e+06	1.72843e+06	1.30373e+06	1.34141e+06	1.22248e+06	1.15522e+06	1.47927e+06	0.928394	-0.107191	0.333021	0.638889	0.256648
Com_2037_pos	cis-gondoic acid	C20 H38 O2	310.287	8.36	333.276	No results	No results	Full match	Lipids and lipid-like molecules	Fatty Acyls	Fatty acids and conjugates	Long-chain fatty acids	1.16336e+06	1.1444e+06	1.09964e+06	1.14414e+06	1.04668e+06	1.11292e+06	1.61846e+06	1.13236e+06	1.11356e+06	1.01621e+06	1.08354e+06	1.1937e+06	0.937594	-0.0929645	0.472165	0.472222	0.178829
Com_2041_pos	Docosahexaenoic acid	C22 H32 O2	328.238	8.947	329.245	Invalid mass	No results	No results	Lipids and lipid-like molecules	Fatty Acyls	Fatty acids and conjugates	Very long-chain fatty acids	1.60937e+06	1.56962e+06	1.47745e+06	1.43637e+06	1.44226e+06	1.48637e+06	1.97456e+06	1.56149e+06	1.66546e+06	1.47874e+06	1.43866e+06	1.70794e+06	0.91804	-0.123371	0.157808	0.722222	0.279253
Com_2075_pos	N,N-Diethyldodecanamide	C16 H33 N O	255.256	10.317	256.264	Full match	No results	No results					1.73269e+07	1.52285e+07	1.09125e+07	9.73223e+06	1.05546e+07	7.293e+06	1.1985e+07	1.30758e+07	1.24009e+07	1.59685e+07	1.09038e+07	1.0722e+07	0.946596	-0.0791798	0.558315	0.638889	0.596975
Com_2089_pos	7-(2-hydroxypropan-2-yl)-1,4a-dimethyl-decahydronaphthalen-1-ol	C15 H28 O2	222.198	8.235	223.206	Invalid mass	No results	No results					2.50237e+07	2.52581e+07	2.4821e+07	2.56336e+07	2.34881e+07	2.71352e+07	2.51447e+07	2.02828e+07	1.97594e+07	1.93795e+07	2.22099e+07	2.52218e+07	1.14668	0.197464	0.0318835	0.833333	0.835874
Com_2116_pos	4-phenoxyphenyl 4-hydroxypiperidine-1-carboxylate	C18 H19 N O4	313.129	5.948	314.136	Invalid mass	No results	No results					2.39756e+07	1.99978e+07	2.03959e+07	2.19764e+07	1.92511e+07	2.31174e+07	2.72874e+07	1.85984e+07	2.03327e+07	1.56278e+07	1.61619e+07	2.05461e+07	1.0857	0.118622	0.318033	0.694444	0.399467
Com_2122_pos	SPB 19:1;2O	C19 H39 N O2	313.298	6.884	314.305	No results	Full match	No results					1.23382e+07	8.99901e+06	2.98056e+06	9.24627e+06	8.22933e+06	7.55468e+06	2.14611e+06	1.72098e+06	1.72875e+06	1.51609e+06	1.49267e+06	6.94411e+06	3.17377	1.6662	0.00253853	0.972222	2.17572
Com_2132_pos	2-Methoxybenzaldehyde	C8 H8 O2	136.05	1.138	137.057	Invalid mass	No results	No results					3.29854e+06	1.76044e+06	2.93407e+06	2.74817e+06	2.78831e+06	3.87259e+06	2.43939e+06	2.14356e+06	1.85918e+06	2.99279e+06	2.1139e+06	3.43802e+06	1.16116	0.215567	0.336421	0.638889	0.575163
Com_2159_pos	Androstenedione	C19 H26 O2	286.193	8.862	287.2	Full match	No results	Full match	Lipids and lipid-like molecules	Steroids and steroid derivatives	Androstane steroids	Androgens and derivatives	1.36277e+06	1.38163e+06	1.23637e+06	1.2453e+06	1.19776e+06	1.24457e+06	1.7176e+06	1.25198e+06	1.32492e+06	1.21206e+06	1.17807e+06	1.52835e+06	0.933693	-0.0989801	0.383503	0.583333	0.250722
Com_2210_pos	N2-(2-cyano-4,6-difluorophenyl)thiophene-2-carboxamide	C12 H6 F2 N2 O S	299.054	7.075	300.061	Invalid mass	No results	No results					3.44759e+06	3.19414e+06	2.87238e+06	3.25781e+06	3.56326e+06	5.00643e+06	3.1605e+06	1.80709e+06	2.60825e+06	2.82687e+06	3.24436e+06	4.0198e+06	1.208	0.272621	0.168458	0.777778	0.807325
Com_2266_pos	gamma-Glutamyltyrosine	C14 H18 N2 O6	310.117	4.961	311.124	No results	Full match	No results	Organic acids and derivatives	Carboxylic acids and derivatives	Amino acids, peptides, and analogues	Tyrosine and derivatives	2.26519e+06	1.82693e+06	1.29505e+06	2.0116e+06	2.65565e+06	1.70339e+06	2.12893e+06	2.60906e+06	3.59441e+06	3.13806e+06	2.07433e+06	2.53564e+06	0.731187	-0.451688	0.0391605	0.833333	0.514899
Com_230_pos	L-Glutamate	C5 H9 N O4	147.053	1.267	148.061	No results	No results	Full match	Organic acids and derivatives	Carboxylic acids and derivatives	Amino acids, peptides, and analogues	Glutamic acid and derivatives	4.32844e+07	3.91412e+07	2.4945e+07	3.4115e+07	1.5931e+07	3.27189e+07	2.7718e+07	2.27173e+07	1.55374e+07	1.88991e+07	2.67029e+07	2.59092e+07	1.38297	0.467766	0.129364	0.777778	0.757933
Com_233_pos	2,6-Di-tert-butyl-1,4-benzoquinone	C14 H20 O2	220.144	6.509	221.151	Invalid mass	No results	No results	Lipids and lipid-like molecules	Prenol lipids	Monoterpenoids	Monocyclic monoterpenoids	453608	474244	435499	421057	421226	378076	575943	478649	446311	391457	388452	515405	0.924002	-0.114032	0.34542	0.666667	0.122441
Com_2359_pos	5-[(10Z)-14-(3,5-dihydroxyphenyl)tetradec-10-en-1-yl]benzene-1,3-diol	C26 H36 O4	434.244	8.194	435.251	Invalid mass	No results	No results					1.56684e+07	2.36555e+07	3.40216e+07	1.87747e+07	2.27463e+07	1.49327e+07	4.12051e+07	1.26592e+07	1.37792e+07	1.19412e+07	1.39352e+07	1.26778e+07	1.22224	0.289528	0.260429	0.833333	0.36239
Com_235_pos	3-[(4-hydroxyphenyl)methyl]-octahydropyrrolo[1,2-a]pyrazine-1,4-dione	C14 H16 N2 O3	260.116	5.232	261.124	Full match	No results	No results					1.75401e+07	2.66147e+07	6.33592e+07	3.42258e+07	1.71928e+08	1.16877e+08	4.4569e+07	8.19163e+07	1.28688e+08	2.76372e+07	2.14254e+07	9.76285e+07	1.07137	0.0994518	0.919969	0.527778	0.539418
Com_2372_pos	D-Panthenol	C9 H19 N O4	210.087	5.078	228.121	Invalid mass	No results	No results	Organic oxygen compounds	Organooxygen compounds	Alcohols and polyols	Secondary alcohols	3.19891e+06	3.80749e+06	2.34221e+07	3.20086e+07	3.9978e+06	5.77363e+06	1.48768e+07	1.20554e+07	7.75979e+06	6.67877e+06	4.58498e+06	1.82827e+07	1.12407	0.168731	0.651158	0.638889	0.380929
Com_2380_pos	3-methyl-5-oxo-5-(4-toluidino)pentanoic acid	C13 H17 N O3	257.103	1.238	258.111	Invalid mass	No match	No match					1.63531e+06	963457	661627	1.13885e+06	309414	760850	406104	1.48484e+06	339280	486471	1.02515e+06	2.67506e+06	0.852361	-0.230464	0.992453	0.5	0.304148
Com_2400_pos	LDGCC 18:1	C28 H53 N O7	515.383	8.777	516.39	No results	Full match	No results					1.40957e+06	1.29566e+06	1.30794e+06	1.24976e+06	1.16484e+06	1.2803e+06	1.68115e+06	1.32034e+06	1.3585e+06	1.20611e+06	1.22311e+06	1.45452e+06	0.93502	-0.0969304	0.303552	0.666667	0.195136
Com_2408_pos	TQH	C15 H24 N6 O6	384.169	6.114	385.176	Invalid mass	No results	No results					5.3458e+06	5.20954e+06	1.77873e+07	3.71949e+06	4.91105e+06	2.61378e+07	1.14493e+07	3.24769e+06	4.2451e+06	3.29513e+06	3.1084e+06	3.37936e+06	2.19708	1.13558	0.140857	0.861111	1.33702
Com_241_pos	N-Desmethyltramadol	C15 H23 N O2	249.171	6.334	250.178	Invalid mass	No results	No results	Benzenoids	Phenol ethers	Anisoles	Anisoles	8.07739e+07	6.39401e+07	6.02797e+07	6.84499e+07	9.66081e+07	9.08406e+07	7.50903e+07	6.44867e+07	1.1668e+08	4.82625e+07	6.57006e+07	1.40467e+08	0.902493	-0.148012	0.793099	0.472222	0.962159
Com_2420_pos	Adrenic acid	C22 H36 O2	332.271	7.65	333.279	Full match	No results	No results	Lipids and lipid-like molecules	Fatty Acyls	Fatty acids and conjugates	Very long-chain fatty acids	1.62371e+06	1.53339e+06	1.47304e+06	1.4617e+06	1.40105e+06	1.64368e+06	2.1896e+06	1.60715e+06	1.57442e+06	1.44004e+06	1.44353e+06	1.78513e+06	0.910028	-0.136017	0.263983	0.611111	0.349011
Com_2421_pos	Glycyl-L-leucine	C8 H16 N2 O3	188.116	1.414	189.123	No results	No results	Full match	Organic acids and derivatives	Carboxylic acids and derivatives	Amino acids, peptides, and analogues	Peptides	1.51318e+06	2.08145e+06	1.56721e+06	2.48623e+06	2.47972e+06	3.41507e+06	3.70358e+06	2.52781e+06	3.64976e+06	3.38228e+06	4.50878e+06	3.1602e+06	0.646981	-0.628205	0.0140262	0.916667	1.36305
Com_242_pos	Muscone	C16 H30 O	238.23	9.724	239.237	Full match	No results	No results	Organic oxygen compounds	Organooxygen compounds	Carbonyl compounds	Cyclic ketones	1.63294e+08	1.20835e+08	1.25248e+08	1.16967e+08	1.13772e+08	8.38579e+07	5.37453e+07	7.84582e+07	7.80692e+07	8.00265e+07	7.68834e+07	1.01777e+08	1.54379	0.626474	0.00500477	0.972222	1.76481
Com_2445_pos	Arachidonic acid	C20 H32 O2	286.229	9.287	287.237	Invalid mass	No results	No match	Lipids and lipid-like molecules	Fatty Acyls	Fatty acids and conjugates	Long-chain fatty acids	1.63979e+06	1.56972e+06	1.57164e+06	1.4376e+06	1.42178e+06	1.53268e+06	2.11187e+06	1.62167e+06	1.59116e+06	1.53351e+06	1.41136e+06	1.7241e+06	0.917902	-0.123588	0.236038	0.694444	0.316203
Com_2457_pos	Methyltestosterone	C20 H30 O2	302.224	7.708	303.231	No results	No results	Full match	Lipids and lipid-like molecules	Steroids and steroid derivatives	Androstane steroids	Androgens and derivatives	4.13177e+06	4.03958e+06	3.64777e+06	3.50441e+06	3.41854e+06	3.94069e+06	5.24954e+06	3.85311e+06	3.93779e+06	3.52176e+06	3.66075e+06	4.27984e+06	0.925722	-0.111349	0.322295	0.638889	0.350401
Com_2458_pos	Asaraldehyde	C10 H12 O4	196.073	9.161	197.081	No results	No results	Full match	Benzenoids	Benzene and substituted derivatives	Benzoyl derivatives	Benzoyl derivatives	7.70095e+07	4.94958e+07	7.29692e+07	6.29543e+07	7.73021e+07	7.76876e+07	7.94849e+07	4.59174e+07	6.35555e+07	6.26215e+07	5.48484e+07	5.50729e+07	1.15468	0.207497	0.195899	0.694444	0.687987
Com_2468_pos	N1-(2,3-dihydro-1,4-benzodioxin-2-ylmethyl)-2,2-dimethylpropanamide	C14 H19 N O3	249.134	5.993	250.142	Invalid mass	No results	No results					6.77663e+06	6.70572e+06	7.6082e+06	8.04248e+06	8.425e+06	1.53777e+06	8.97363e+06	7.39299e+06	7.29356e+06	5.48645e+06	6.88988e+06	1.58928e+07	0.752866	-0.409534	0.287375	0.611111	0.722869
Com_247_pos	α-Aspartylphenylalanine	C13 H16 N2 O5	280.106	5.292	281.113	Full match	Full match	Full match	Organic acids and derivatives	Carboxylic acids and derivatives	Amino acids, peptides, and analogues	Peptides	1.02724e+08	9.77012e+07	7.3161e+07	8.841e+07	8.38015e+07	9.30774e+07	1.33447e+08	1.31729e+08	1.38014e+08	1.18353e+08	1.29911e+08	1.5198e+08	0.670715	-0.576228	9.42704e-05	1	1.90386
Com_248_pos	DL-2-(acetylamino)-3-phenylpropanoic acid	C11 H13 N O3	207.09	5.642	208.097	Full match	Full match	Full match					5.33421e+07	5.27672e+07	4.78549e+07	4.11435e+07	4.14992e+07	4.83017e+07	9.26269e+07	9.31982e+07	8.7359e+07	6.44627e+07	1.28414e+08	1.2065e+08	0.485603	-1.04215	0.000395367	1	2.32811
Com_2504_pos	2-(4-methylphenyl)-5-(3,4,5-trimethoxyphenyl)-2H-1,2,3,4-tetraazole	C17 H18 N4 O3	326.137	9.441	327.144	Full match	Invalid mass	No results					1.66071e+08	1.50068e+08	1.60979e+08	1.51269e+08	1.60401e+08	1.78856e+08	1.75774e+08	1.30988e+08	1.4723e+08	1.40218e+08	1.30026e+08	1.62058e+08	1.09179	0.126691	0.137965	0.75	0.593591
Com_2511_pos	N(6)-OH-Me-Adenosine	C11 H15 N5 O5	275.127	5.343	276.135	Invalid mass	No results	No match	Nucleosides, nucleotides, and analogues	Purine nucleosides	Not available	Purine nucleosides	8.5156e+06	9.85508e+06	7.61717e+06	7.80195e+06	1.06064e+07	9.47913e+06	4.39982e+06	4.73015e+06	5.89958e+06	3.50204e+06	2.77025e+06	5.48173e+06	2.01151	1.00828	0.000741523	1	1.77673
Com_2532_pos	Cystamine	C4 H12 N2 S2	152.045	1.146	153.052	No results	No results	Full match	Organosulfur compounds	Organic disulfides	Dialkyldisulfides	Dialkyldisulfides	770638	727289	607872	622207	748268	1.14793e+06	965651	733961	358691	940571	282793	1.25085e+06	1.02023	0.0288926	0.640519	0.527778	0.4227
Com_2557_pos	octadec-9-ynoic acid	C18 H32 O2	302.222	8.157	303.229	Invalid mass	No results	No results					4.73167e+06	4.5428e+06	4.30365e+06	3.87347e+06	4.13167e+06	4.32728e+06	5.90613e+06	4.58332e+06	4.49593e+06	4.22343e+06	3.95453e+06	4.77182e+06	0.927524	-0.108544	0.306782	0.666667	0.275584
Com_2561_pos	18-β-Glycyrrhetinic acid	C30 H46 O4	470.348	5.247	471.355	Invalid mass	No results	No results	Lipids and lipid-like molecules	Prenol lipids	Triterpenoids	Triterpenoids	561579	560847	553504	551523	554175	555783	783243	625057	591292	527406	560713	674314	0.887132	-0.172779	0.11231	0.777778	0.27538
Com_261_pos	D-(+)-Maltose	C12 H22 O11	364.098	1.39	365.106	Invalid mass	No results	No results	Organic oxygen compounds	Organooxygen compounds	Carbohydrates and carbohydrate conjugates	O-glycosyl compounds	288894	294293	817690	2.0663e+06	477797	795648	1.04559e+06	563350	281067	1.11998e+06	1.08974e+06	1.49852e+08	0.030793	-5.02125	0.316232	0.666667	1.64913
Com_2622_pos	(5E)-7-methylidene-10-oxo-4-(propan-2-yl)undec-5-enoic acid	C15 H24 O3	274.155	6.792	275.162	Invalid mass	No results	No results					4.01848e+07	3.05792e+07	2.99676e+07	2.30815e+07	4.01202e+07	2.80708e+07	2.5411e+07	1.83855e+07	2.21524e+07	1.8721e+07	2.16901e+07	2.49278e+07	1.46247	0.548404	0.00689975	0.944444	1.30265
Com_2627_pos	Mezlocillin	C21 H25 N5 O8 S2	556.145	10.875	557.152	Invalid mass	No results	No results	Organic acids and derivatives	Carboxylic acids and derivatives	Amino acids, peptides, and analogues	Peptides	913763	937063	853276	885639	837300	908763	1.18922e+06	881428	931469	832946	843283	968080	0.944988	-0.0816325	0.411635	0.555556	0.199757
Com_2666_pos	4-(2,3-dihydro-1H-indol-1-yl)-1-phenyl-1H-pyrazolo[3,4-d]pyrimidine	C19 H15 N5	275.173	5.916	314.137	Invalid mass	No results	No results					2.39756e+07	1.99978e+07	2.03959e+07	2.19764e+07	1.92511e+07	2.31174e+07	2.72874e+07	1.85984e+07	2.03327e+07	1.56278e+07	1.49071e+07	2.05461e+07	1.09731	0.133974	0.291541	0.694444	0.334643
Com_2691_pos	16-Heptadecyne-1,2,4-triol	C17 H32 O3	266.225	7.885	267.232	Invalid mass	No results	No results	Lipids and lipid-like molecules	Fatty Acyls	Fatty alcohols	Long-chain fatty alcohols	6.93125e+06	6.77661e+06	6.12309e+06	5.83229e+06	5.87477e+06	6.15849e+06	8.9428e+06	6.46164e+06	6.91013e+06	5.97277e+06	6.14109e+06	7.16442e+06	0.906322	-0.141905	0.212082	0.722222	0.416489
Com_2694_pos	Ecgonine	C9 H15 N O3	185.105	5.694	186.113	Full match	No results	No results	Alkaloids and derivatives	Tropane alkaloids	Not available	Tropane alkaloids	6.02582e+07	5.79808e+07	3.62084e+07	5.51098e+07	5.70588e+07	6.34356e+07	5.28938e+07	4.17523e+07	4.41629e+07	4.47546e+07	5.03717e+07	5.99527e+07	1.12305	0.167426	0.30644	0.75	0.42615
Com_2696_pos	4-methoxy-6-(prop-2-en-1-yl)-2H-1,3-benzodioxole	C11 H12 O3	209.106	6.038	193.087	Invalid mass	No results	No results					9.32733e+06	1.33959e+07	1.41048e+07	8.9723e+06	1.62622e+07	3.47945e+07	6.87652e+06	9.37617e+06	1.25912e+07	9.48205e+06	8.15648e+06	1.26074e+07	1.63915	0.712946	0.111974	0.777778	1.32217
Com_2698_pos	tert-Butyl N-[1-(aminocarbonyl)-3-methylbutyl]carbamate	C11 H22 N2 O3	230.163	5.462	231.17	Full match	No results	No results	Organic acids and derivatives	Carboxylic acids and derivatives	Amino acids, peptides, and analogues	Leucine and derivatives	8.33256e+06	8.44566e+06	6.3021e+06	7.31653e+06	7.68192e+06	6.80443e+06	7.66779e+06	8.35269e+06	7.38793e+06	6.02376e+06	6.50173e+06	8.03818e+06	1.02072	0.0295879	0.762849	0.444444	0.14429
Com_26_pos	tetranor-12(R)-HETE	C16 H26 O3	248.178	7.249	249.185	Invalid mass	No results	No results					1.11969e+08	1.03294e+08	1.04907e+08	1.01167e+08	9.94047e+07	9.60677e+07	1.08196e+08	9.19424e+07	8.58778e+07	8.46817e+07	9.31865e+07	1.12175e+08	1.07074	0.0986084	0.207919	0.694444	0.288428
Com_2702_pos	(5S)-5-hydroxy-1,7-diphenylheptan-3-one	C19 H22 O2	304.144	7.264	305.151	Invalid mass	No results	No results					8.40401e+06	6.34028e+06	7.34976e+06	7.09457e+06	6.41432e+06	9.80117e+06	3.04585e+06	3.25484e+06	5.63711e+06	4.68873e+06	4.21211e+06	6.23648e+06	1.67697	0.745855	0.00412635	1	2.20549
Com_2730_pos	diethyl 2-[(4-benzhydrylpiperidino)methylidene]malonate	C26 H31 N O4	443.208	7.427	444.215	Invalid mass	No results	No results					1.78144e+07	1.33094e+07	1.46443e+07	1.3431e+07	1.58301e+07	1.51958e+07	5.60958e+06	9.65663e+06	1.21251e+07	1.01182e+07	1.14185e+07	1.45303e+07	1.4218	0.507719	0.0321405	0.944444	1.51675
Com_2734_pos	Bis(3,5,5-trimethylhexyl) phthalate	C26 H42 O4	418.308	6.345	419.315	Full match	No results	No results					1.75285e+07	1.67346e+07	1.65902e+07	1.5326e+07	1.41558e+07	1.44764e+07	4.01722e+07	3.7261e+07	3.56845e+07	3.60408e+07	3.16041e+07	1.84976e+07	0.475817	-1.07152	0.00108006	1	1.31158
Com_273_pos	N-Acetyl-L-leucine	C8 H15 N O3	173.105	5.63	174.113	Full match	Full match	Full match	Organic acids and derivatives	Carboxylic acids and derivatives	Amino acids, peptides, and analogues	Leucine and derivatives	9.38723e+07	9.1263e+07	8.91404e+07	8.19695e+07	8.29834e+07	9.75125e+07	7.31579e+07	6.22931e+07	6.07796e+07	5.34278e+07	7.10728e+07	8.09174e+07	1.33635	0.418293	0.00307991	1	1.05248
Com_2743_pos	5-Hydroxytryptophan	C11 H12 N2 O3	220.085	4.984	221.092	No results	No results	Full match	Organoheterocyclic compounds	Indoles and derivatives	Tryptamines and derivatives	Serotonins	5.75754e+06	5.01709e+06	3.61783e+06	3.45498e+06	7.83926e+06	7.97138e+06	2.22207e+06	3.39645e+06	6.3658e+06	3.82786e+06	2.56498e+06	3.50329e+06	1.53827	0.621312	0.0650711	0.805556	1.42959
Com_2756_pos	dUMP	C9 H13 N2 O8 P	308.042	1.862	155.028	No results	No results	Full match	Nucleosides, nucleotides, and analogues	Pyrimidine nucleotides	Pyrimidine deoxyribonucleotides	Pyrimidine 2'-deoxyribonucleoside monophosphates	512117	501804	465671	462911	424909	466364	629287	476933	465376	457962	439063	533094	0.944052	-0.0830617	0.421654	0.555556	0.140056
Com_277_pos	Octadecanamine	C18 H39 N	269.308	7.663	270.316	Full match	No results	No results	Organic nitrogen compounds	Organonitrogen compounds	Amines	Monoalkylamines	1.42053e+08	1.03737e+08	1.33252e+08	1.25076e+08	1.32709e+08	9.74385e+07	6.50712e+07	1.24993e+08	9.59777e+07	1.17948e+08	8.73114e+07	1.24559e+08	1.19226	0.253698	0.152433	0.833333	0.794869
Com_2794_pos	MGDG O-13:0_2:0	C24 H46 O9	495.341	8.52	496.349	No results	Invalid mass	No results					1.31606e+06	1.16023e+06	1.21646e+06	1.10502e+06	1.11722e+06	1.14311e+06	1.70755e+06	1.20726e+06	1.2721e+06	1.14668e+06	1.13717e+06	1.29877e+06	0.908434	-0.138547	0.231194	0.694444	0.141754
Com_2824_pos	ethyl 4-amino-2-(methylsulfanyl)-1,3-thiazole-5-carboxylate	C7 H10 N2 O2 S2	218.02	1.239	219.027	Invalid mass	No results	No results					513470	521804	490829	517448	446565	489164	630365	516456	503041	487864	447080	5.10153e+06	0.387607	-1.36733	0.328443	0.583333	1.12706
Com_2829_pos	12-Oxo phytodienoic acid	C18 H28 O3	292.203	7.137	293.21	Full match	No results	No results	Lipids and lipid-like molecules	Fatty Acyls	Eicosanoids	Prostaglandins and related compounds	3.97894e+06	3.83596e+06	3.79916e+06	3.71165e+06	4.15305e+06	3.92555e+06	5.14618e+06	3.22994e+06	3.77026e+06	3.296e+06	3.43668e+06	375644	1.21551	0.281562	0.319301	0.805556	1.62018
Com_2849_pos	Heptadecanoic Acid	C17 H34 O2	292.237	7.541	293.245	Invalid mass	No results	No results	Lipids and lipid-like molecules	Fatty Acyls	Fatty acids and conjugates	Long-chain fatty acids	624640	613229	619471	767129	689630	641684	782361	592747	658961	553427	549104	670953	1.03893	0.0550991	0.532692	0.611111	0.145063
Com_2867_pos	Oxytetracycline	C22 H24 N2 O9	482.126	10.198	483.133	Invalid mass	No results	No results	Phenylpropanoids and polyketides	Tetracyclines	Not available	Tetracyclines	1.07398e+06	994850	1.00046e+06	936263	905754	1.03594e+06	1.3548e+06	1.07103e+06	1.02884e+06	957165	981258	1.20528e+06	0.901322	-0.149886	0.147215	0.694444	0.511058
Com_28_pos	5'-S-Methyl-5'-thioadenosine	C11 H15 N5 O3 S	297.09	5.154	298.097	Full match	Full match	Full match	Nucleosides, nucleotides, and analogues	5'-deoxyribonucleosides	5'-deoxy-5'-thionucleosides	5'-deoxy-5'-thionucleosides	9.53768e+08	1.07537e+09	6.98241e+08	8.67855e+08	6.33498e+08	6.94524e+08	1.59363e+09	1.28069e+09	8.92738e+08	8.57671e+08	7.65784e+08	1.07459e+09	0.761512	-0.393061	0.0998769	0.75	1.08596
Com_290_pos	3-(propan-2-yl)-octahydropyrrolo[1,2-a]pyrazine-1,4-dione	C10 H16 N2 O2	196.121	5.372	197.129	Full match	No results	No results					7.78735e+07	7.82139e+07	9.30664e+07	7.70412e+07	1.85989e+08	1.4732e+08	7.75193e+07	9.06452e+07	1.3958e+08	5.82239e+07	5.28992e+07	1.15963e+08	1.23311	0.302298	0.373371	0.666667	0.822434
Com_291_pos	Homovanillic acid	C9 H10 O4	182.058	6.634	165.055	No results	No results	Full match	Benzenoids	Phenols	Methoxyphenols	Methoxyphenols	1.65206e+07	1.77415e+07	1.69185e+07	1.62324e+07	1.61671e+07	2.05793e+07	1.58487e+07	1.37118e+07	1.40164e+07	1.34131e+07	1.42513e+07	1.90431e+07	1.15368	0.206245	0.0525601	0.861111	0.709085
Com_2925_pos	N1-isopropyl-2-(1H-2-pyrrolylcarbonyl)-1-hydrazinecarboxamide	C9 H14 N4 O2	248.068	9.505	249.076	Invalid mass	No results	No results					5.55033e+07	4.96867e+07	5.3792e+07	4.98653e+07	5.42013e+07	5.79844e+07	5.82949e+07	4.42457e+07	4.86059e+07	4.50421e+07	4.2179e+07	5.47589e+07	1.0952	0.131198	0.138964	0.722222	0.58345
Com_2967_pos	Gly-Phe	C11 H14 N2 O3	222.1	5.157	223.108	No results	No results	Full match	Organic acids and derivatives	Carboxylic acids and derivatives	Amino acids, peptides, and analogues	Peptides	4.89903e+06	4.78671e+06	4.69672e+06	4.09075e+06	5.70423e+06	5.7965e+06	5.03375e+06	4.02907e+06	5.65033e+06	3.99519e+06	3.44067e+06	5.08719e+06	1.10052	0.138184	0.298646	0.666667	0.436837
Com_2987_pos	1,4-dihydroxy-1,4-dimethyl-7-(propan-2-ylidene)-decahydroazulen-6-one	C15 H24 O3	290.13	6.954	291.137	Invalid mass	No results	No results					7.14326e+06	2.83521e+06	4.37847e+06	6.09222e+06	1.45401e+06	1.49417e+07	5.06032e+06	2.69942e+06	4.49725e+06	4.95056e+06	2.7943e+06	5.64493e+06	1.43663	0.522686	0.685834	0.611111	0.473469
Com_2996_pos	N-[(4-hydroxy-3-methoxyphenyl)methyl]-8-methylnonanamide	C18 H29 N O3	329.195	5.473	330.203	Invalid mass	No results	No results					5.26484e+06	5.40768e+06	4.65808e+06	3.19486e+06	8.35404e+06	6.74172e+06	1.92265e+06	3.58556e+06	5.17782e+06	1.43827e+06	1.36582e+06	4.35121e+06	1.88446	0.914149	0.0291559	0.888889	1.48415
Com_2997_pos	2-Arachidonyl Glycerol ether	C23 H40 O3	386.279	8.406	387.287	Invalid mass	No results	No results	Lipids and lipid-like molecules	Endocannabinoids	Not available	Endocannabinoids	705311	699001	657973	634976	626817	647616	913222	639334	693846	654880	596337	709472	0.944048	-0.0830684	0.468792	0.583333	0.128931
Com_3001_pos	ethyl 2-cyano-3-(3-thienyl)acrylate	C10 H9 N O2 S	224.066	4.984	225.073	Invalid mass	No results	No results					2.76592e+06	6.35348e+06	3.73169e+06	3.29109e+06	1.67298e+06	1.12097e+06	3.1589e+06	4.43177e+06	2.96805e+06	4.00476e+06	3.2251e+06	4.55968e+06	0.84732	-0.239021	0.295824	0.666667	0.548045
Com_3006_pos	Normorphine	C16 H17 N O3	271.121	5.99	272.128	Full match	No results	No results	Alkaloids and derivatives	Morphinans	Not available	Morphinans	1.80208e+07	6.32702e+06	7.15666e+06	1.06879e+07	1.36148e+07	1.69737e+07	1.2758e+07	7.45339e+06	1.40106e+07	5.75703e+06	3.61378e+06	1.81955e+07	1.17791	0.236226	0.472522	0.583333	0.723233
Com_300_pos	4-hydroxy-3-(3-methylbut-2-en-1-yl)benzoic acid	C12 H14 O3	206.092	5.785	207.099	Invalid mass	No results	No results					1.09298e+07	1.00697e+07	1.22149e+07	1.19093e+07	9.98893e+06	1.99667e+07	1.13962e+07	9.47751e+06	8.96711e+06	9.08496e+06	4.35528e+06	1.28208e+07	1.33827	0.420366	0.129027	0.777778	1.10901
Com_3016_pos	Monolaurin	C15 H30 O4	256.204	7.939	257.211	Invalid mass	No results	No results					8.78338e+06	7.3752e+06	8.04144e+06	8.82586e+06	7.08748e+06	7.69704e+06	2.64879e+06	5.05784e+06	6.71664e+06	4.66665e+06	5.4992e+06	7.19178e+06	1.50437	0.589164	0.0255299	0.972222	2.28559
Com_308_pos	2-Amino-1,3-octadecanediol	C18 H39 N O2	301.298	6.623	302.305	Full match	Full match	Full match	Organic nitrogen compounds	Organonitrogen compounds	Amines	1,2-aminoalcohols	2.47477e+07	1.70959e+07	1.43451e+07	9.76825e+06	1.90014e+07	9.47613e+06	2.74143e+07	3.6325e+07	5.12492e+07	3.76923e+07	3.79673e+07	1.73294e+07	0.454062	-1.13904	0.00430607	0.944444	2.00768
Com_3095_pos	4,5-Dicaffeoylquinic acid	C25 H24 O12	498.121	9.413	499.129	Invalid mass	No results	No results	Organic oxygen compounds	Organooxygen compounds	Alcohols and polyols	Quinic acids and derivatives	8.32675e+06	8.45615e+06	1.26355e+07	1.0883e+07	5.6589e+06	9.7408e+06	1.26837e+07	1.04296e+07	7.64645e+06	6.58214e+06	8.23858e+06	1.04088e+07	0.994855	-0.00744184	0.941788	0.472222	0.114766
Com_3103_pos	Neodiosmin	C28 H32 O15	630.163	11.477	631.171	Invalid mass	No results	No results	Phenylpropanoids and polyketides	Flavonoids	Flavonoid glycosides	Flavonoid-7-O-glycosides	1.25969e+06	1.17006e+06	1.18271e+06	1.16311e+06	1.10949e+06	1.21998e+06	1.61107e+06	1.25687e+06	1.21342e+06	1.03995e+06	1.07216e+06	1.40336e+06	0.935263	-0.096556	0.452179	0.583333	0.345752
Com_3135_pos	Nonanoic acid	C9 H18 O2	158.131	8.126	317.268	No results	No results	Full match	Lipids and lipid-like molecules	Fatty Acyls	Fatty acids and conjugates	Medium-chain fatty acids	7.30499e+06	6.35216e+06	6.14631e+06	4.98403e+06	3.67143e+06	5.71838e+06	1.66305e+06	3.79011e+06	3.04097e+06	4.26408e+06	4.02249e+06	3.41503e+06	1.6923	0.758988	0.0113022	0.916667	1.4743
Com_3143_pos	Avobenzone	C20 H22 O3	310.153	5.463	328.187	Invalid mass	No results	No results					896755	818591	3.14591e+06	1.38143e+06	1.40367e+07	9.47292e+06	2.54738e+06	5.38189e+06	1.0184e+07	2.0294e+06	1.353e+06	7.09378e+06	1.04067	0.0575192	0.614005	0.583333	0.821375
Com_316_pos	Panthenol	C9 H19 N O4	205.132	5.067	206.139	Full match	Full match	Full match	Lipids and lipid-like molecules	Fatty Acyls	Fatty amides	N-acyl amines	8.2146e+06	8.18067e+06	3.97496e+07	5.16321e+07	8.08716e+06	1.13299e+07	2.97499e+07	2.75019e+07	1.62302e+07	1.53707e+07	1.0674e+07	3.43983e+07	0.94974	-0.0743949	0.476935	0.638889	0.567389
Com_3190_pos	Homoarginine	C7 H16 N4 O2	188.128	1.221	189.135	No results	No results	Full match	Organic acids and derivatives	Carboxylic acids and derivatives	Amino acids, peptides, and analogues	L-alpha-amino acids	292179	296922	279296	276690	254109	278349	350955	292710	283389	271561	249418	348281	0.933881	-0.0986889	0.342151	0.611111	0.19353
Com_3206_pos	3-(4-hydroxy-3-methoxyphenyl)propanoic acid	C10 H12 O4	178.063	6.098	179.071	Invalid mass	No results	No match					8.55452e+06	6.41702e+06	7.66777e+06	9.24257e+06	9.69242e+06	1.16278e+07	7.80936e+06	6.07852e+06	5.95367e+06	7.57932e+06	6.42107e+06	8.10693e+06	1.26826	0.342851	0.0496885	0.833333	0.913969
Com_3212_pos	Thiamine	C12 H16 N4 O S	264.105	5.168	265.112	Full match	No results	No results	Organoheterocyclic compounds	Diazines	Pyrimidines and pyrimidine derivatives	Thiamines	408906	413149	381244	929301	392063	399713	3.8045e+06	2.73003e+06	443352	377912	374668	1.17713e+06	0.328301	-1.60691	0.150452	0.638889	1.04197
Com_321_pos	4-oxododecanedioic acid	C12 H20 O5	226.118	5.839	227.126	Invalid mass	No results	No results					1.18535e+08	1.16359e+08	1.1914e+08	1.18482e+08	1.13941e+08	1.2272e+08	9.47977e+07	9.59738e+07	9.54331e+07	8.66704e+07	9.39822e+07	9.94722e+07	1.25223	0.324505	7.16543e-06	1	1.57125
Com_3266_pos	Docosanamide	C22 H45 N O	339.351	11.391	340.358	Full match	No results	No results	Lipids and lipid-like molecules	Fatty Acyls	Fatty amides	Fatty amides	857009	840803	814684	799664	754886	823198	1.16782e+06	3.98952e+06	4.32549e+06	5.3263e+06	3.10319e+06	929248	0.259546	-1.94594	0.0115649	1	2.37581
Com_3269_pos	Spiculisporic Acid	C17 H28 O6	328.188	9.778	329.196	No results	No results	Full match	Organic acids and derivatives	Carboxylic acids and derivatives	Tricarboxylic acids and derivatives	Tricarboxylic acids and derivatives	3.54355e+07	3.11847e+07	3.24355e+07	3.0302e+07	3.06597e+07	3.63335e+07	3.33629e+07	2.75611e+07	3.01734e+07	2.91365e+07	2.66506e+07	3.40213e+07	1.08538	0.118196	0.136467	0.777778	0.541704
Com_3290_pos	Alanyltyrosine	C12 H16 N2 O4	252.115	6.895	253.122	Invalid mass	No results	No results	Organic acids and derivatives	Carboxylic acids and derivatives	Amino acids, peptides, and analogues	Peptides	1.24639e+07	1.00285e+07	1.15597e+07	1.02439e+07	1.01393e+07	1.2703e+07	5.93663e+06	6.3032e+06	8.0154e+06	6.42441e+06	8.15236e+06	1.02222e+07	1.49017	0.575477	0.00291028	0.944444	2.12148
Com_333_pos	Delta-Tridecalactone	C13 H24 O2	212.178	6.447	213.185	No results	No results	Full match	Organoheterocyclic compounds	Lactones	Delta valerolactones	Delta valerolactones	4.5037e+07	4.46753e+07	4.45816e+07	4.4071e+07	4.6077e+07	4.66732e+07	4.71259e+07	4.98074e+07	3.45143e+07	4.45884e+07	4.15701e+07	4.8555e+07	1.01861	0.0266056	0.666556	0.555556	0.428719
Com_337_pos	Androsterone	C19 H30 O2	290.224	7.682	291.232	Full match	No results	Full match	Lipids and lipid-like molecules	Steroids and steroid derivatives	Androstane steroids	Androgens and derivatives	1.63017e+06	2.57506e+06	3.22796e+06	2.7831e+06	4.64729e+06	2.5873e+06	3.40809e+06	2.43085e+06	2.1433e+06	3.63889e+06	2.15734e+06	3.1477e+06	1.031	0.0440436	0.974893	0.472222	0.0823657
Com_3389_pos	2-[(3S)-1-(2-Pyridinylmethyl)-3-pyrrolidinyl]-1,3-benzothiazole	C17 H17 N3 S	257.163	5.914	296.126	Invalid mass	No results	No results	Organoheterocyclic compounds	Benzothiazoles	Not available	Benzothiazoles	7.55954e+06	6.35211e+06	9.44955e+06	6.32677e+06	5.91561e+06	9.94152e+06	6.24489e+06	1.09267e+07	5.59374e+06	4.17575e+06	4.30577e+06	4.90046e+06	1.25999	0.333407	0.152442	0.805556	1.45816
Com_341_pos	Creatinine	C4 H7 N3 O	113.059	1.259	114.067	Full match	No results	Full match	Organic acids and derivatives	Carboxylic acids and derivatives	Amino acids, peptides, and analogues	Alpha amino acids and derivatives	3.89935e+06	3.14342e+06	3.30498e+06	2.95228e+06	3.38043e+06	5.36642e+06	4.7111e+06	4.03207e+06	2.51798e+06	205794	270179	5.82274e+06	1.25553	0.328293	0.238616	0.555556	0.953084
Com_3438_pos	3-hydroxy-3,4-bis[(4-hydroxy-3-methoxyphenyl)methyl]oxolan-2-one	C20 H22 O7	412.083	7.667	413.09	Invalid mass	No results	No results					5.33376e+06	5.89467e+06	5.42108e+06	5.30345e+06	4.95839e+06	6.22217e+06	7.51284e+06	5.30021e+06	4.50941e+06	4.69511e+06	4.26909e+06	5.94638e+06	1.02794	0.0397513	0.648381	0.666667	0.169307
Com_34_pos	2-Amino-1,3,4-octadecanetriol	C18 H39 N O3	317.293	6.237	318.3	Full match	No results	No results	Organic nitrogen compounds	Organonitrogen compounds	Amines	1,3-aminoalcohols	9.01026e+07	7.02379e+07	5.96528e+07	6.58853e+07	5.39933e+07	5.4164e+07	7.96552e+08	9.16926e+08	8.41907e+08	8.34791e+08	9.31622e+08	6.90755e+07	0.0897397	-3.47811	0.00321077	0.944444	2.58437
Com_3555_pos	L-Kynurenine	C10 H12 N2 O3	208.085	4.958	209.092	No results	No results	Full match	Organic oxygen compounds	Organooxygen compounds	Carbonyl compounds	Alkyl-phenylketones	3.37982e+06	2.90925e+06	2.52991e+06	2.47535e+06	6.36607e+06	4.89819e+06	732627	1.61536e+06	3.69789e+06	1.00733e+06	879645	1.61021e+06	2.36388	1.24115	0.00924408	0.888889	1.90458
Com_356_pos	17α-Ethynylestradiol	C20 H24 O2	296.178	7.196	297.185	Full match	No results	Full match	Lipids and lipid-like molecules	Steroids and steroid derivatives	Estrane steroids	Estrogens and derivatives	6.15031e+07	7.42925e+07	7.535e+07	7.83577e+07	5.52423e+07	7.44107e+07	8.26408e+07	6.50523e+07	6.3538e+07	6.27092e+07	6.82071e+07	8.15308e+07	0.989327	-0.0154803	0.879453	0.444444	0.104514
Com_357_pos	Triethanolamine	C6 H15 N O3	149.105	1.212	150.113	Full match	Invalid mass	No results	Organic nitrogen compounds	Organonitrogen compounds	Amines	1,2-aminoalcohols	6.13702e+06	7.92143e+06	2.37035e+07	6.27327e+07	6.79313e+06	8.76746e+06	3.05278e+07	1.38432e+07	1.03337e+07	8.39739e+06	1.99305e+07	1.5626e+07	1.17633	0.234295	0.709538	0.666667	0.338582
Com_3584_pos	2-(benzylamino)-1,3-thiazole-5-carboxylic acid	C11 H10 N2 O2 S	234.042	1.067	235.049	Invalid mass	No results	No results					1.27807e+06	2.05589e+06	2.51283e+06	2.33528e+06	2.39239e+06	4.84766e+06	1.90003e+06	828509	1.80091e+06	1.75433e+06	1.57117e+06	2.70717e+06	1.46014	0.546102	0.162863	0.75	1.18913
Com_3599_pos	Riboflavin	C17 H20 N4 O6	376.138	5.327	377.145	Full match	Full match	Full match	Organoheterocyclic compounds	Pteridines and derivatives	Alloxazines and isoalloxazines	Flavins	1.89526e+06	1.76732e+06	1.85764e+06	1.42537e+06	1.81779e+06	2.84053e+06	2.57247e+06	1.711e+06	1.11066e+06	1.05884e+06	1.49111e+06	2.07214e+06	1.15851	0.212273	0.32803	0.666667	0.749611
Com_3624_pos	N-[2,5-bis(2,2,2-trifluoroethoxy)benzoyl]-N'-(4-methoxyphenyl)urea	C19 H16 F6 N2 O5	932.205	5.024	467.11	Invalid mass	No results	No results					406312	432914	378202	374209	357055	414893	567848	426672	397469	376860	391931	472494	0.897584	-0.155881	0.191625	0.694444	0.143648
Com_3698_pos	4-Hydroxybenzaldehyde	C7 H6 O2	140.045	1.143	141.052	Invalid mass	Invalid mass	No results	Organic oxygen compounds	Organooxygen compounds	Carbonyl compounds	Hydroxybenzaldehydes	1.8259e+06	1.00273e+06	1.52854e+06	1.31004e+06	1.74696e+06	1.91561e+06	1.51945e+06	688451	778072	1.4676e+06	1.00584e+06	2.19226e+06	1.21931	0.286068	0.251482	0.694444	0.783765
Com_3710_pos	1-Methylguanosine	C11 H15 N5 O5	297.107	1.94	298.114	No results	No results	Full match	Nucleosides, nucleotides, and analogues	Purine nucleosides	Not available	Purine nucleosides	431131	425449	404208	398608	360075	408649	537170	424300	396831	378203	4.98244e+06	468265	0.337839	-1.56559	0.289119	0.666667	1.28037
Com_3724_pos	3-hydroxy-1,5-diphenylpentan-1-one	C17 H18 O2	276.113	7.433	277.12	Invalid mass	No results	No results					3.80523e+06	3.70596e+06	4.29699e+06	3.99021e+06	3.96087e+06	3.60358e+06	4.63633e+06	3.39716e+06	3.85894e+06	3.38845e+06	3.58621e+06	4.05069e+06	1.01942	0.0277472	0.680114	0.611111	0.103133
Com_3767_pos	3-[4-methyl-1-(2-methylpropanoyl)-3-oxocyclohexyl]butanoic acid	C15 H24 O4	290.149	6.559	291.156	Invalid mass	No results	No results					5.62559e+06	8.88175e+06	6.63767e+06	7.82339e+06	9.0532e+06	6.37589e+06	7.45881e+06	5.85911e+06	4.54818e+06	6.93319e+06	6.92869e+06	7.63794e+06	1.12782	0.173531	0.309285	0.638889	0.412563
Com_3787_pos	13,14-Dihydro prostaglandin E1	C20 H36 O5	338.243	9.469	339.251	Invalid mass	No results	No results	Lipids and lipid-like molecules	Fatty Acyls	Eicosanoids	Prostaglandins and related compounds	1.75482e+06	1.75372e+06	4.43669e+06	1.8262e+06	1.49906e+06	1.68874e+06	1.14466e+06	1.18592e+06	1.37101e+06	892354	1.22369e+06	1.22055e+06	1.84128	0.880707	0.0191713	1	1.26804
Com_3790_pos	LDGCC 16:0	C26 H51 N O7	489.367	8.602	490.374	No results	Full match	No results					1.13356e+06	1.08737e+06	1.04692e+06	1.10889e+06	1.04506e+06	1.05101e+06	1.44014e+06	1.14159e+06	1.20827e+06	1.109e+06	1.09074e+06	1.18982e+06	0.90156	-0.149505	0.060779	0.916667	0.511204
Com_379_pos	Octanedioic acid	C8 H14 O4	174.089	5.829	175.097	No results	No results	Full match	Lipids and lipid-like molecules	Fatty Acyls	Fatty acids and conjugates	Medium-chain fatty acids	7.322e+07	7.85038e+07	6.60107e+07	6.81115e+07	6.5758e+07	6.69887e+07	8.03461e+07	5.72626e+07	5.43837e+07	5.32366e+07	5.8345e+07	6.42496e+07	1.13803	0.186533	0.0849421	0.833333	0.535861
Com_3915_pos	Choline Glycerophosphate	C8 H20 N O6 P	257.103	5.842	258.11	No results	No results	Full match	Lipids and lipid-like molecules	Glycerophospholipids	Glycerophosphocholines	Glycerophosphocholines	2.6649e+06	2.52975e+06	2.66616e+06	623227	2.49618e+06	3.18481e+06	2.22097e+06	1.56498e+06	4.69837e+06	5.59155e+06	2.00147e+06	2.03574e+06	0.782033	-0.354698	0.48064	0.555556	0.504721
Com_3_pos	1-Stearoylglycerol	C21 H42 O4	358.308	10.534	381.297	Full match	Full match	No results	Lipids and lipid-like molecules	Glycerolipids	Monoradylglycerols	1-monoacylglycerols	1.28261e+10	1.23566e+10	1.21024e+10	1.26646e+10	1.17825e+10	9.81722e+09	4.86356e+09	1.01297e+10	6.75164e+09	9.09106e+09	6.55476e+09	1.17535e+10	1.45591	0.541916	0.0251889	0.944444	1.50107
Com_406_pos	Methionine	C5 H11 N O2 S	149.051	1.868	150.058	Full match	Full match	Full match	Organic acids and derivatives	Carboxylic acids and derivatives	Amino acids, peptides, and analogues	Methionine and derivatives	1.94393e+06	2.08188e+06	1.07428e+06	2.15926e+06	1.59427e+06	1.30002e+06	1.3769e+06	1.59167e+06	1.11608e+06	1.65662e+06	1.21501e+06	1.80961e+06	1.15832	0.212028	0.371458	0.666667	0.207084
Com_4076_pos	α-Lapachone	C15 H14 O3	264.072	4.84	265.08	Invalid mass	No results	No results	Organoheterocyclic compounds	Naphthopyrans	Naphthopyranones	Naphthopyranones	1.00914e+06	868448	543706	492678	2.93099e+06	1.78113e+06	510095	991205	2.81198e+06	2.13257e+06	323877	540796	1.04317	0.0609698	0.762996	0.583333	0.239014
Com_407_pos	Valylproline	C10 H18 N2 O3	214.132	5.349	215.139	Full match	No results	No results	Organic acids and derivatives	Carboxylic acids and derivatives	Amino acids, peptides, and analogues	Dipeptides	3.53562e+06	3.63013e+06	9.15217e+06	4.75623e+06	3.18096e+07	1.95582e+07	6.18544e+06	1.0668e+07	2.02915e+07	768253	3.0847e+06	1.6201e+07	1.26649	0.340836	0.622462	0.444444	0.777989
Com_40_pos	Betaine	C5 H11 N O2	117.079	1.307	118.087	Full match	Full match	Full match	Organic acids and derivatives	Carboxylic acids and derivatives	Amino acids, peptides, and analogues	Alpha amino acids	1.51667e+08	1.50381e+08	9.85324e+07	7.39332e+08	1.24666e+08	1.75851e+08	9.09252e+07	7.35281e+07	6.56135e+07	1.1108e+08	1.75173e+08	1.83426e+08	2.05851	1.0416	0.161903	0.722222	1.23071
Com_414_pos	Cnidioside A	C17 H20 O9	390.101	7.669	413.09	Invalid mass	No results	No results					5.33376e+06	5.89467e+06	5.51139e+06	5.62039e+06	4.95839e+06	6.24821e+06	7.51284e+06	5.30021e+06	4.50941e+06	4.69511e+06	4.49086e+06	6.04028e+06	1.03128	0.0444353	0.621815	0.666667	0.17054
Com_41_pos	Stearamide	C18 H37 N O	283.287	10.38	284.295	Full match	No results	No results	Organic acids and derivatives	Carboximidic acids and derivatives	Carboximidic acids	Carboximidic acids	6.17297e+07	5.6333e+07	6.14671e+07	6.36357e+07	6.35591e+07	6.03725e+07	5.92016e+07	6.50633e+07	4.95901e+07	5.90323e+07	5.55494e+07	6.25201e+07	1.04599	0.0648686	0.303621	0.666667	0.151358
Com_4239_pos	3-{[(3S)-3-(1,3-Benzothiazol-2-yl)-1-pyrrolidinyl]methyl}benzonitrile	C19 H17 N3 S	319.117	5.346	320.124	Invalid mass	No results	No results	Organoheterocyclic compounds	Benzothiazoles	Not available	Benzothiazoles	811723	1.01748e+06	1.10876e+06	741581	826993	1.88669e+06	1.51291e+06	1.80943e+06	3.19472e+06	1.02375e+06	571691	1.34518e+06	0.675982	-0.564942	0.285672	0.694444	0.589422
Com_423_pos	4-oxo-5-phenylpentanoic acid	C11 H12 O3	174.068	5.988	175.076	Invalid mass	No results	No results					5.41213e+07	3.636e+07	5.43476e+07	3.60988e+07	5.72518e+07	4.83975e+07	2.95716e+07	3.00317e+07	3.47227e+07	3.25777e+07	2.96689e+07	3.83302e+07	1.47036	0.556168	0.00516574	0.944444	2.00413
Com_4258_pos	DL-3,4-Dihydroxyphenyl glycol	C8 H10 O4	170.058	5.555	188.092	No results	No results	Full match					3.60804e+07	1.24628e+07	1.24602e+07	1.49436e+07	1.2175e+07	2.2761e+07	1.64431e+07	1.86684e+07	2.05787e+07	3.16041e+07	4.38717e+07	3.67934e+07	0.660177	-0.599075	0.102151	0.805556	0.552011
Com_4264_pos	6-benzyl-4-oxo-1,4-dihydropyridine-3-carboxamide	C13 H12 N2 O2	250.073	1.062	233.07	Invalid mass	No results	No results					956230	1.55387e+06	2.03723e+06	2.5136e+06	2.58756e+06	4.99625e+06	2.61728e+06	1.39825e+06	2.15169e+06	1.47891e+06	1.27225e+06	2.2502e+06	1.31124	0.390934	0.503365	0.611111	0.662703
Com_4324_pos	(2R,3S,4S,5R,6R)-2-(hydroxymethyl)-6-(propan-2-yloxy)oxane-3,4,5-triol	C9 H18 O6	244.088	4.854	245.096	Invalid mass	No results	No match					473796	465807	1.56045e+06	457325	6.04497e+06	3.41587e+06	555730	1.89036e+06	4.93119e+06	983648	416750	1.80112e+06	1.17388	0.231282	0.96462	0.527778	0.498466
Com_433_pos	L-Phenylalanine	C9 H11 N O2	165.079	4.888	166.086	Full match	Full match	Full match	Organic acids and derivatives	Carboxylic acids and derivatives	Amino acids, peptides, and analogues	Phenylalanine and derivatives	4.67141e+07	3.94291e+07	4.71214e+07	4.77697e+07	4.19944e+07	5.07997e+07	4.41907e+07	4.77954e+07	5.12492e+07	5.81424e+07	4.55531e+07	5.90539e+07	0.894909	-0.160188	0.119224	0.75	0.297782
Com_4355_pos	Docosatrienoic acid	C22 H38 O2	334.285	10.931	335.292	Invalid mass	No results	No results	Lipids and lipid-like molecules	Fatty Acyls	Fatty acids and conjugates	Very long-chain fatty acids	1.13163e+06	1.18601e+06	1.46598e+06	1.36106e+06	1.5349e+06	1.74711e+06	1.65722e+06	1.04362e+06	1.10726e+06	1.34768e+06	1.10923e+06	1.29724e+06	1.11431	0.156153	0.282537	0.75	0.519627
Com_4359_pos	17alpha-Ethinyl estradiol	C20 H24 O2	296.179	6.502	297.186	No results	No results	Full match	Lipids and lipid-like molecules	Steroids and steroid derivatives	Estrane steroids	Estrogens and derivatives	8.18828e+06	7.34095e+06	7.67128e+06	1.00394e+07	7.36697e+06	1.00589e+07	1.17201e+07	7.91269e+06	8.17451e+06	8.37284e+06	8.39022e+06	8.78317e+06	0.949625	-0.0745705	0.55251	0.666667	0.190963
Com_4389_pos	Ne-(1-Carboxymethyl)-L-lysine	C8 H16 N2 O4	204.111	1.46	187.108	No results	No results	Full match					232472	231021	232972	232626	205935	219314	290792	233869	215090	217709	210612	265054	0.945026	-0.0815748	0.409561	0.416667	0.145221
Com_4431_pos	4-ethoxy-N-[(4-methoxyphenyl)methylene]aniline	C16 H17 N O2	255.124	5.794	256.131	Invalid mass	No results	No results					5.1687e+06	7.67925e+06	7.41138e+06	7.65381e+06	998491	8.50724e+06	1.29287e+07	5.87557e+06	6.02953e+06	6.20765e+06	6.29045e+06	6.22405e+06	0.859099	-0.219103	0.442763	0.555556	0.77312
Com_443_pos	Leucylproline	C11 H20 N2 O3	228.148	5.32	229.155	Full match	No results	Full match	Organic acids and derivatives	Carboxylic acids and derivatives	Amino acids, peptides, and analogues	Dipeptides	5.5249e+07	5.36375e+07	4.60613e+07	6.53628e+07	6.54052e+07	7.31615e+07	4.89404e+07	4.30387e+07	5.12715e+07	5.0119e+07	3.7323e+07	3.87514e+07	1.33192	0.413505	0.0102352	0.916667	0.875009
Com_449_pos	Stiripentol	C14 H18 O3	216.115	6.615	217.122	Invalid mass	No results	No results					4.54764e+06	5.01622e+06	4.55186e+06	6.03206e+06	4.7649e+06	5.61499e+06	4.84797e+06	4.48584e+06	4.48472e+06	4.41351e+06	3.87697e+06	5.10408e+06	1.1218	0.165816	0.0959465	0.805556	0.244274
Com_4647_pos	5-(tert-butyl)-2-methyl-N-(5-methyl-3-isoxazolyl)-3-furamide	C14 H18 N2 O3	284.116	5.209	285.123	Invalid mass	No results	No results					1.04874e+06	1.45656e+06	1.40075e+06	1.47702e+06	2.11437e+06	2.34998e+06	665114	553857	509294	444960	469411	538551	3.09551	1.63018	6.51865e-05	1	1.81887
Com_4662_pos	2,3-Dinor-TXB2	C18 H30 O6	342.203	6.168	343.21	No results	No results	Full match	Organic acids and derivatives	Hydroxy acids and derivatives	Medium-chain hydroxy acids and derivatives	Medium-chain hydroxy acids and derivatives	2.85386e+06	2.48247e+06	3.10762e+06	2.50333e+06	2.09813e+06	3.05019e+06	2.18765e+06	2.53263e+06	1.91258e+06	1.86105e+06	1.89298e+06	3.32105e+06	1.17418	0.231653	0.152838	0.722222	0.669445
Com_466_pos	Tributyl citrate	C18 H32 O7	360.215	7.49	361.222	Full match	No results	No results					6.39737e+06	4.62327e+06	5.15353e+06	5.00028e+06	6.51598e+06	5.99848e+06	3.5499e+06	2.43381e+06	3.79519e+06	3.76018e+06	3.23932e+06	4.41906e+06	1.58929	0.668383	0.00117704	1	2.53742
Com_46_pos	7-Hydroxycoumarine	C9 H6 O3	162.032	6.599	163.039	Full match	No results	Full match	Phenylpropanoids and polyketides	Coumarins and derivatives	Hydroxycoumarins	7-hydroxycoumarins	1.96074e+09	3.96199e+09	6.12904e+09	7.38724e+09	3.26325e+09	7.42321e+09	3.02907e+09	2.72135e+09	4.59144e+09	4.98382e+09	6.1523e+09	2.49562e+09	1.25661	0.329537	0.512142	0.638889	0.651056
Com_472_pos	Dipropyl hexanedioate	C12 H22 O4	230.152	6.745	253.141	Full match	No results	No results					1.34859e+07	1.256e+07	1.34947e+07	1.35185e+07	1.19647e+07	1.28802e+07	1.44233e+07	1.21504e+07	1.1835e+07	1.16294e+07	1.13062e+07	1.32537e+07	1.04432	0.0625592	0.315275	0.722222	0.240503
Com_475_pos	3,4-Dimethoxybenzaldehyde	C9 H10 O3	166.063	5.682	167.071	No results	Full match	Full match	Benzenoids	Benzene and substituted derivatives	Methoxybenzenes	Dimethoxybenzenes	4.85554e+07	6.02712e+07	5.481e+07	6.39419e+07	6.47701e+07	8.39884e+07	6.2457e+07	5.7612e+07	3.64157e+07	4.37701e+07	5.29444e+07	6.959e+07	1.16589	0.221433	0.220393	0.694444	0.972182
Com_4785_pos	Terephthalic Acid	C8 H6 O4	166.027	10.486	167.034	No results	No results	Full match	Organic acids and derivatives	Carboxylic acids and derivatives	Dicarboxylic acids and derivatives	Dicarboxylic acids and derivatives	698198	727775	741110	608523	637488	544099	688470	627005	622391	557361	584100	654952	1.05969	0.0836476	0.37054	0.666667	0.271802
Com_4801_pos	Sphingosine (d18:1)	C18 H37 N O2	321.264	8.01	322.272	Invalid mass	No results	No results					3.43391e+06	3.2544e+06	3.36313e+06	3.24447e+06	3.30683e+06	3.59285e+06	3.71226e+06	3.0998e+06	2.90429e+06	2.91764e+06	2.51829e+06	3.91173e+06	1.05936	0.0831878	0.364181	0.666667	0.18871
Com_4816_pos	Rhoifolin	C27 H30 O14	616.107	10.795	617.115	Invalid mass	No results	No results	Phenylpropanoids and polyketides	Flavonoids	Flavonoid glycosides	Flavonoid-7-O-glycosides	1.18344e+06	750169	962126	4.70946e+06	671188	746644	997016	886118	2.53397e+06	5.00511e+06	698014	819664	0.824782	-0.277916	0.668827	0.611111	0.332729
Com_481_pos	3-Methyladipic acid	C7 H12 O4	160.074	5.663	161.081	No results	No results	Full match	Lipids and lipid-like molecules	Fatty Acyls	Fatty acids and conjugates	Medium-chain fatty acids	1.32922e+08	1.33929e+08	1.01194e+08	1.56178e+08	1.31282e+08	1.68993e+08	1.55667e+08	1.12902e+08	9.46375e+07	1.03941e+08	1.17727e+08	1.6465e+08	1.10003	0.137542	0.392775	0.666667	0.47026
Com_4826_pos	Safrole	C10 H10 O2	162.068	10.356	163.076	Full match	No results	No results	Organoheterocyclic compounds	Benzodioxoles	Not available	Benzodioxoles	1.21499e+06	2.05188e+06	1.50787e+06	1.85703e+06	1.69668e+06	2.56485e+06	925485	2.74252e+06	739921	1.03621e+06	1.99153e+06	2.55547e+06	1.0903	0.124721	0.484892	0.583333	0.575726
Com_484_pos	2-methyl-2,3,4,5-tetrahydro-1,5-benzoxazepin-4-one	C10 H11 N O2	159.069	5.557	160.076	Invalid mass	No results	No results					6.1568e+07	6.73034e+07	5.23557e+06	5.73696e+07	6.66986e+07	7.31838e+07	7.07047e+07	4.38568e+07	5.45405e+07	5.43279e+07	4.25241e+07	5.45463e+07	1.03388	0.0480689	0.644406	0.722222	0.585037
Com_486_pos	Mag (18:1)	C21 H40 O4	356.292	9.947	357.3	No results	No results	Full match	Lipids and lipid-like molecules	Fatty Acyls	Lineolic acids and derivatives	Lineolic acids and derivatives	976085	940295	872045	870895	862291	978685	1.26622e+06	927756	939851	870925	850879	1.07135e+06	0.928011	-0.107786	0.348334	0.555556	0.32741
Com_4914_pos	2-[3-methyl-2-(methylimino)-4-oxo-1,3-thiazolan-5-yl]acetic acid	C7 H10 N2 O3 S	224.02	11.618	225.027	Invalid mass	No results	No results					1.42946e+07	1.39435e+07	1.44711e+07	1.69595e+07	1.3206e+07	1.32356e+07	1.33896e+07	1.1685e+07	1.14236e+07	1.0582e+07	1.04783e+07	1.50426e+07	1.18608	0.246197	0.0325275	0.805556	0.995979
Com_494_pos	7-{[(2E)-3,7-dimethylocta-2,6-dien-1-yl]oxy}-2H-chromen-2-one	C19 H22 O3	298.154	6.631	299.162	Invalid mass	No results	No results					9.62232e+06	7.90303e+06	8.86416e+06	1.06265e+07	7.99271e+06	8.14478e+06	9.8716e+06	6.48505e+06	7.64458e+06	7.1656e+06	7.00892e+06	1.11822e+07	1.0769	0.106881	0.406259	0.694444	0.459807
Com_501_pos	Hypoxanthine	C5 H4 N4 O	136.039	1.937	137.046	Full match	Full match	Full match	Organoheterocyclic compounds	Imidazopyrimidines	Purines and purine derivatives	Hypoxanthines	920681	484277	477283	732655	1.99253e+06	1.39004e+06	611447	482969	1.07015e+06	1.57673e+06	426408	1.13483e+06	1.13106	0.17767	0.76628	0.444444	0.265238
Com_505_pos	Asparagine	C4 H8 N2 O3	132.054	1.217	133.061	Full match	Full match	Full match	Organic acids and derivatives	Carboxylic acids and derivatives	Amino acids, peptides, and analogues	Asparagine and derivatives	993472	723610	727959	2.92391e+06	1.0544e+06	1.25607e+06	1.12528e+06	1.70981e+06	922512	1.44646e+06	1.13604e+06	1.9158e+06	0.930173	-0.104428	0.500785	0.694444	0.315909
Com_5109_pos	6-(3-hydroxybutan-2-yl)-5-(hydroxymethyl)-4-methoxy-2H-pyran-2-one	C11 H16 O5	250.077	5.257	251.084	Invalid mass	No results	No results					1.07203e+06	914959	1.32946e+06	1.6017e+06	1.21507e+06	1.19481e+06	1.37579e+06	1.22013e+06	473337	378760	334409	416685	1.74514	0.803342	0.0365904	0.75	1.03048
Com_5118_pos	3-(3,4,5-trimethoxyphenyl)propanoic acid	C12 H16 O5	262.082	5.208	263.089	Invalid mass	No results	No results					1.77121e+06	4.50195e+06	1.76227e+06	5.18253e+06	1.73008e+06	2.24457e+06	4.23878e+06	4.78504e+06	3.57014e+06	3.03445e+06	3.30523e+06	4.58473e+06	0.731029	-0.451999	0.106611	0.722222	0.804161
Com_5174_pos	Ethylphenylacetylurea	C11 H14 N2 O2	206.106	5.051	207.113	Full match	No results	No results					1.70874e+06	2.41824e+06	1.5495e+06	1.72762e+06	1.77422e+06	2.02565e+06	1.51225e+06	1.16472e+06	434088	1.4379e+06	1.27808e+06	1.5658e+06	1.51552	0.599811	0.0597093	0.972222	1.03482
Com_5192_pos	4-(tert-butyl)phenyl 3,5-dimethylisoxazole-4-carboxylate	C16 H19 N O3	273.134	7.813	274.141	Invalid mass	No results	No results					3.4319e+06	2.79692e+06	3.03926e+06	3.06279e+06	4.09198e+06	2.80456e+06	2.95122e+06	2.59751e+06	2.62875e+06	2.49982e+06	2.54594e+06	3.2273e+06	1.1688	0.22503	0.065563	0.833333	0.477812
Com_51_pos	Ethyl paraben	C9 H10 O3	166.063	6.811	167.07	Full match	No results	Full match	Benzenoids	Benzene and substituted derivatives	Benzoic acids and derivatives	p-Hydroxybenzoic acid alkyl esters	5.29731e+07	6.44968e+07	5.13172e+07	6.30552e+07	5.45774e+07	6.17352e+07	5.55232e+07	5.26086e+07	5.03181e+07	4.83308e+07	5.19262e+07	6.97584e+07	1.05994	0.0839878	0.380542	0.694444	0.294778
Com_524_pos	Sodium [dodecanoyl(methyl)amino]acetate	C15 H29 N O3	271.215	7.837	272.222	Full match	Full match	No results					2.63895e+06	1.31524e+06	1.19587e+06	1.28024e+07	1.24205e+06	1.21125e+06	1.38966e+06	1.0833e+06	1.08426e+06	1.12688e+06	2.66248e+06	1.96776e+06	2.19079	1.13145	0.423993	0.638889	0.409345
Com_527_pos	gamma-Nonanolactone	C9 H16 O2	156.115	6.137	157.122	No results	No results	Full match	Organoheterocyclic compounds	Lactones	Gamma butyrolactones	Gamma butyrolactones	4.85489e+07	5.15975e+07	4.68273e+07	4.64084e+07	4.56056e+07	5.54187e+07	4.98445e+07	3.90381e+07	3.88576e+07	3.75025e+07	3.84614e+07	4.97471e+07	1.16159	0.216101	0.0390947	0.777778	1.53508
Com_52_pos	L-Pyroglutamic acid	C5 H7 N O3	129.043	2.131	130.05	Full match	Full match	Full match	Organic acids and derivatives	Carboxylic acids and derivatives	Amino acids, peptides, and analogues	Alpha amino acids and derivatives	6.58274e+07	4.29513e+07	4.75756e+07	9.84206e+07	5.18744e+07	4.28811e+07	5.48551e+07	4.03916e+07	4.74642e+07	4.8236e+07	4.04615e+07	6.0904e+07	1.19574	0.257907	0.362978	0.638889	0.351956
Com_5315_pos	Trenbolone acetate	C20 H24 O3	312.173	6.901	313.18	No results	No results	Full match	Lipids and lipid-like molecules	Steroids and steroid derivatives	Steroid esters	Steroid esters	2.40927e+07	2.5508e+07	2.47629e+07	2.67846e+07	2.22093e+07	2.40989e+07	2.87121e+07	2.05605e+07	2.09059e+07	2.00998e+07	2.32319e+07	2.72119e+07	1.04786	0.0674411	0.443269	0.638889	0.218054
Com_537_pos	2-(tert-butyl)-1,3-thiazolane-4-carboxylic acid	C8 H15 N O2 S	189.083	5.547	190.09	Full match	No results	No results					3.76981e+07	8.35792e+06	1.77021e+07	6.41658e+07	1.12168e+07	2.35102e+07	1.72523e+07	1.91781e+07	2.20582e+07	3.26436e+07	4.51346e+07	4.01093e+07	0.922182	-0.116876	0.491547	0.611111	0.278912
Com_538_pos	Ethyl chrysanthemumate	C12 H20 O2	196.147	6.498	197.154	No results	No results	Full match	Lipids and lipid-like molecules	Prenol lipids	Monoterpenoids	Monocyclic monoterpenoids	2.13801e+07	2.2557e+07	2.10767e+07	2.13151e+07	2.14068e+07	2.21879e+07	2.19968e+07	1.6959e+07	2.64675e+07	1.7271e+07	1.94526e+07	2.65092e+07	1.00985	0.0141435	0.762596	0.555556	0.381396
Com_5411_pos	Ethylmalonate	C5 H8 O4	132.043	9.31	155.032	No results	No results	Full match	Lipids and lipid-like molecules	Fatty Acyls	Fatty acids and conjugates	Branched fatty acids	1.73759e+06	1.01674e+06	1.55885e+06	933786	774388	1.06873e+06	3.36777e+06	1.18318e+06	1.85572e+06	4.4544e+06	960203	1.31926e+06	0.539559	-0.890146	0.117767	0.777778	1.08683
Com_542_pos	Nonadecanoic acid	C19 H38 O2	298.287	10.532	299.294	No results	No results	Full match	Lipids and lipid-like molecules	Fatty Acyls	Fatty acids and conjugates	Long-chain fatty acids	5.75414e+07	5.54798e+07	5.35169e+07	5.29815e+07	5.3117e+07	4.3126e+07	1.69097e+07	4.26897e+07	2.74276e+07	3.78533e+07	2.67204e+07	4.70911e+07	1.58921	0.668308	0.0196885	0.972222	0.775166
Com_5477_pos	(4-benzoylpiperidino)[4-(tert-butyl)phenyl]methanone	C23 H27 N O2	371.187	6.63	372.194	Invalid mass	No results	No results					1.43638e+06	1.76599e+06	2.39541e+06	2.1525e+06	1.34394e+06	2.28282e+06	3.3893e+06	1.99441e+06	3.02651e+06	1.57714e+06	2.33916e+06	2.16759e+06	0.784942	-0.349342	0.154729	0.722222	0.58374
Com_5646_pos	2-[5-(2-hydroxypropyl)oxolan-2-yl]propanoic acid	C10 H18 O4	224.105	5.871	225.112	Invalid mass	No results	No results					2.24244e+06	1.76854e+06	1.52896e+06	1.65476e+06	1.815e+06	2.09036e+06	1.45623e+06	1.09953e+06	1.00764e+06	1.00795e+06	1.14722e+06	1.62117e+06	1.51232	0.596763	0.0022195	0.972222	1.49196
Com_565_pos	D-(+)-Glucose	C6 H12 O6	197.09	1.283	198.097	Invalid mass	Invalid mass	No results	Organic oxygen compounds	Organooxygen compounds	Carbohydrates and carbohydrate conjugates	Hexoses	1.95037e+06	1.61389e+06	1.98964e+06	2.98946e+06	2.3564e+06	2.04522e+06	2.5836e+06	1.78641e+06	1.45814e+06	3.11315e+06	1.64159e+06	6.79089e+07	0.164922	-2.60015	0.407985	0.527778	1.18238
Com_5673_pos	bicyclo[2.2.2]oct-2-en-1-yl 4-methylbenzene-1-sulfonate	C15 H18 O3 S	278.094	5.231	261.091	Invalid mass	No results	No results					3.38867e+06	4.07604e+06	4.32512e+06	4.51946e+06	1.19288e+07	8.82249e+06	6.87395e+06	5.90186e+06	9.36969e+06	4.24917e+06	7.42009e+06	7.50545e+06	0.896913	-0.15696	0.431163	0.638889	0.510604
Com_5739_pos	NAD+	C21 H27 N7 O14 P2	663.11	1.631	332.562	No results	No results	Full match	Nucleosides, nucleotides, and analogues	(5'-&gt;5')-dinucleotides	Not available	(5'-&gt;5')-dinucleotides	3.80479e+06	4.43853e+06	3.02497e+06	3.44257e+06	2.80625e+06	4.76218e+06	2.06113e+06	3.56074e+06	3.62721e+06	2.95327e+06	2.85087e+06	3.28594e+06	1.21485	0.280776	0.139723	0.722222	0.450818
Com_573_pos	Asp-Phe methyl ester	C14 H18 N2 O5	294.122	5.353	295.129	No results	No results	Full match					1.67796e+07	1.68511e+07	1.45571e+07	1.33061e+07	1.44276e+07	1.4659e+07	2.35607e+07	2.15798e+07	1.99536e+07	1.69768e+07	1.38064e+07	1.9338e+07	0.786185	-0.347059	0.0311203	0.861111	0.524025
Com_5822_pos	Dl-Indole-3-lactic acid	C11 H11 N O3	205.074	5.169	223.108	No results	No results	Full match	Organoheterocyclic compounds	Indoles and derivatives	Indolyl carboxylic acids and derivatives	Indolyl carboxylic acids and derivatives	4.88787e+06	4.9852e+06	4.78371e+06	4.33528e+06	5.90303e+06	5.85559e+06	5.35459e+06	4.14964e+06	5.65033e+06	4.21374e+06	3.59552e+06	5.37235e+06	1.08521	0.117973	0.345615	0.666667	0.395243
Com_592_pos	Palmitoylethanolamide	C18 H37 N O2	299.282	8.017	322.272	No results	No results	Full match	Organic acids and derivatives	Carboximidic acids and derivatives	Carboximidic acids	Carboximidic acids	2.94684e+06	2.86621e+06	2.98558e+06	2.87805e+06	3.14003e+06	3.59285e+06	3.39693e+06	3.0998e+06	2.51837e+06	2.91764e+06	2.27384e+06	3.2198e+06	1.05642	0.0791816	0.419295	0.444444	0.157911
Com_5994_pos	Asp-Phe	C13 H16 N2 O5	280.107	5.528	298.141	No results	No results	Full match	Organic acids and derivatives	Carboxylic acids and derivatives	Amino acids, peptides, and analogues	Peptides	2.59627e+06	1.78476e+06	2.17572e+06	2.08708e+06	1.88198e+06	2.26617e+06	1.88849e+06	980497	3.3902e+06	2.02057e+06	1.94718e+06	2.28706e+06	1.02222	0.0316991	0.670751	0.527778	0.358849
Com_5_pos	Methyl palmitate	C17 H34 O2	287.282	6.437	288.29	Invalid mass	No results	No results	Lipids and lipid-like molecules	Fatty Acyls	Fatty acid esters	Fatty acid methyl esters	6.07047e+09	5.61267e+09	6.32838e+09	5.3755e+09	5.56855e+09	4.54152e+09	1.803e+09	2.35441e+09	1.95146e+09	1.75944e+09	2.0207e+09	5.16211e+09	2.22556	1.15417	0.00251365	0.972222	2.63272
Com_6018_pos	5-hydroxy-6,7-dimethoxy-2-phenyl-4H-chromen-4-one	C17 H14 O5	263.048	6.636	264.056	Invalid mass	No results	No results					808002	1.09408e+06	1.11905e+06	1.07159e+06	742889	817494	1.03459e+06	870675	745706	727054	797467	1.11198e+06	1.06915	0.0964639	0.537593	0.638889	0.150418
Com_6042_pos	methylamino-l-alanine	C4 H10 N2 O2	118.074	5.153	275.111	No results	No results	Full match	Organic acids and derivatives	Carboxylic acids and derivatives	Amino acids, peptides, and analogues	Alanine and derivatives	3.28155e+06	2.65702e+06	2.30711e+06	2.85171e+06	2.38965e+06	3.1668e+06	2.56484e+06	2.06251e+06	2.15312e+06	1.98626e+06	2.05075e+06	2.69071e+06	1.23287	0.302022	0.0253094	0.861111	1.39642
Com_620_pos	N1,N1-diethyl-4-[5-(4-nitrophenyl)-1,3-oxazolan-2-yl]aniline	C19 H23 N3 O3	341.176	7.024	342.183	Invalid mass	No results	No results					4.01829e+07	2.94179e+07	3.09685e+07	3.00854e+07	3.03716e+07	4.01885e+07	1.99356e+07	1.61822e+07	2.38765e+07	2.10098e+07	1.55568e+07	9.6666e+07	1.04134	0.0584395	0.359702	0.833333	1.01858
Com_648_pos	6,7-dihydro-5H-dibenzo[d,f][1,3]diazepin-6-one	C13 H10 N2 O	210.079	6.491	211.087	Full match	No results	No results					1.84424e+07	2.72972e+07	3.63534e+07	2.60468e+07	3.12695e+07	3.86897e+07	1.43081e+07	1.21614e+07	2.31441e+07	1.50198e+07	2.04094e+07	2.62244e+07	1.60064	0.67865	0.0159343	0.888889	1.31838
Com_650_pos	6-methyl-4-(morpholinomethyl)-2H-chromen-2-one	C15 H17 N O3	259.121	6.12	260.128	Full match	No results	No results					3.01459e+07	2.62916e+07	2.91718e+07	2.87221e+07	3.39912e+07	3.84871e+07	2.8442e+07	2.30425e+07	2.82415e+07	2.81057e+07	2.10102e+07	2.76858e+07	1.19346	0.25515	0.045414	0.888889	1.12263
Com_6513_pos	Thioguanine	C5 H5 N5 S	167.026	1.044	168.033	No results	No results	Full match	Organoheterocyclic compounds	Imidazopyrimidines	Purines and purine derivatives	Purinethiones	555878	217637	216359	221432	657226	311552	814481	488650	223453	1.05624e+06	918285	1.28436e+06	0.455564	-1.13427	0.0479949	0.861111	1.53223
Com_6531_pos	Palmitoleic Acid	C16 H30 O2	276.208	7.13	277.216	Invalid mass	No results	No results	Lipids and lipid-like molecules	Fatty Acyls	Fatty acids and conjugates	Long-chain fatty acids	253464	1.37488e+06	933543	1.17561e+06	1.29056e+06	1.2353e+06	1.08207e+06	922086	777036	936797	464584	1.3623e+06	1.12958	0.175783	0.880294	0.666667	0.315384
Com_656_pos	Methyl alpha-D-glucopyranoside	C7 H14 O6	194.08	5.902	195.087	No results	No results	Full match					7.33406e+07	9.61271e+07	9.27774e+07	9.1394e+07	9.44841e+07	7.50447e+07	9.48478e+07	7.57438e+07	7.62405e+07	7.56974e+07	7.84186e+07	1.02516e+08	1.03914	0.0553866	0.599817	0.472222	0.193878
Com_689_pos	ω-Hydroxynorfentanyl	C14 H20 N2 O2	248.153	5.193	249.16	Full match	No results	No results	Benzenoids	Benzene and substituted derivatives	Anilides	Anilides	2.38737e+07	2.28908e+07	2.25958e+07	2.54868e+07	2.76723e+07	2.70057e+07	1.95531e+07	1.73575e+07	1.32385e+07	1.31032e+07	1.30184e+07	1.76257e+07	1.59245	0.671247	0.000642755	1	0.836761
Com_68_pos	N-Butylbenzenesulfonamide	C10 H15 N O2 S	213.083	6.099	214.09	Full match	No results	No results	Benzenoids	Benzene and substituted derivatives	Benzenesulfonamides	Benzenesulfonamides	3.75517e+08	3.41181e+08	1.27402e+08	2.73221e+08	1.58398e+08	3.1145e+08	1.39138e+08	8.88036e+07	9.47191e+07	1.05552e+08	1.1113e+08	3.4574e+08	1.79324	0.842572	0.0422819	0.833333	1.61807
Com_6901_pos	Benzamidine	C7 H8 N2	120.068	5.013	258.17	No results	No results	Full match	Benzenoids	Benzene and substituted derivatives	Not available	Benzene and substituted derivatives	1.5923e+06	1.64267e+06	1.52815e+06	2.13678e+06	1.05743e+06	1.60954e+06	1.75425e+06	1.01199e+06	1.24625e+06	1.1467e+06	1.56449e+06	2.01544e+06	1.09472	0.130561	0.501004	0.611111	0.455983
Com_6956_pos	D-glutamine	C5 H10 N2 O3	146.07	1.869	315.129	No results	No results	Full match	Organic acids and derivatives	Carboxylic acids and derivatives	Amino acids, peptides, and analogues	D-alpha-amino acids	731390	188832	175234	855224	387744	170064	652475	1.21322e+06	175123	1.36426e+06	302456	1.28726e+06	0.502219	-0.99361	0.182287	0.722222	0.988535
Com_6996_pos	Metanephrine	C10 H15 N O3	197.106	5.846	198.113	No results	No results	Full match	Benzenoids	Phenols	Methoxyphenols	Methoxyphenols	758557	740799	744729	1.03719e+07	994722	4.09489e+06	1.19922e+06	880643	901078	759276	769356	907946	3.26821	1.7085	0.25584	0.527778	1.30504
Com_699_pos	Octhilinone	C11 H19 N O S	213.116	5.675	214.123	Invalid mass	No results	No results					4.6063e+07	4.63285e+07	4.31889e+07	4.18738e+07	4.22851e+07	3.58062e+07	3.71991e+07	3.66432e+07	3.45086e+07	2.5565e+07	3.11545e+07	4.23916e+07	1.23177	0.300734	0.0284878	0.861111	1.19479
Com_6_pos	1-Palmitoylglycerol	C19 H38 O4	330.277	9.722	353.266	Full match	No results	Full match	Lipids and lipid-like molecules	Glycerolipids	Monoradylglycerols	1-monoacylglycerols	1.06206e+10	7.76564e+09	8.29822e+09	7.82212e+09	7.58463e+09	5.47429e+09	3.19291e+09	5.10815e+09	5.05117e+09	5.09225e+09	4.85727e+09	6.72354e+09	1.58418	0.663737	0.00537684	0.972222	1.59386
Com_7030_pos	Bisphenol A	C15 H16 O2	228.115	7.257	211.112	No results	No results	Full match	Benzenoids	Benzene and substituted derivatives	Diphenylmethanes	Bisphenols	1.32927e+06	739302	1.14844e+06	826165	989975	1.00655e+06	1.0081e+06	797218	757402	688364	982684	1.14021e+06	1.12388	0.168485	0.357746	0.666667	0.500418
Com_70_pos	Benzophenone	C13 H10 O	182.073	6.585	183.081	Full match	No results	No results	Benzenoids	Benzene and substituted derivatives	Benzophenones	Benzophenones	3.03038e+08	2.30836e+08	2.51325e+08	2.6707e+08	2.57277e+08	2.20613e+08	2.73749e+08	2.10091e+08	2.07064e+08	2.05321e+08	2.18689e+08	2.36349e+08	1.13239	0.179372	0.0824112	0.805556	1.05539
Com_7126_pos	Phenylacetylglutamine	C13 H16 N2 O4	264.11	5.303	265.118	No results	No results	Full match	Organic acids and derivatives	Carboxylic acids and derivatives	Amino acids, peptides, and analogues	N-acyl-alpha amino acids	1.69447e+06	1.86277e+06	3.07395e+06	1.19805e+06	1.94448e+06	2.09375e+06	1.3514e+06	1.33996e+06	1.80056e+06	1.18586e+06	1.03486e+06	1.44742e+06	1.45434	0.540361	0.0426884	0.861111	0.461686
Com_7127_pos	Stevioside	C38 H60 O18	826.344	7.967	827.352	Invalid mass	No results	No results	Lipids and lipid-like molecules	Prenol lipids	Terpene glycosides	Steviol glycosides	1.61302e+06	1.66308e+06	2.15593e+06	1.70048e+06	1.71064e+06	1.57617e+06	2.10975e+06	1.33282e+06	1.6821e+06	1.58473e+06	1.02074e+06	1.46548e+06	1.13307	0.180242	0.230771	0.75	0.405185
Com_7136_pos	2-(cyclopropylcarbonyl)-3-(4-fluoroanilino)acrylonitrile	C13 H11 F N2 O	252.067	0.915	253.075	Invalid mass	No results	No results					1.62195e+06	1.20913e+06	1.06992e+06	1.25377e+06	1.26727e+06	7.8371e+06	1.6808e+06	487918	946300	999412	1.0738e+06	1.42565e+06	2.15594	1.10832	0.184079	0.722222	1.13172
Com_7212_pos	Gluconolactone	C6 H10 O6	178.047	0.548	379.084	No results	No results	Full match	Organic oxygen compounds	Organooxygen compounds	Carbohydrates and carbohydrate conjugates	Gluconolactones	496858	472689	470223	476349	385526	454441	632012	495431	430859	431516	413742	539542	0.936456	-0.0947163	0.474931	0.444444	0.121027
Com_724_pos	1-(4-methoxyphenyl)propane-1,2-diol	C10 H14 O3	164.084	6.247	165.091	Invalid mass	No match	No match					1.28972e+08	1.25431e+08	1.24318e+08	1.35098e+08	1.26996e+08	1.30152e+08	1.38102e+08	1.09347e+08	1.05494e+08	1.51656e+08	1.05885e+08	1.36594e+08	1.03198	0.0454098	0.555263	0.5	0.449193
Com_7274_pos	L-Tyrosinemethylester	C10 H13 N O3	195.089	5.188	213.123	No results	No results	Full match					288075	303898	275388	280185	737619	3.35759e+06	539563	353038	649928	277979	260713	469251	2.0556	1.03956	0.615854	0.472222	0.851894
Com_729_pos	D-Phenylalanine	C9 H11 N O2	165.079	5.651	166.086	No results	No results	Full match	Organic acids and derivatives	Carboxylic acids and derivatives	Amino acids, peptides, and analogues	Phenylalanine and derivatives	2.74722e+07	2.60102e+07	2.77628e+07	2.49322e+07	2.71371e+07	2.68379e+07	3.42577e+07	3.41966e+07	3.43894e+07	2.65086e+07	3.94487e+07	4.79872e+07	0.738751	-0.436839	0.0146389	0.888889	1.38719
Com_731_pos	Oleoyl ethylamide	C20 H39 N O	309.303	7.563	327.337	Full match	No results	No results	Lipids and lipid-like molecules	Fatty Acyls	Fatty amides	N-acyl amines	1.67887e+06	834553	811174	742466	718027	735555	1.03286e+06	837511	931067	1.0509e+06	751020	933478	0.997074	-0.00422683	0.748519	0.777778	0.0895102
Com_732_pos	Diphenylamine	C12 H11 N	169.089	6.747	170.096	No results	No results	Full match	Benzenoids	Benzene and substituted derivatives	Aniline and substituted anilines	Aniline and substituted anilines	1.61445e+07	1.71467e+07	1.59872e+07	1.68087e+07	1.59595e+07	1.50137e+07	1.65574e+07	1.1958e+07	1.33198e+07	1.26004e+07	1.40416e+07	1.60215e+07	1.14866	0.19995	0.0410368	0.805556	1.29967
Com_7335_pos	N-(1,3-benzodioxol-5-ylmethyl)-N'-(1-benzothiophen-3-yl)urea	C17 H14 N2 O3 S	348.053	7.023	349.06	Invalid mass	No results	No results					537464	852936	875291	943082	447751	717600	712295	769835	511109	544559	516588	1.26438e+06	1.01282	0.0183752	0.863591	0.583333	0.311284
Com_7357_pos	2-Methylbutyroylcarnitine	C12 H23 N O4	245.163	7.588	246.17	No results	No results	Full match	Lipids and lipid-like molecules	Fatty Acyls	Fatty acid esters	Acyl carnitines	3.14108e+06	3.10756e+06	3.08048e+06	2.87301e+06	3.01952e+06	3.03124e+06	3.89262e+06	3.04059e+06	3.35118e+06	2.88292e+06	2.77232e+06	3.33714e+06	0.946885	-0.0787385	0.3894	0.611111	0.242159
Com_7375_pos	Mevalonic acid	C6 H12 O4	148.074	1.329	166.108	No results	No results	Full match	Lipids and lipid-like molecules	Fatty Acyls	Fatty acids and conjugates	Hydroxy fatty acids	488862	498550	489203	1.18353e+06	560408	476029	934117	481262	466150	600371	767596	555201	0.971584	-0.0415898	0.754078	0.555556	0.161035
Com_737_pos	1,3-Diphenylacetone	C15 H14 O	210.105	6.855	211.112	Full match	No results	No results	Phenylpropanoids and polyketides	Linear 1,3-diarylpropanoids	Not available	Linear 1,3-diarylpropanoids	3.46709e+07	2.85422e+07	3.11452e+07	2.75755e+07	2.64599e+07	3.64858e+07	2.69428e+06	1.50753e+07	2.24974e+07	1.67152e+07	1.95497e+07	2.45017e+07	1.82988	0.871751	0.0666618	1	2.18363
Com_743_pos	2-hydroxy-6-[(8Z,11Z)-pentadeca-8,11,14-trien-1-yl]benzoic acid	C22 H30 O3	324.204	9.907	325.211	Invalid mass	No results	No results					2.0496e+06	2.86988e+06	3.14501e+06	2.18475e+06	2.21528e+06	2.76907e+06	2.60033e+06	2.0055e+06	1.94832e+06	1.72264e+06	2.05943e+06	2.45423e+06	1.19101	0.252189	0.101739	0.805556	0.492205
Com_745_pos	SPB 17:1;2O	C17 H35 N O2	285.267	6.474	286.274	No results	Full match	No results					3.54389e+07	3.3902e+07	3.52153e+07	3.7107e+07	3.29299e+07	2.32635e+07	2.32441e+06	4.26335e+06	3.39203e+06	2.70929e+06	3.46913e+06	3.05564e+07	4.23543	2.08251	0.00356275	0.972222	2.36297
Com_7492_pos	Isorhapontigenin	C15 H14 O4	258.094	4.895	259.102	Invalid mass	No results	No results	Phenylpropanoids and polyketides	Stilbenes	Not available	Stilbenes	430228	158911	228046	255206	65477.6	132029	97953.7	155668	298305	163924	110207	134899	1.3215	0.402172	0.556174	0.611111	0.386893
Com_74_pos	4-(4-chlorophenoxy)-3,5-dimethyl-1H-pyrazole	C11 H11 Cl N2 O	222.056	7.054	223.064	Full match	No results	No results					2.64582e+08	1.46434e+08	2.50495e+08	2.40213e+08	2.31184e+08	2.54452e+08	2.76426e+08	2.33234e+08	1.96269e+08	1.97502e+08	2.07042e+08	2.89547e+08	0.990957	-0.013105	0.899636	0.527778	0.574687
Com_754_pos	2,4-dihydroxyheptadec-16-en-1-yl acetate	C19 H36 O4	328.261	9.007	351.25	Full match	No results	No results					6.12871e+06	5.9907e+06	5.87e+06	6.17839e+06	4.63166e+06	7.03598e+06	2.19187e+07	5.74012e+06	4.54492e+06	8.07729e+06	5.286e+06	6.91158e+06	0.682858	-0.550342	0.38102	0.527778	0.787447
Com_756_pos	3,4-dihydro-2H,6H-[1,3]thiazino[2,3-b]quinazolin-6-one	C11 H10 N2 O S	240.031	6.51	241.038	Invalid mass	No results	No results					2.28202e+07	1.96999e+07	2.02322e+07	1.93987e+07	2.06269e+07	2.17965e+07	2.49683e+07	1.72351e+07	1.67018e+07	1.73623e+07	1.86079e+07	2.09707e+07	1.07534	0.104797	0.27214	0.722222	0.504483
Com_761_pos	DL-Citrulline	C6 H13 N3 O3	175.096	1.279	176.103	No results	No results	Full match	Organic acids and derivatives	Carboxylic acids and derivatives	Amino acids, peptides, and analogues	Alpha amino acids	3.79804e+06	2.97777e+06	3.50168e+06	3.41427e+07	3.01e+06	2.60279e+06	4.66373e+06	4.50334e+06	2.61013e+06	4.51003e+06	3.38757e+06	6.08912e+06	1.94198	0.957527	0.78087	0.666667	0.263576
Com_762_pos	Dihomo-γ-linolenic acid methyl ester	C21 H36 O2	337.296	6.692	338.303	Invalid mass	No results	No results	Lipids and lipid-like molecules	Fatty Acyls	Fatty acid esters	Fatty acid methyl esters	1.26314e+08	1.01572e+08	1.18427e+08	9.31187e+07	7.37123e+07	1.79295e+07	2.1708e+07	3.46736e+07	2.41233e+07	2.30515e+07	2.70326e+07	7.45549e+07	2.58879	1.37228	0.0327833	0.805556	1.40155
Com_763_pos	4-[4-phenyl-3,6-dihydro-1(2H)-pyridinyl]butanoic acid hydrochloride	C15 H19 N O2	229.168	6.231	268.131	Invalid mass	No results	No results					6.0069e+07	4.9702e+07	5.16876e+07	5.58794e+07	7.90938e+07	7.55362e+07	2.24783e+07	2.16106e+07	1.99937e+07	2.63561e+07	1.88329e+07	4.68394e+07	2.38272	1.25261	0.000429639	1	2.68962
Com_788_pos	6-Methylquinoline	C10 H9 N	143.074	5.18	144.081	Full match	No results	No results	Organoheterocyclic compounds	Quinolines and derivatives	Not available	Quinolines and derivatives	1.62424e+07	1.73558e+07	2.6119e+07	1.8194e+07	3.13854e+07	2.56301e+07	1.73792e+07	2.14227e+07	2.88499e+07	1.4436e+07	1.55311e+07	2.16049e+07	1.13171	0.178505	0.442478	0.638889	0.568912
Com_79_pos	Urocanic acid	C6 H6 N2 O2	138.043	1.619	139.05	Full match	Full match	Full match	Organoheterocyclic compounds	Azoles	Imidazoles	Imidazolyl carboxylic acids and derivatives	4.8962e+07	2.99631e+07	4.57005e+07	1.62705e+08	3.31496e+07	3.63162e+07	6.70319e+07	6.16111e+07	3.58579e+07	8.3127e+07	2.57076e+07	5.49054e+07	1.08699	0.120345	0.883557	0.611111	0.0799933
Com_800_pos	Tritylalcohol	C24 H29 N3 O	357.221	5.892	358.228	Invalid mass	No results	No results	Benzenoids	Triphenyl compounds	Not available	Triphenyl compounds	2.54118e+06	1.73385e+06	2.45794e+06	1.84939e+06	2.24106e+06	2.58776e+06	2.41351e+06	1.83514e+06	1.71308e+06	1.61942e+06	1.49763e+06	1.98074e+06	1.21264	0.278149	0.0772722	0.833333	0.3271
Com_804_pos	(2E)-3-(3,4-dimethoxyphenyl)prop-2-enoic acid	C11 H12 O4	208.074	7.475	209.081	Full match	No results	Full match					1.58574e+07	1.44902e+07	1.40914e+07	1.78479e+07	1.37332e+07	1.42968e+07	1.28632e+07	1.00479e+07	1.20558e+07	1.00136e+07	1.11983e+07	1.27342e+07	1.31059	0.390219	0.00127941	1	1.27615
Com_808_pos	Styrene	C8 H8	104.063	6.67	105.07	No results	No results	Full match	Benzenoids	Benzene and substituted derivatives	Styrenes	Styrenes	1.43512e+08	1.33659e+08	1.34837e+08	1.31296e+08	1.37952e+08	8.15557e+07	1.3091e+08	1.08353e+08	1.11746e+08	9.55221e+07	1.11356e+08	1.38109e+08	1.096	0.132247	0.441896	0.722222	0.289523
Com_809_pos	D-2-Aminoadipic acid	C6 H11 N O4	161.069	5.294	144.066	No results	No results	Full match	Organic acids and derivatives	Carboxylic acids and derivatives	Amino acids, peptides, and analogues	Alpha amino acids and derivatives	5.10539e+07	4.82573e+07	4.91904e+07	4.87364e+07	4.36623e+07	5.27288e+07	8.61505e+07	8.8752e+07	7.82762e+07	7.11864e+07	9.68296e+07	1.27611e+08	0.535033	-0.902301	0.000408894	1	1.66435
Com_821_pos	Methyl dihydrojasmonate	C13 H22 O3	226.157	6.727	227.164	Full match	No results	No results	Lipids and lipid-like molecules	Fatty Acyls	Lineolic acids and derivatives	Jasmonic acids	7.74282e+06	6.44741e+06	7.32868e+06	6.77955e+06	7.20105e+06	8.09085e+06	7.94335e+06	5.9259e+06	6.01115e+06	6.09708e+06	6.88465e+06	8.04706e+06	1.06554	0.0915841	0.331021	0.666667	0.495865
Com_830_pos	Cinchophen	C16 H11 N O2	249.079	8.552	250.086	Full match	No results	No results					1.21173e+06	1.78105e+06	1.45478e+06	1.2045e+06	1.18914e+06	1.75712e+06	1.35476e+06	1.02174e+06	1.16041e+06	1.51184e+06	1.63633e+06	1.51735e+06	1.04827	0.0680042	0.683095	0.416667	0.128029
Com_83_pos	D-Serine	C3 H7 N O3	105.043	1.215	106.05	Full match	Full match	Full match	Organic acids and derivatives	Carboxylic acids and derivatives	Amino acids, peptides, and analogues	Serine and derivatives	1.69378e+07	1.43432e+07	1.61595e+07	4.78087e+07	1.6479e+07	1.71321e+07	1.96919e+07	2.33248e+07	1.51112e+07	2.2297e+07	1.88989e+07	2.81581e+07	1.01081	0.0155153	0.72635	0.722222	0.183107
Com_845_pos	Lauric Acid	C12 H24 O2	200.178	6.51	201.185	No results	No results	Full match	Lipids and lipid-like molecules	Fatty Acyls	Fatty acids and conjugates	Medium-chain fatty acids	1.29595e+06	1.83224e+06	1.56204e+06	2.05521e+06	2.24682e+06	1.65264e+06	1.71076e+06	1.50263e+06	1.15982e+06	1.10406e+06	1.3615e+06	1.97285e+06	1.20805	0.272681	0.144027	0.75	0.655393
Com_852_pos	Estriol	C18 H24 O3	310.157	6.086	311.165	Invalid mass	No results	No results	Lipids and lipid-like molecules	Steroids and steroid derivatives	Estrane steroids	Estrogens and derivatives	1.29449e+07	1.23926e+07	1.38084e+07	1.53737e+07	1.19364e+07	1.59342e+07	1.66478e+06	1.41614e+07	1.03393e+07	1.27207e+07	1.05446e+07	1.52277e+06	1.61697	0.693289	0.115395	0.833333	1.63355
Com_887_pos	L-Ornithine	C5 H12 N2 O2	132.09	1.115	133.097	No results	No results	Full match	Organic acids and derivatives	Carboxylic acids and derivatives	Amino acids, peptides, and analogues	L-alpha-amino acids	1.39791e+07	9.56491e+06	1.30793e+07	1.62754e+07	1.35534e+07	1.10384e+07	1.40555e+07	1.11614e+07	9.09598e+06	1.52418e+07	8.51694e+06	1.40296e+07	1.07475	0.103999	0.530443	0.527778	0.18154
Com_897_pos	Creatine	C4 H9 N3 O2	131.07	1.344	132.077	No results	No results	Full match	Organic acids and derivatives	Carboxylic acids and derivatives	Amino acids, peptides, and analogues	Alpha amino acids and derivatives	1.75415e+06	1.42119e+06	1.93593e+06	2.10328e+06	1.59712e+06	1.50071e+06	1.37806e+06	1.54214e+06	1.05018e+06	3.07563e+06	1.05851e+06	3.84029e+06	0.863335	-0.212007	0.925433	0.611111	0.29772
Com_899_pos	ethyl 4-methyl-2-(1H-pyrrol-1-yl)-1,3-thiazole-5-carboxylate	C11 H12 N2 O2 S	236.062	5.069	237.069	Full match	No results	No results					1.78559e+07	1.74145e+07	1.60338e+07	2.05054e+07	1.78692e+07	1.79084e+07	2.18719e+07	1.85761e+07	1.40684e+07	1.20401e+07	1.12928e+07	1.32591e+07	1.18087	0.23985	0.132461	0.694444	0.3664
Com_912_pos	N'1-imino(2-pyridyl)methyl-3,4,5-trimethoxybenzene-1-carbohydrazide	C16 H18 N4 O4	330.131	9.127	331.139	Full match	No results	No results					5.34679e+08	4.89712e+08	5.3166e+08	4.8379e+08	5.37528e+08	5.79337e+08	6.10778e+08	4.30709e+08	4.89638e+08	4.67241e+08	4.27555e+08	5.23668e+08	1.07022	0.0979065	0.266223	0.75	0.523126
Com_918_pos	gamma-Glutamylleucine	C11 H20 N2 O5	260.137	5.347	261.145	No results	Full match	Full match	Organic acids and derivatives	Carboxylic acids and derivatives	Amino acids, peptides, and analogues	Dipeptides	1.00175e+07	9.8989e+06	6.57263e+06	8.20078e+06	1.07361e+07	1.38597e+07	1.03378e+07	9.62757e+06	3.03659e+07	1.69292e+07	8.77664e+06	1.21874e+07	0.671986	-0.573497	0.177395	0.694444	0.70127
Com_924_pos	15-epi Cloprostenol	C22 H29 Cl O6	446.155	6.468	447.162	Invalid mass	No results	No results	Lipids and lipid-like molecules	Fatty Acyls	Eicosanoids	Prostaglandins and related compounds	3.16028e+06	3.27281e+06	3.09865e+06	2.97972e+06	2.97544e+06	3.77639e+06	4.19486e+06	3.15514e+06	2.59563e+06	2.30005e+06	3.21621e+06	3.14595e+06	1.03523	0.0499457	0.609339	0.444444	0.21246
Com_92_pos	N-Methyldioctylamine	C17 H37 N	255.293	6.637	256.3	Full match	No results	No results					9.10863e+06	5.25987e+06	4.68516e+06	4.29808e+06	5.10686e+06	4.65998e+06	3.62343e+06	2.79139e+06	1.62956e+08	7.36637e+06	4.91406e+06	8.13979e+06	0.1745	-2.5187	0.444092	0.527778	0.55929
Com_940_pos	2,6-Dihydroxypurine	C5 H4 N4 O2	152.034	2.133	153.041	No results	No results	Full match	Organoheterocyclic compounds	Imidazopyrimidines	Purines and purine derivatives	Hypoxanthines	305375	312699	295601	296737	270064	291447	379514	304413	300427	324651	272970	326695	0.928355	-0.107252	0.198413	0.75	0.0997953
Com_946_pos	2,3-dihydroxypropyl 12-methyltridecanoate	C17 H34 O4	284.235	6.806	285.242	Invalid mass	No results	No results					7.45971e+07	8.05183e+07	9.4657e+07	8.76089e+07	9.89779e+07	6.81885e+07	9.5205e+07	1.02826e+08	1.15908e+08	1.11738e+08	1.21162e+08	1.58913e+08	0.714908	-0.48417	0.00550912	0.972222	0.513926
Com_957_pos	DL-Panthenol	C9 H19 N O4	205.132	5.833	206.139	No results	No results	Full match	Lipids and lipid-like molecules	Fatty Acyls	Fatty amides	N-acyl amines	1.82876e+07	1.61031e+07	1.60547e+07	1.77044e+07	1.74633e+07	1.63242e+07	1.46408e+07	1.15683e+07	1.53086e+07	1.2351e+07	1.45939e+07	2.44699e+07	1.0969	0.133427	0.311256	0.833333	0.97595
Com_95_pos	DL-Tryptophan	C11 H12 N2 O2	204.09	5.181	205.098	Full match	Full match	Full match	Organoheterocyclic compounds	Indoles and derivatives	Indolyl carboxylic acids and derivatives	Indolyl carboxylic acids and derivatives	5.90196e+07	6.56466e+07	1.0452e+08	8.4394e+07	2.06408e+08	1.55406e+08	6.0602e+07	1.4293e+08	1.75001e+08	5.41189e+07	5.8492e+07	1.21398e+08	1.10261	0.140923	0.725249	0.611111	0.457938
Com_10136_neg	gamma-Glutamylmethionine	C10 H18 N2 O5 S	278.094	4.926	277.086	No results	Full match	No results	Organic acids and derivatives	Carboxylic acids and derivatives	Amino acids, peptides, and analogues	Dipeptides	246453	227321	201010	207087	214517	240679	109008	156253	163751	174324	166994	141991	1.46557	0.551459	0.00143013	1	0.758785
Com_10138_neg	Adenylyl Sulfate	C10 H14 N5 O10 P S	427.019	5.825	426.011	No results	No results	Full match					223032	211191	202406	192434	191835	188528	185345	202523	204923	223809	213995	216198	0.97003	-0.0438981	0.441796	0.666667	0.103394
Com_101_neg	L-Glutamic acid	C5 H9 N O4	147.053	1.282	146.046	Full match	Full match	Full match	Organic acids and derivatives	Carboxylic acids and derivatives	Amino acids, peptides, and analogues	Glutamic acid and derivatives	3.44515e+07	3.62296e+07	1.8536e+07	3.23884e+07	1.38914e+07	2.76211e+07	1.66529e+07	1.85112e+07	1.44244e+07	2.27424e+07	3.19725e+07	1.97403e+07	1.315	0.395067	0.22833	0.722222	0.694362
Com_1028_neg	Undecanedioic acid	C11 H20 O4	216.136	5.674	215.129	No results	No results	Full match	Lipids and lipid-like molecules	Fatty Acyls	Fatty acids and conjugates	Medium-chain fatty acids	2.56556e+06	2.94228e+06	3.63359e+06	2.56619e+06	2.74147e+06	2.71965e+06	1.07746e+06	2.51305e+06	3.69447e+06	3.38877e+06	2.66831e+06	2.90283e+06	1.05687	0.0797994	0.563127	0.472222	0.5335
Com_10416_neg	Nicotinate ribonucleoside	C11 H13 N O6	255.074	5.724	254.067	No results	No results	Full match	Organic oxygen compounds	Organooxygen compounds	Carbohydrates and carbohydrate conjugates	Glycosylamines	389012	611152	280828	797208	461861	830183	231431	581092	476505	628907	432448	593384	1.14488	0.195191	0.634293	0.583333	0.313243
Com_10431_neg	Arachidic Acid	C20 H40 O2	312.302	11.4	311.295	Full match	No results	Full match	Lipids and lipid-like molecules	Fatty Acyls	Fatty acids and conjugates	Long-chain fatty acids	258893	248806	233922	230838	223483	216610	367984	311437	270749	314741	264704	226841	0.804206	-0.314364	0.0280293	0.888889	1.10859
Com_10504_neg	dCDP	C9 H15 N3 O10 P2	387.022	6.318	386.014	No results	No results	Full match	Organic oxygen compounds	Organic oxoanionic compounds	Organic pyrophosphates	Organic pyrophosphates	5.23516e+06	4.86599e+06	4.50275e+06	3.85786e+06	4.21775e+06	4.24839e+06	3.64384e+06	4.06461e+06	3.8815e+06	5.03917e+06	4.74012e+06	4.48019e+06	1.04172	0.0589701	0.54587	0.611111	0.0965172
Com_10618_neg	Prostaglandin E2	C20 H32 O5	352.225	5.894	351.218	No results	No results	Full match	Lipids and lipid-like molecules	Fatty Acyls	Eicosanoids	Prostaglandins and related compounds	354356	322440	316369	302125	301886	310929	306491	338361	342584	370724	354129	323731	0.937173	-0.0936125	0.108192	0.777778	0.26476
Com_10757_neg	5-Hydroxytryptophol	C10 H11 N O2	177.079	5.664	176.072	No results	No results	Full match	Organoheterocyclic compounds	Indoles and derivatives	Hydroxyindoles	Hydroxyindoles	867831	595829	535002	476177	723228	587002	630088	448078	414422	469753	362532	497545	1.34107	0.423388	0.0331306	0.861111	0.663279
Com_11093_neg	Docosanoic Acid	C22 H44 O2	340.334	10.842	339.326	Full match	No results	No results	Lipids and lipid-like molecules	Fatty Acyls	Fatty acids and conjugates	Very long-chain fatty acids	2.0715e+06	2.14921e+06	1.79631e+06	1.69422e+06	1.57632e+06	1.7231e+06	1.48105e+06	1.23246e+06	1.62452e+06	1.75861e+06	1.76409e+06	1.66383e+06	1.15603	0.209175	0.0782893	0.777778	0.514627
Com_11187_neg	Gly-Tyr	C11 H14 N2 O4	238.095	5.307	521.187	No results	No results	Full match	Organic acids and derivatives	Carboxylic acids and derivatives	Amino acids, peptides, and analogues	Peptides	334719	256863	2.01286e+06	955417	6.67746e+06	4.39281e+06	1.20023e+06	3.7741e+06	6.05077e+06	1.46981e+06	337456	3.81478e+06	0.878837	-0.186333	0.58289	0.583333	0.526205
Com_11199_neg	1-Caffeoylquinic Acid	C16 H18 O9	354.095	5.542	353.088	No results	No results	Full match	Organic oxygen compounds	Organooxygen compounds	Alcohols and polyols	Quinic acids and derivatives	239966	232831	236766	223184	268778	241225	209866	282417	317483	245348	251679	291713	0.902561	-0.147904	0.190131	0.777778	0.505265
Com_11267_neg	Kynurenic acid	C10 H7 N O3	189.042	5.695	188.035	No results	No results	Full match	Organoheterocyclic compounds	Quinolines and derivatives	Quinoline carboxylic acids	Quinoline carboxylic acids	618848	575699	905298	558634	594669	607586	935191	615712	734609	768261	667419	638482	0.885556	-0.175345	0.219892	0.833333	0.44833
Com_1133_neg	D-(-)-Quinic acid	C7 H12 O6	192.063	1.496	191.056	Full match	No results	Full match	Organic oxygen compounds	Organooxygen compounds	Alcohols and polyols	Quinic acids and derivatives	993369	912068	918244	1.15009e+06	885339	1.0976e+06	910997	1.07904e+06	1.06887e+06	1.36341e+06	1.24503e+06	1.08247e+06	0.882499	-0.180334	0.123202	0.694444	0.391344
Com_115_neg	5-Methoxyindoleacetic acid	C11 H11 N O3	205.077	5.463	204.07	Invalid mass	No results	No results	Organoheterocyclic compounds	Indoles and derivatives	Indolyl carboxylic acids and derivatives	Indole-3-acetic acid derivatives	6.57144e+07	3.80598e+07	2.14456e+07	2.43667e+07	2.52978e+07	3.44564e+07	7.85672e+07	9.76583e+07	8.40268e+07	8.58581e+07	7.63482e+07	8.83307e+07	0.409838	-1.28688	0.0018375	1	1.81927
Com_116_neg	Capryloylglycine	C10 H19 N O3	201.136	5.697	200.129	Full match	No results	No results	Organic acids and derivatives	Carboxylic acids and derivatives	Amino acids, peptides, and analogues	N-acyl-alpha amino acids	3.00763e+07	2.5591e+07	3.11588e+07	2.86182e+07	2.34291e+07	2.32426e+07	2.35599e+07	2.82506e+07	3.07133e+07	2.84868e+07	3.00715e+07	9.54686e+07	0.685333	-0.545123	0.289982	0.638889	0.94885
Com_12193_neg	1,2,3-Benzenetricarboxylic acid	C9 H6 O6	210.016	5.144	209.009	No results	No results	Full match	Benzenoids	Benzene and substituted derivatives	Benzoic acids and derivatives	Benzoic acid esters	81805.9	81987.9	74419.8	74823.7	82579.5	77997.4	76840.2	95598.3	447541	85553.9	83293.8	84445.8	0.542344	-0.882721	0.263385	0.888889	0.639394
Com_12253_neg	Pantethine	C22 H42 N4 O8 S2	554.247	5.898	553.24	No results	No results	Full match	Organic acids and derivatives	Carboxylic acids and derivatives	Amino acids, peptides, and analogues	Beta amino acids and derivatives	183193	174493	175383	171846	166482	168178	165087	184432	188911	200194	189038	187805	0.931963	-0.101655	0.0481658	0.833333	0.247096
Com_122_neg	D-(-)-Fructose	C6 H12 O6	180.063	1.309	179.056	Full match	Full match	Full match	Organic oxygen compounds	Organooxygen compounds	Carbohydrates and carbohydrate conjugates	C-glycosyl compounds	1.00988e+07	9.15365e+06	9.03002e+06	1.02355e+07	8.4169e+06	9.13429e+06	1.81389e+07	2.21483e+07	2.03885e+07	8.88935e+06	1.74439e+07	5.4307e+07	0.396764	-1.33365	0.0219565	0.861111	1.66845
Com_1237_neg	2,3-Dinor-8-epi-prostaglandin F2α	C18 H30 O5	326.209	6.599	325.202	Full match	No results	No results	Lipids and lipid-like molecules	Fatty Acyls	Eicosanoids	Prostaglandins and related compounds	4.49742e+06	3.79155e+06	3.7821e+06	4.80709e+06	3.78982e+06	4.18786e+06	6.66387e+06	199008	4.47206e+06	6.23874e+06	6.66563e+06	4.76999e+06	0.856823	-0.22293	0.690047	0.75	0.527761
Com_12581_neg	Paeonol	C9 H10 O3	166.067	5.426	165.059	No results	Invalid mass	No results	Organic oxygen compounds	Organooxygen compounds	Carbonyl compounds	Alkyl-phenylketones	272115	508051	123749	215576	378313	257156	245992	244883	261591	66301.6	157636	198513	1.49369	0.57888	0.199401	0.75	1.29064
Com_12777_neg	N-Acetyl-aspartic acid	C6 H9 N O5	175.048	1.868	174.041	No results	No results	Full match	Organic acids and derivatives	Carboxylic acids and derivatives	Amino acids, peptides, and analogues	Aspartic acid and derivatives	1.02904e+06	978739	1.0147e+06	1.50721e+06	884063	957502	1.14642e+06	1.42456e+06	1.157e+06	1.51732e+06	1.57733e+06	1.37568e+06	0.777142	-0.363749	0.021795	0.888889	1.56443
Com_12818_neg	3-Methoxytyramine	C9 H13 N O2	167.095	5.628	379.188	No results	No results	Full match	Benzenoids	Phenols	Methoxyphenols	Methoxyphenols	379797	292329	271562	193353	200918	300314	405736	832571	439559	337950	1.05354e+06	565315	0.450735	-1.14965	0.0074452	0.972222	2.00001
Com_12902_neg	L-Cysteine-glutathione gisulfide	C13 H22 N4 O8 S2	426.086	6.587	471.084	No results	No results	Full match					418085	239004	837691	320812	258304	298263	373221	277485	201747	290149	229859	334908	1.38936	0.474426	0.274381	0.666667	0.774555
Com_129_neg	Adipic acid	C6 H10 O4	146.058	5.202	145.05	Full match	Full match	Full match	Lipids and lipid-like molecules	Fatty Acyls	Fatty acids and conjugates	Medium-chain fatty acids	4.43437e+07	4.1721e+07	3.54413e+07	4.33593e+07	3.67795e+07	3.62508e+07	3.26363e+07	3.91986e+07	3.85094e+07	4.57905e+07	3.86049e+07	4.4045e+07	0.996276	-0.00538203	0.975763	0.444444	0.0621343
Com_13036_neg	L-Cysteinesulfinic acid	C3 H7 N O4 S	153.009	1.474	152.002	No results	No results	Full match	Organic acids and derivatives	Carboxylic acids and derivatives	Amino acids, peptides, and analogues	L-alpha-amino acids	276070	185261	404763	332614	183041	320861	198719	152779	223389	368777	466270	402449	0.939431	-0.0901403	0.914965	0.444444	0.150176
Com_1320_neg	Dimetghyl 4-Hydroxyisophthalate	C10 H10 O5	210.053	5.532	209.046	No results	No results	Full match					9.46217e+06	1.20885e+07	1.04584e+07	1.18227e+07	8.34436e+06	8.10801e+06	1.01466e+07	1.01718e+07	1.06632e+07	1.15812e+07	1.17986e+07	1.14938e+07	0.915406	-0.127517	0.232737	0.611111	0.698073
Com_13220_neg	Adenosine diphosphate ribose	C15 H23 N5 O14 P2	559.073	1.83	558.066	Full match	No results	Full match	Nucleosides, nucleotides, and analogues	Purine nucleotides	Purine nucleotide sugars	Purine nucleotide sugars	1.3484e+06	1.69783e+06	1.56051e+06	1.92821e+06	1.45401e+06	1.37144e+06	4.72899e+06	3.08573e+06	2.32603e+06	2.12875e+06	1.12067e+06	2.20534e+06	0.600198	-0.736489	0.0795481	0.833333	1.48042
Com_13349_neg	Pipecolic acid	C6 H11 N O2	129.079	5.292	128.071	No results	No results	Full match	Organic acids and derivatives	Carboxylic acids and derivatives	Amino acids, peptides, and analogues	Alpha amino acids	322367	353495	206333	297516	216037	231681	1.15852e+06	993737	633222	801625	395899	883687	0.334401	-1.58035	0.00036419	1	2.4681
Com_13355_neg	N-Acetylglucosamine 1-phosphate	C8 H16 N O9 P	301.056	1.394	300.049	No results	No results	Full match					447017	427385	252643	352972	502691	506068	534144	561490	927710	1.19479e+06	752853	381369	0.571823	-0.806358	0.0314149	0.888889	1.41191
Com_13375_neg	(2S)-4-Oxo-2-phenyl-3,4-dihydro-2H-chromen-7-yl beta-D-glucopyranoside	C21 H22 O8	448.141	8.602	447.134	Invalid mass	No results	No results					102409	59576	57812.8	98071.8	50658.5	152759	237150	85290.5	274990	190559	162879	172941	0.463857	-1.10825	0.00867249	0.916667	1.77159
Com_133_neg	P-Toluenesulfonic acid	C7 H8 O3 S	172.019	5.331	171.012	No results	Full match	No results	Benzenoids	Benzene and substituted derivatives	Benzenesulfonic acids and derivatives	p-Methylbenzenesulfonates	7.3852e+07	7.32878e+07	6.12975e+07	5.3393e+07	5.28079e+07	4.86916e+07	5.55125e+07	6.888e+07	4.72501e+07	6.57501e+07	8.87843e+07	5.8675e+07	0.944077	-0.0830241	0.663393	0.555556	0.395205
Com_1348_neg	LPG 13:0	C19 H39 O9 P	442.233	5.973	441.226	No results	Full match	No results	Lipids and lipid-like molecules	Glycerophospholipids	Glycerophosphoglycerols	Phosphatidylglycerols	8.20534e+07	6.01508e+07	1.82946e+07	4.47556e+07	4.35978e+07	3.54817e+07	7.56916e+07	9.32499e+07	8.00262e+07	1.00513e+08	9.92474e+07	7.1907e+07	0.546129	-0.872687	0.0191594	0.916667	2.44015
Com_134_neg	D-(+)-Malic acid	C4 H6 O5	134.021	1.61	133.014	Full match	Full match	Full match	Organic acids and derivatives	Hydroxy acids and derivatives	Beta hydroxy acids and derivatives	Beta hydroxy acids and derivatives	9.42283e+06	7.09396e+06	7.26223e+06	8.65639e+06	6.98574e+06	8.29092e+06	6.7096e+06	7.43524e+06	7.58752e+06	1.00528e+07	1.1261e+07	1.33013e+07	0.846747	-0.239997	0.280837	0.666667	0.363841
Com_1359_neg	4-Methylvaleric Acid	C6 H12 O2	116.084	5.709	115.076	No results	No results	Full match	Lipids and lipid-like molecules	Fatty Acyls	Fatty acids and conjugates	Hydroxy fatty acids	8.03038e+06	5.81406e+06	7.51688e+06	6.77215e+06	6.36632e+06	8.26131e+06	7.60238e+06	5.29678e+06	8.43395e+06	7.41829e+06	7.94556e+06	7.94334e+06	0.957903	-0.0620481	0.660376	0.583333	0.26595
Com_1368_neg	N-(4-chlorophenethyl)-1-adamantanecarboxamide	C19 H24 Cl N O	317.159	5.151	316.151	Invalid mass	No results	No results					701275	882042	522499	693775	1.5579e+06	1.73665e+06	716042	899755	4.17798e+06	3.24103e+06	912010	831320	0.565417	-0.822613	0.314522	0.722222	0.503529
Com_1378_neg	10-Hydroxydecanoic acid	C10 H20 O3	188.141	6.068	187.134	No results	No results	Full match	Organic acids and derivatives	Hydroxy acids and derivatives	Medium-chain hydroxy acids and derivatives	Medium-chain hydroxy acids and derivatives	6.70111e+06	8.23299e+06	7.42136e+06	7.13516e+06	8.82177e+06	6.94313e+06	5.95337e+06	6.86493e+06	7.49574e+06	8.70503e+06	6.89587e+06	5.85863e+06	1.08335	0.115504	0.284396	0.694444	0.533355
Com_1397_neg	2-Phenylpropionic acid	C9 H10 O2	150.068	5.737	149.061	No results	No results	Full match	Phenylpropanoids and polyketides	Phenylpropanoic acids	Not available	Phenylpropanoic acids	1.34669e+07	9.42681e+06	8.75209e+06	2.01458e+07	1.1317e+07	8.72814e+06	1.53343e+07	9.51767e+06	1.27219e+07	1.06501e+07	9.53195e+06	5.25562e+06	1.14006	0.189109	0.517518	0.5	0.542433
Com_13_neg	3-Hydroxybenzoic acid	C7 H6 O3	138.031	5.956	137.024	Full match	Full match	Full match	Benzenoids	Benzene and substituted derivatives	Benzoic acids and derivatives	Hydroxybenzoic acid derivatives	7.63486e+08	5.56294e+08	6.83044e+08	6.41891e+08	5.58074e+08	9.60396e+08	8.13904e+08	7.8942e+08	8.32564e+08	9.29837e+08	9.24697e+08	6.09842e+08	0.849584	-0.235171	0.136185	0.75	0.84581
Com_1426_neg	3-(2-Naphthyl)-D-Alanine	C13 H13 N O2	215.095	6.053	214.087	No results	No results	Full match					7.04231e+06	6.52444e+06	6.87394e+06	6.32573e+06	6.693e+06	8.01331e+06	5.63558e+06	5.75801e+06	7.13118e+06	7.77749e+06	6.28059e+06	5.73274e+06	1.0824	0.114231	0.225933	0.722222	0.444402
Com_1429_neg	2-(1,3-dimethyl-1H-pyrazol-5-yl)-1H-isoindole-1,3(2H)-dione	C13 H11 N3 O2	241.085	7.138	240.078	Full match	No results	No results					223092	212361	202639	203736	184094	186027	199918	232372	214237	226710	226444	215008	0.921853	-0.117392	0.0562959	0.833333	0.153471
Com_14342_neg	2-Naphthol	C10 H8 O	144.057	6.167	143.05	No results	No results	Full match	Benzenoids	Naphthalenes	Naphthols and derivatives	Naphthols and derivatives	501548	266327	379590	469426	451705	598492	235752	238760	268953	244166	493244	577288	1.29586	0.373908	0.16704	0.722222	0.839621
Com_14436_neg	Indoxylsulfuric acid	C8 H7 N O4 S	213.009	6.364	212.002	No results	No results	Full match	Organic acids and derivatives	Organic sulfuric acids and derivatives	Arylsulfates	Arylsulfates	249083	244525	279163	223006	246482	212566	469970	347670	324745	335895	342336	375649	0.66241	-0.594205	0.000196527	1	1.29297
Com_1444_neg	Pantothenic acid	C9 H17 N O5	219.111	5.49	218.103	No results	No results	Full match	Organic oxygen compounds	Organooxygen compounds	Alcohols and polyols	Secondary alcohols	3.54621e+06	3.87028e+06	4.10738e+06	4.39732e+06	3.34495e+06	3.75951e+06	2.17701e+06	3.23208e+06	2.69803e+06	2.79374e+06	3.78018e+06	3.08776e+06	1.29585	0.373897	0.015122	0.916667	1.59798
Com_14590_neg	Feruloyl Putrescine	C14 H20 N2 O3	264.147	5.301	263.14	No results	No results	Full match	Phenylpropanoids and polyketides	Cinnamic acids and derivatives	Hydroxycinnamic acids and derivatives	Coumaric acids and derivatives	651993	388527	783332	337037	1.00776e+06	958549	468501	961373	381496	396274	600524	904666	1.1116	0.15264	0.71909	0.555556	0.297974
Com_1485_neg	Xanthosine	C10 H12 N4 O6	284.075	5.888	283.067	No results	No results	Full match	Nucleosides, nucleotides, and analogues	Purine nucleosides	Not available	Purine nucleosides	5.96381e+06	6.32157e+06	6.39364e+06	6.51059e+06	5.37018e+06	5.23896e+06	1.42665e+07	8.46222e+06	7.10498e+06	8.21134e+06	8.70648e+06	6.53128e+06	0.671864	-0.57376	0.0197159	1	1.9137
Com_1498_neg	L-Leucyl-L-Alanine	C9 H18 N2 O3	202.132	5.315	183.114	No results	No results	Full match	Organic acids and derivatives	Carboxylic acids and derivatives	Amino acids, peptides, and analogues	Peptides	7.4021e+06	7.68242e+06	4.82029e+06	4.52188e+06	5.72584e+06	4.50535e+06	2.49588e+06	4.19153e+06	3.87133e+06	310873	3.0711e+06	3.26949e+06	2.0138	1.00992	0.0705974	1	2.15036
Com_14_neg	N-Acetyl-L-methionine	C7 H13 N O3 S	191.062	5.28	190.054	Full match	Full match	Full match	Organic acids and derivatives	Carboxylic acids and derivatives	Amino acids, peptides, and analogues	Methionine and derivatives	2.99959e+08	2.6414e+08	2.64036e+08	2.62568e+08	2.18092e+08	2.82577e+08	4.43494e+08	6.92565e+08	4.88283e+08	5.04177e+08	6.55261e+08	6.69828e+08	0.460785	-1.11783	3.21152e-05	1	1.82052
Com_15004_neg	Methyl 3-indolyacetate	C11 H11 N O2	189.079	5.991	188.072	No results	No results	Full match	Organoheterocyclic compounds	Indoles and derivatives	Indolyl carboxylic acids and derivatives	Indole-3-acetic acid derivatives	110450	94070	88610.2	107179	126406	115379	67312.5	103280	102673	126555	119100	67008.2	1.09586	0.13206	0.388948	0.583333	0.4726
Com_1515_neg	Sebacic acid	C10 H18 O4	202.12	4.347	201.113	No results	No results	Full match	Lipids and lipid-like molecules	Fatty Acyls	Fatty acids and conjugates	Medium-chain fatty acids	123330	106448	117414	70315.5	55242.2	61550.4	161181	98686.7	143424	1.11937e+06	152579	131064	0.295798	-1.75732	0.073735	0.916667	1.96084
Com_152_neg	Xanthine	C5 H4 N4 O2	152.033	2.116	151.026	Full match	No results	Full match	Organoheterocyclic compounds	Imidazopyrimidines	Purines and purine derivatives	Xanthines	636741	386493	905544	1.0283e+06	845940	500791	469245	678742	523578	1.27165e+06	773305	894675	0.933339	-0.0995268	0.755031	0.472222	0.118203
Com_15433_neg	8-Hydroxyguanosine	C10 H13 N5 O6	299.086	5.754	280.069	No results	No results	Full match	Nucleosides, nucleotides, and analogues	Purine nucleosides	Not available	Purine nucleosides	122664	120937	115960	111970	107293	111651	105298	116128	127265	128879	173077	257059	0.760682	-0.394635	0.155523	0.777778	0.71859
Com_1557_neg	N-acetyl-L-ornithine	C7 H14 N2 O3	174.1	5.504	173.093	No results	No results	Full match	Organic acids and derivatives	Carboxylic acids and derivatives	Amino acids, peptides, and analogues	N-acyl-L-alpha-amino acids	7.10522e+06	7.58133e+06	4.35906e+06	4.57041e+06	3.7367e+06	4.73913e+06	2.67315e+06	4.05412e+06	3.49096e+06	3.28887e+06	3.16235e+06	3.25996e+06	1.61028	0.687308	0.00975722	0.972222	1.98376
Com_1568_neg	Phenylacetylglycine	C10 H11 N O3	193.074	5.729	192.067	No results	No results	Full match	Organic acids and derivatives	Carboxylic acids and derivatives	Amino acids, peptides, and analogues	N-acyl-alpha amino acids	2.28875e+06	2.59128e+06	2.05483e+06	1.85935e+06	1.92444e+06	1.87633e+06	1.5942e+06	1.96536e+06	1.4932e+06	1.74327e+06	1.83872e+06	1.90595e+06	1.19489	0.256879	0.0307263	0.861111	1.05834
Com_1569_neg	PE O-18:1_22:5	C45 H80 N O7 P	777.566	11.085	776.558	No results	Full match	No results					581562	624780	571542	556323	512621	532946	1.30245e+07	2.7963e+06	2.41774e+07	527235	552109	542899	0.0812047	-3.62229	0.10373	0.638889	1.85952
Com_15793_neg	N-Formylkynurenine	C11 H12 N2 O4	236.08	5.38	235.072	No results	No results	Full match	Organic oxygen compounds	Organooxygen compounds	Carbonyl compounds	Alkyl-phenylketones	186138	190239	162159	149832	210445	176609	713278	181792	214769	160101	161561	178623	0.667913	-0.582268	0.374946	0.444444	0.92058
Com_15893_neg	Dl-3-Hydroxy-kynurenine	C10 H12 N2 O4	224.08	5.223	223.073	No results	No results	Full match	Organic oxygen compounds	Organooxygen compounds	Carbonyl compounds	Alkyl-phenylketones	1.24422e+06	1.24175e+06	788248	821704	749576	775394	346371	828686	379316	465947	339765	430269	2.0144	1.01035	0.00180533	0.888889	2.69875
Com_16061_neg	3-Indoleacrylic acid	C11 H9 N O2	187.063	6.028	186.056	No results	No results	Full match	Organic acids and derivatives	Carboxylic acids and derivatives	Amino acids, peptides, and analogues	N-acyl-alpha amino acids	226521	219734	210201	209256	190301	207231	194040	216680	231005	231987	332305	213695	0.889788	-0.168466	0.243833	0.75	0.310796
Com_1644_neg	2'-Deoxyguanosine 5'-monophosphate (dGMP)	C10 H14 N5 O7 P	347.063	1.574	346.056	Full match	Full match	Full match	Nucleosides, nucleotides, and analogues	Purine nucleotides	Purine deoxyribonucleotides	Purine 2'-deoxyribonucleoside monophosphates	8.6892e+06	8.19952e+06	8.11703e+06	8.61065e+06	6.3097e+06	8.47701e+06	7.95418e+06	7.86237e+06	7.48608e+06	7.86645e+06	7.9767e+06	6.9162e+06	1.05083	0.0715238	0.43244	0.833333	0.324933
Com_164_neg	Hydrocinnamic acid	C9 H10 O2	168.078	6.225	167.071	Invalid mass	No results	No results	Phenylpropanoids and polyketides	Phenylpropanoic acids	Not available	Phenylpropanoic acids	820111	1.77455e+06	1.01516e+06	1.00289e+06	926009	2.22907e+06	885623	1.89777e+06	1.4324e+06	992760	637902	922353	1.14759	0.198603	0.581755	0.638889	0.407248
Com_1653_neg	1a,1b-Dihomo prostaglandin F2α	C22 H38 O5	418.243	5.297	417.236	Invalid mass	No results	No results	Lipids and lipid-like molecules	Fatty Acyls	Eicosanoids	Prostaglandins and related compounds	2.96158e+06	3.34507e+06	1.62057e+06	1.59902e+06	2.22778e+06	1.89206e+06	2.49672e+06	3.80792e+06	3.53728e+06	2.31515e+06	2.35221e+06	2.42605e+06	0.805777	-0.311548	0.165284	0.777778	0.698157
Com_1676_neg	Homogentisic Acid	C8 H8 O4	168.042	5.273	149.025	No results	No results	Full match	Benzenoids	Benzene and substituted derivatives	Phenylacetic acids	2(hydroxyphenyl)acetic acids	7.80344e+06	7.62149e+06	9.58184e+06	1.08041e+07	7.78164e+06	6.81923e+06	8.51398e+06	8.43795e+06	8.14807e+06	1.05065e+07	1.26672e+07	8.27042e+06	0.891547	-0.165616	0.286353	0.75	0.818837
Com_1690_neg	N1-(2,4-difluorophenyl)-2-morpholino-2-thioxoacetamide	C12 H12 F2 N2 O2 S	286.06	3.716	285.053	Full match	No results	No results					1.71113e+06	2.16385e+06	1.61855e+06	2.05867e+06	2.51783e+06	4.07779e+06	3.56659e+06	4.72068e+06	5.14609e+06	6.84372e+06	3.518e+06	4.03242e+06	0.508411	-0.975932	0.00256178	0.916667	1.95111
Com_17034_neg	Oleoyl-L-alpha-lysophosphatidic acid	C21 H40 Na O7 P	458.239	5.237	457.231	No results	No results	Full match	Lipids and lipid-like molecules	Glycerophospholipids	Glycerophosphates	1-acylglycerol-3-phosphates	146435	133682	138674	128626	254584	141041	147819	191243	511834	156037	163277	172154	0.702523	-0.509382	0.251656	0.861111	0.870907
Com_1717_neg	4-{[5-(trifluoromethyl)-2-pyridyl]oxy}benzene-1-carbothioamide	C13 H9 F3 N2 O S	298.036	5.797	297.029	Invalid mass	No results	No results					1.1337e+06	1.74414e+06	1.42806e+06	1.55422e+06	1.25726e+06	777119	6.27693e+06	1.97481e+06	1.60107e+06	1.70327e+06	2.15794e+06	1.47228e+06	0.519844	-0.943849	0.0641302	0.888889	1.50672
Com_17409_neg	Pyridoxal 5'-Phosphate	C8 H10 N O6 P	247.025	2.371	246.018	No results	No results	Full match	Organoheterocyclic compounds	Pyridines and derivatives	Pyridine carboxaldehydes	Pyridoxals and derivatives	279895	311643	251203	161099	357159	521384	190512	329725	686034	525861	256631	333242	0.810672	-0.30281	0.485069	0.638889	0.4671
Com_17478_neg	L-Anserine (beta-alanyl-N-methylhistidine) (nitrate salt)	C10 H16 N4 O3	240.115	7.286	239.108	No results	Invalid mass	No results					373102	240644	232283	70082.1	208034	306585	118968	122942	242406	264077	189142	210410	1.24634	0.317699	0.594653	0.638889	0.496817
Com_17572_neg	2-Phenylglycine	C8 H9 N O2	151.063	5.975	196.061	No results	No results	Full match	Organic acids and derivatives	Carboxylic acids and derivatives	Amino acids, peptides, and analogues	Alpha amino acids	791698	377324	383547	166803	401029	491000	179024	714657	168537	430974	693040	441389	0.993827	-0.00893366	0.890884	0.555556	0.0850048
Com_17760_neg	D-Glyceric acid	C3 H6 O4	166.044	5.376	165.037	No results	Invalid mass	No results	Organic oxygen compounds	Organooxygen compounds	Carbohydrates and carbohydrate conjugates	Sugar acids and derivatives	113143	115636	117387	309718	127918	107351	88898.5	110502	130547	97316.9	98204.3	106686	1.40971	0.495399	0.173496	0.833333	1.07455
Com_18012_neg	Acetylcysteine	C5 H9 N O3 S	163.03	5.147	162.023	No results	No results	Full match	Organic acids and derivatives	Carboxylic acids and derivatives	Amino acids, peptides, and analogues	N-acyl-L-alpha-amino acids	694113	649653	368688	382947	431742	369521	213662	303642	405053	374872	399356	383062	1.39286	0.478054	0.0696353	0.694444	0.903657
Com_18068_neg	Carnosine	C9 H14 N4 O3	226.106	1.125	225.099	No results	No results	Full match	Organic acids and derivatives	Peptidomimetics	Hybrid peptides	Hybrid peptides	75859.6	72148.7	223833	116528	72211	73699.9	201545	80909.6	74548.5	88596.4	79145.3	318349	0.752324	-0.410574	0.512279	0.722222	0.405297
Com_1813_neg	Thymidine	C10 H14 N2 O5	242.09	4.901	287.088	Full match	No results	Full match	Nucleosides, nucleotides, and analogues	Pyrimidine nucleotides	Pyrimidine deoxyribonucleotides	Pyrimidine 2'-deoxyribonucleoside monophosphates	1.18639e+06	1.31643e+06	721243	866867	1.9652e+06	590980	1.39259e+06	1.62337e+06	3.44868e+06	2.69584e+06	915755	1.26622e+06	0.586039	-0.77093	0.0879549	0.805556	0.598205
Com_184_neg	isoleucine	C6 H13 N O2	131.095	5.62	130.087	No results	No results	Full match	Organic acids and derivatives	Carboxylic acids and derivatives	Amino acids, peptides, and analogues	Isoleucine and derivatives	4.52834e+07	4.29443e+07	4.45828e+07	4.26393e+07	3.8323e+07	4.05273e+07	3.39693e+07	4.00922e+07	3.55048e+07	3.91505e+07	4.08001e+07	3.82959e+07	1.11627	0.158683	0.0177612	0.888889	0.847227
Com_1876_neg	Prostaglandin E1	C20 H34 O5	354.24	6.315	353.233	No results	No results	Full match	Lipids and lipid-like molecules	Fatty Acyls	Eicosanoids	Prostaglandins and related compounds	446300	426749	412265	401077	406566	401068	383848	441371	481215	436884	460009	462736	0.935472	-0.0962338	0.114068	0.777778	0.190666
Com_1891_neg	Hydroquinone	C6 H6 O2	110.036	6.4	265.071	No results	No results	Full match	Benzenoids	Phenols	Benzenediols	Hydroquinones	67538.5	64421.6	64711.4	61569.6	58444	58164.1	59885.6	71158.3	67705.9	72208.9	69107.8	66385.2	0.922248	-0.116774	0.0532956	0.861111	0.173436
Com_189_neg	Dodecanedioic acid	C12 H22 O4	230.152	6.429	229.144	Full match	Full match	No results	Lipids and lipid-like molecules	Fatty Acyls	Fatty acids and conjugates	Medium-chain fatty acids	4.24938e+07	3.10632e+07	2.3364e+07	4.2372e+07	3.19883e+07	3.29428e+07	2.8041e+07	2.58191e+07	6.11208e+07	4.20915e+07	4.00647e+07	3.38736e+07	0.884046	-0.177807	0.534816	0.555556	0.439158
Com_1911_neg	PC 16:0_16:0	C40 H80 N O8 P	779.569	11.817	778.561	No results	Invalid mass	No results					949931	957952	919160	845777	773726	847001	743418	1.68231e+07	865959	942327	913835	881596	0.250047	-1.99973	0.378459	0.527778	1.06367
Com_1920_neg	PB-22 N-pentanoic acid-3-carboxyindole metabolite	C14 H15 N O4	261.1	5.897	260.093	Full match	No results	No results	Organoheterocyclic compounds	Indoles and derivatives	Indolecarboxylic acids and derivatives	Indolecarboxylic acids and derivatives	5.58211e+06	5.27706e+06	5.60483e+06	5.3305e+06	5.31174e+06	5.44881e+06	4.69912e+06	5.48283e+06	6.29799e+06	7.32967e+06	4.84042e+06	4.72292e+06	0.975492	-0.0357978	0.890057	0.555556	0.0522391
Com_1936_neg	Deoxycholic acid	C24 H40 O4	392.293	7.94	391.285	Full match	No results	Full match	Lipids and lipid-like molecules	Steroids and steroid derivatives	Bile acids, alcohols and derivatives	Dihydroxy bile acids, alcohols and derivatives	1.56193e+06	834464	415727	637763	1.13745e+06	377001	386594	2.25931e+06	246754	1.56915e+06	652329	752532	0.846193	-0.240941	0.964118	0.472222	0.0901724
Com_193_neg	2-{2-oxo-2-[(2-oxo-3-azepanyl)amino]ethoxy}acetic acid	C10 H16 N2 O5	244.107	6.311	243.1	Invalid mass	No results	No results					1.54068e+07	1.51207e+07	1.41126e+07	1.48863e+07	1.21312e+07	1.32151e+07	1.09991e+07	1.36109e+07	1.14567e+07	1.43251e+07	1.40265e+07	1.40733e+07	1.0813	0.112763	0.216463	0.75	0.466453
Com_196_neg	Biotin	C10 H16 N2 O3 S	244.088	5.377	243.081	Full match	Full match	Full match	Organoheterocyclic compounds	Biotin and derivatives	Not available	Biotin and derivatives	2.8003e+07	3.5813e+07	3.34462e+07	3.56448e+07	2.86172e+07	3.1738e+07	4.66735e+07	5.43669e+07	4.64326e+07	5.28053e+07	5.79087e+07	5.12173e+07	0.624627	-0.678933	9.65797e-06	1	2.25232
Com_1975_neg	1-(4-Methoxyphenyl)-2-propanone	C10 H12 O2	164.084	5.984	163.076	No results	No results	Full match					6.08791e+06	5.02638e+06	5.81713e+06	9.56934e+06	6.00126e+06	6.00258e+06	4.88848e+06	4.15729e+06	5.32004e+06	5.91495e+06	5.62529e+06	4.60751e+06	1.26189	0.335581	0.0683276	0.888889	1.12504
Com_2014_neg	SM 8:1;2O/32:1	C45 H89 N2 O6 P	830.652	11.805	829.645	No results	Invalid mass	No results					952408	960450	921557	847982	775744	849210	745357	8.90631e+06	868217	1.96591e+07	916219	883895	0.165963	-2.59107	0.195669	0.583333	1.4996
Com_202_neg	Ala-trp	C14 H17 N3 O3	275.127	5.232	274.12	No results	No results	Full match	Organic acids and derivatives	Carboxylic acids and derivatives	Amino acids, peptides, and analogues	Dipeptides	4.94425e+07	5.43071e+07	3.71568e+07	3.62743e+07	4.09592e+07	3.7915e+07	1.6028e+07	2.32182e+07	2.51056e+07	1.76783e+07	2.06207e+07	2.41248e+07	2.01975	1.01418	3.8539e-05	1	2.15967
Com_2059_neg	Isophorone	C9 H14 O	138.104	5.848	183.102	No results	No results	Full match	Organic oxygen compounds	Organooxygen compounds	Carbonyl compounds	Cyclohexenones	9.5436e+06	1.27318e+07	1.50023e+07	1.98317e+07	1.51896e+07	9.63744e+06	7.47196e+06	1.47405e+07	7.68243e+06	8.65071e+06	8.52716e+06	9.74287e+06	1.44215	0.528218	0.0424299	0.861111	1.24946
Com_205_neg	o-Toluic Acid	C8 H8 O2	136.052	5.532	135.045	No results	No results	Full match					5.92453e+07	4.36992e+07	4.56103e+07	5.96507e+07	4.27777e+07	5.57544e+07	3.23175e+07	3.70057e+07	4.0867e+07	6.14525e+07	4.76549e+07	4.43487e+07	1.16344	0.218401	0.176891	0.694444	0.991471
Com_2072_neg	Myristic Acid	C14 H28 O2	228.209	6.859	227.201	Full match	No results	Full match	Lipids and lipid-like molecules	Fatty Acyls	Fatty acids and conjugates	Long-chain fatty acids	1.39743e+07	1.43217e+07	1.49576e+07	2.08066e+07	1.98684e+07	1.41386e+07	1.1475e+07	2.13162e+07	2.79856e+07	1.39175e+07	1.57107e+07	8.70958e+06	0.989432	-0.0153272	0.800984	0.444444	0.181819
Com_2087_neg	20-hydroxy Leukotriene B4	C20 H32 O5	334.214	6.68	333.207	Invalid mass	No results	No match	Lipids and lipid-like molecules	Fatty Acyls	Eicosanoids	Leukotrienes	3.97387e+06	2.48583e+06	2.82388e+06	2.87145e+06	4.38821e+06	3.24604e+06	3.03688e+06	2.83966e+06	3.52164e+06	3.50676e+06	3.34711e+06	4.40783e+06	0.95786	-0.0621135	0.634523	0.638889	0.200088
Com_20_neg	N-Acetyl-D-alloisoleucine	C8 H15 N O3	173.105	5.62	172.098	Full match	Full match	Full match	Organic acids and derivatives	Carboxylic acids and derivatives	Amino acids, peptides, and analogues	Isoleucine and derivatives	3.0992e+08	2.74932e+08	2.67819e+08	2.52464e+08	2.26583e+08	2.56887e+08	1.97111e+08	2.29056e+08	2.04617e+08	2.2452e+08	2.63059e+08	2.32558e+08	1.17594	0.233817	0.0213579	0.861111	1.1119
Com_2122_neg	(+/-)12(13)-DiHOME	C18 H34 O4	296.235	7.807	295.228	Invalid mass	No results	No match	Lipids and lipid-like molecules	Fatty Acyls	Fatty acids and conjugates	Long-chain fatty acids	6.45824e+06	5.96042e+06	8.12976e+06	6.81151e+06	7.91621e+06	5.45172e+06	4.07267e+06	4.89345e+06	6.77713e+06	5.93498e+06	8.94507e+06	5.25796e+06	1.13507	0.182785	0.282459	0.722222	0.694973
Com_2163_neg	SM 8:1;2O/28:0	C41 H83 N2 O6 P	776.605	11.79	775.597	No results	Invalid mass	No results					1.01625e+06	1.02483e+06	983330	904824	827743	906133	795319	1.90458e+07	926414	1.00811e+06	977634	943144	0.238985	-2.06501	0.37814	0.527778	1.06682
Com_2180_neg	Levodopa	C9 H11 N O4	197.069	5.367	196.061	No results	No results	Full match					7.51638e+06	7.40976e+06	6.0487e+06	6.04402e+06	6.21026e+06	6.50176e+06	4.48174e+06	5.6607e+06	6.31296e+06	4.8998e+06	4.03599e+06	4.93948e+06	1.30992	0.389483	0.00655702	0.916667	0.788185
Com_2187_neg	L-Adrenaline	C9 H13 N O3	183.089	5.532	182.082	No results	No results	Full match	Benzenoids	Phenols	Benzenediols	Catechols	1.01909e+06	1.09004e+06	2.02965e+06	991640	1.26582e+06	1.17832e+06	489575	726991	421623	332064	584380	564665	2.42829	1.27994	0.000201066	1	2.06997
Com_21_neg	N-Acetyl-L-phenylalanine	C11 H13 N O3	207.089	5.633	206.082	Full match	Full match	Full match	Organic acids and derivatives	Carboxylic acids and derivatives	Amino acids, peptides, and analogues	Phenylalanine and derivatives	1.78496e+08	1.6118e+08	1.42775e+08	1.3186e+08	1.10398e+08	1.23574e+08	2.68012e+08	3.65514e+08	3.32094e+08	2.8806e+08	5.0847e+08	3.66862e+08	0.398439	-1.32757	2.07645e-05	1	2.55979
Com_2234_neg	(±)9-HpODE	C18 H32 O4	312.23	7.107	311.223	Full match	No results	Full match					1.1317e+07	1.12859e+07	8.81497e+06	1.09419e+07	1.01673e+07	1.07837e+07	9.47441e+06	6.71189e+06	8.86872e+06	1.33315e+07	1.13582e+07	9.34861e+06	1.07137	0.0994575	0.423117	0.583333	0.480483
Com_223_neg	4-Hydroxy-3-methylbenzoic acid	C8 H8 O3	152.047	5.371	151.04	No results	No results	Full match	Benzenoids	Benzene and substituted derivatives	Benzoic acids and derivatives	Hydroxybenzoic acid derivatives	9.76931e+06	1.42479e+07	2.79325e+07	1.25086e+07	8.92637e+06	1.3574e+07	1.2144e+07	1.42468e+07	1.38154e+07	1.36469e+07	1.36363e+07	1.539e+07	1.04922	0.0693174	0.886951	0.638889	0.0787773
Com_2287_neg	Phenylpropiolic acid	C9 H6 O2	146.037	5.502	145.029	No results	No results	Full match	Benzenoids	Benzene and substituted derivatives	Not available	Benzene and substituted derivatives	355293	344729	350554	330445	388446	357746	305623	418145	1.85043e+06	3.22024e+06	368751	431909	0.322544	-1.63243	0.149252	0.805556	1.25786
Com_2305_neg	3,8,9-trihydroxy-10-propyl-3,4,5,8,9,10-hexahydro-2H-oxecin-2-one	C12 H20 O5	244.131	5.517	243.124	Full match	No results	No results					7.79985e+06	7.19806e+06	5.93349e+06	6.47091e+06	6.96198e+06	7.5666e+06	6.22151e+06	5.60512e+06	7.8051e+06	7.84418e+06	7.90151e+06	7.13141e+06	0.986404	-0.0197491	0.896384	0.611111	0.164469
Com_2306_neg	4-Butylresorcinol	C10 H14 O2	166.099	7.416	165.092	No results	No results	Full match	Benzenoids	Phenols	Benzenediols	Resorcinols	1.99843e+07	2.08998e+07	1.9443e+07	1.92774e+07	7.59259e+06	1.86985e+07	1.95299e+07	1.82293e+07	2.0952e+07	1.68158e+07	2.47118e+07	7.55132e+06	0.982423	-0.0255838	0.971147	0.5	0.159926
Com_2310_neg	6-Deoxy-D-glucose	C6 H12 O5	164.069	5.763	163.061	No results	No results	Full match	Organic oxygen compounds	Organooxygen compounds	Carbohydrates and carbohydrate conjugates	Hexoses	2.18621e+06	2.77799e+06	2.52135e+06	2.37341e+06	2.27484e+06	3.02756e+06	3.1465e+06	2.97093e+06	2.85826e+06	2.94188e+06	2.9867e+06	2.36994e+06	0.877688	-0.18822	0.0683669	0.777778	0.705446
Com_2339_neg	DGDG 15:0_15:0	C45 H84 O15	910.587	11.026	909.58	No results	Invalid mass	No results					297392	1.06998e+06	1.29687e+06	669427	883912	509601	315111	191972	228207	259748	379019	322086	2.78702	1.47872	0.00591163	0.916667	1.33155
Com_2395_neg	N-Acetyl-D-tryptophan	C13 H14 N2 O3	246.1	5.576	245.093	No results	No results	Full match	Organic acids and derivatives	Carboxylic acids and derivatives	Amino acids, peptides, and analogues	N-acyl-alpha amino acids	6.17135e+06	1.51193e+06	1.85562e+06	1.28488e+06	1.32328e+06	1.04393e+06	511157	1.69758e+07	1.41784e+06	1.18085e+06	1.09972e+06	1.65749e+06	0.577466	-0.792193	0.965313	0.583333	0.135119
Com_2476_neg	Dithranol	C14 H10 O3	226.063	6.282	225.056	No results	No results	Full match	Benzenoids	Anthracenes	Not available	Anthracenes	4.9765e+06	3.1356e+06	3.34869e+06	3.05073e+06	4.12254e+06	4.3601e+06	3.4709e+06	3.26042e+06	4.80096e+06	4.42407e+06	3.45628e+06	3.51869e+06	1.00274	0.00394853	0.975093	0.416667	0.0134257
Com_24_neg	Azelaic acid	C9 H16 O4	188.105	5.804	187.097	No results	No results	Full match	Lipids and lipid-like molecules	Fatty Acyls	Fatty acids and conjugates	Medium-chain fatty acids	2.84436e+08	2.75087e+08	2.60636e+08	2.80364e+08	2.40262e+08	2.46344e+08	2.07268e+08	2.45656e+08	2.79762e+08	2.86346e+08	2.86346e+08	3.96583e+08	0.93253	-0.100778	0.590216	0.638889	0.552222
Com_2513_neg	13,14-dihydro-15-keto-tetranor Prostaglandin D2	C16 H26 O5	280.171	7.405	279.163	Invalid mass	No results	No results	Organic oxygen compounds	Organooxygen compounds	Alcohols and polyols	Cyclopentanols	1.13872e+06	1.04211e+06	1.03298e+06	980999	904122	932264	1.01072e+06	1.13126e+06	1.0995e+06	1.13431e+06	1.16354e+06	1.03743e+06	0.917045	-0.124935	0.0607844	0.777778	0.181429
Com_253_neg	N-lactoyl-phenylalanine	C12 H15 N O4	237.1	5.684	236.093	No results	No results	Full match	Organic acids and derivatives	Carboxylic acids and derivatives	Amino acids, peptides, and analogues	Phenylalanine and derivatives	9.53567e+06	1.64494e+07	1.52739e+07	1.46854e+07	1.72884e+07	1.48904e+07	1.14311e+07	1.41858e+07	1.72285e+07	1.03457e+07	1.12973e+07	1.3286e+07	1.13306	0.180226	0.313349	0.722222	0.365766
Com_2540_neg	PE O-16:1_22:2	C43 H82 N O7 P	755.583	10.647	754.576	No results	Full match	No results					1.57785e+06	1.50422e+06	1.4578e+06	1.43285e+06	1.27765e+06	1.40935e+06	981095	1.18227e+06	1.72763e+07	1.42831e+06	3.33076e+07	1.39659e+06	0.155829	-2.68197	0.24544	0.583333	1.40866
Com_2594_neg	2'-O-Methylguanosine	C11 H15 N5 O5	297.107	4.864	296.1	Full match	Full match	Full match	Nucleosides, nucleotides, and analogues	Purine nucleosides	Not available	Purine nucleosides	204947	215747	164447	184802	258653	300099	95830.8	142271	160302	208514	156091	132574	1.48361	0.569111	0.0159718	0.916667	0.660525
Com_2611_neg	Soyasaponin I	C48 H78 O18	942.519	7.038	941.512	Full match	No results	No results	Lipids and lipid-like molecules	Prenol lipids	Terpene glycosides	Triterpene saponins	363011	652765	459144	531018	313548	268532	471271	794516	673756	296655	719585	882914	0.674192	-0.568769	0.10918	0.805556	0.641408
Com_2623_neg	LPG 16:0	C22 H45 O9 P	484.28	11.767	483.273	No results	Full match	No results	Lipids and lipid-like molecules	Glycerophospholipids	Glycerophosphoglycerols	Phosphatidylglycerols	3.16791e+06	5.13755e+06	5.62463e+06	3.47763e+06	4.1682e+06	1.48348e+06	7.47119e+06	2.51338e+06	3.7417e+06	3.42136e+06	5.82121e+06	2.78198e+06	0.895483	-0.159262	0.673555	0.472222	0.220682
Com_262_neg	Gamma-Glu-Leu	C11 H20 N2 O5	260.137	5.496	259.13	No results	No results	Full match	Organic acids and derivatives	Carboxylic acids and derivatives	Amino acids, peptides, and analogues	Dipeptides	1.63661e+07	1.99344e+07	2.20219e+07	2.29056e+07	1.99943e+07	2.02903e+07	2.86121e+07	3.62497e+07	3.20299e+07	3.26114e+07	3.72018e+07	3.3239e+07	0.607733	-0.718491	1.27143e-05	1	2.58141
Com_2678_neg	Fumaric acid	C4 H4 O4	116.011	1.251	115.004	No results	No results	Full match	Organic acids and derivatives	Carboxylic acids and derivatives	Dicarboxylic acids and derivatives	Dicarboxylic acids and derivatives	1.37857e+06	1.16388e+06	1.08645e+06	1.21399e+06	1.10153e+06	1.12051e+06	1.05856e+06	1.31809e+06	1.2908e+06	1.40686e+06	1.26433e+06	1.23054e+06	0.933383	-0.0994592	0.226391	0.722222	0.31708
Com_2716_neg	o-Cresol	C7 H8 O	108.057	5.509	107.05	No results	No results	Full match	Benzenoids	Phenols	Cresols	Ortho cresols	2.50656e+06	3.92631e+06	4.31278e+06	4.28947e+06	4.32716e+06	4.67756e+06	3.62828e+06	4.09656e+06	5.18939e+06	5.04744e+06	5.60189e+06	5.24158e+06	0.834568	-0.260899	0.136269	0.75	1.37098
Com_272_neg	17(S)-HpDHA	C22 H32 O4	396.201	5.44	395.194	Invalid mass	No results	No results	Lipids and lipid-like molecules	Fatty Acyls	Fatty acids and conjugates	Very long-chain fatty acids	3.08367e+06	3.67474e+06	1.24412e+07	5.74374e+06	4.50264e+07	2.77013e+07	7.381e+06	2.36429e+07	4.20268e+07	8.66955e+06	5.38083e+06	2.16975e+07	0.897723	-0.155657	0.564346	0.583333	0.531579
Com_2741_neg	Pyridoxine	C8 H11 N O3	169.074	5.346	168.066	No results	No results	Full match	Organoheterocyclic compounds	Pyridines and derivatives	Pyridoxines	Pyridoxines	3.82677e+06	5.6052e+06	4.85332e+06	4.86916e+06	2.50943e+06	5.65878e+06	3.48136e+06	3.61837e+06	3.58546e+06	4.33922e+06	3.24157e+06	3.88461e+06	1.2335	0.302753	0.226508	0.777778	0.808132
Com_2770_neg	Boc-beta-cyano-L-alanine	C9 H14 N2 O4	214.095	5.373	213.088	No results	No results	Full match	Organic acids and derivatives	Carboxylic acids and derivatives	Amino acids, peptides, and analogues	Alpha amino acids and derivatives	990531	1.35324e+06	710500	702413	1.1502e+06	862300	944368	1.1222e+06	1.49714e+06	572708	972775	864486	0.965769	-0.0502493	0.89143	0.527778	0.0731674
Com_2848_neg	N-Tetradecanamide	C14 H29 N O	227.225	7.849	226.217	No results	No results	Full match	Lipids and lipid-like molecules	Fatty Acyls	Fatty amides	Fatty amides	165984	167232	153050	591791	133545	137531	161881	176213	157854	170979	170513	160253	1.35225	0.435364	0.595877	0.666667	0.184874
Com_284_neg	3-Ureidopropionic acid	C4 H8 N2 O3	132.053	1.232	131.046	Full match	No results	Full match	Organic acids and derivatives	Organic carbonic acids and derivatives	Ureas	Ureas	1.17726e+06	954953	988141	2.90967e+06	781679	1.14019e+06	1.01413e+06	1.3275e+06	749273	2.49534e+06	1.9913e+06	1.68204e+06	0.858774	-0.21965	0.508966	0.638889	0.318872
Com_2873_neg	N1-(5-oxo-5,6,7,8-tetrahydronaphthalen-2-yl)acetamide	C12 H13 N O2	203.095	5.669	202.088	Full match	No results	No results					4.90896e+06	1.48024e+06	833164	1.51975e+06	666128	711167	2.8353e+06	2.22228e+06	4.52266e+06	4.19832e+06	1.01545e+06	716179	0.652437	-0.61609	0.277427	0.694444	0.605229
Com_2899_neg	(+/-)9,10-dihydroxy-12Z-octadecenoic acid	C18 H34 O4	314.246	7.184	313.238	Full match	No results	Full match	Lipids and lipid-like molecules	Fatty Acyls	Fatty acids and conjugates	Long-chain fatty acids	1.93056e+07	1.45982e+07	1.23045e+07	1.33251e+07	1.26382e+07	1.33916e+07	8.93706e+06	1.4589e+07	1.21046e+07	1.65744e+07	2.02751e+07	1.24164e+07	1.00785	0.0112852	0.835841	0.444444	0.16818
Com_289_neg	DL-4-Hydroxyphenyllactic acid	C9 H10 O4	182.058	5.208	181.051	Full match	Full match	Full match	Phenylpropanoids and polyketides	Phenylpropanoic acids	Not available	Phenylpropanoic acids	3.02386e+07	2.75204e+07	2.11209e+07	2.05565e+07	2.10874e+07	2.30133e+07	2.32203e+07	2.30361e+07	2.66461e+07	2.68908e+07	2.37175e+07	2.31724e+07	0.978552	-0.031279	0.684502	0.666667	0.2159
Com_290_neg	10-Nitrolinoleate	C18 H31 N O4	325.225	6.277	324.218	Full match	No results	No results	Lipids and lipid-like molecules	Fatty Acyls	Lineolic acids and derivatives	Lineolic acids and derivatives	1.64336e+07	1.55196e+07	1.81315e+07	1.41136e+07	1.16511e+07	1.68166e+07	2.60212e+07	1.28181e+07	1.59974e+07	1.41946e+07	2.21311e+07	1.79396e+07	0.849352	-0.235565	0.294813	0.638889	0.630225
Com_2955_neg	PG 15:0_15:0	C36 H71 O10 P	694.479	10.747	693.472	No results	Full match	No results					2.0903e+07	2.20619e+07	7.76197e+06	2.23017e+06	1.99611e+06	2.18654e+06	1.49205e+06	1.78622e+06	3.09788e+06	9.10648e+06	1.52358e+07	1.64729e+07	1.21081	0.275973	0.876278	0.416667	0.25396
Com_298_neg	Mestranol	C21 H26 O2	310.181	7.553	309.174	No results	Invalid mass	No results	Lipids and lipid-like molecules	Steroids and steroid derivatives	Estrane steroids	Estrane steroids	7.19305e+07	6.138e+07	8.50203e+07	5.83381e+07	3.66623e+07	8.68195e+07	1.26831e+08	5.22329e+07	2.92175e+07	4.75612e+07	7.87427e+07	6.95431e+07	0.990158	-0.0142692	0.828541	0.583333	0.196712
Com_2996_neg	UDP-galactose	C15 H24 N2 O17 P2	566.057	7.124	565.05	No results	No results	Full match	Nucleosides, nucleotides, and analogues	Pyrimidine nucleotides	Pyrimidine nucleotide sugars	Pyrimidine nucleotide sugars	3.57089e+07	3.89563e+07	3.2381e+07	3.34258e+07	3.03545e+07	3.21326e+07	2.88691e+07	4.08096e+07	3.22496e+07	2.58922e+07	3.47282e+07	3.34204e+07	1.03567	0.0505628	0.583757	0.583333	0.266271
Com_2_neg	Perillic acid	C10 H14 O2	166.099	6.232	165.092	Full match	No results	Full match	Lipids and lipid-like molecules	Prenol lipids	Monoterpenoids	Menthane monoterpenoids	2.4294e+09	2.37958e+09	2.34825e+09	2.39059e+09	2.22505e+09	2.38834e+09	1.80054e+09	2.23192e+09	2.21733e+09	2.23422e+09	2.22839e+09	2.25647e+09	1.09194	0.126893	0.0535891	0.888889	0.58735
Com_3004_neg	Tyrosylalanine	C12 H16 N2 O4	252.111	5.192	251.104	Full match	No results	No results	Organic acids and derivatives	Carboxylic acids and derivatives	Amino acids, peptides, and analogues	Dipeptides	3.3529e+06	3.71845e+06	2.16263e+06	2.76134e+06	2.80131e+06	3.04565e+06	1.51041e+06	2.77435e+06	3.16141e+06	2.76497e+06	2.30854e+06	1.78633e+06	1.24719	0.318682	0.122241	0.75	1.30167
Com_3028_neg	2-(Formylamino)Benzoic Acid	C8 H7 N O3	165.042	5.699	164.035	No results	No results	Full match					3.47295e+06	2.79648e+06	3.40326e+06	2.84e+06	4.25298e+06	3.12212e+06	2.32885e+06	2.94603e+06	3.06794e+06	3.05783e+06	3.31278e+06	3.36005e+06	1.10039	0.138009	0.295011	0.666667	0.626433
Com_303_neg	N-Phenylacetylglutamine	C13 H16 N2 O4	264.109	5.395	309.107	Invalid mass	No results	No results	Organic acids and derivatives	Carboxylic acids and derivatives	Amino acids, peptides, and analogues	N-acyl-alpha amino acids	3.99027e+07	4.8762e+07	3.17141e+07	3.24344e+07	1.94221e+07	2.71046e+07	2.1683e+07	2.59273e+07	2.33029e+07	2.39629e+07	2.62185e+07	2.35477e+07	1.37816	0.462741	0.0818085	0.833333	0.734136
Com_3153_neg	2-Hydroxymyristic acid	C14 H28 O3	244.204	7.111	243.196	Full match	No results	No results	Lipids and lipid-like molecules	Fatty Acyls	Fatty acids and conjugates	Long-chain fatty acids	5.44362e+06	6.75971e+06	6.12509e+06	5.77294e+06	5.98487e+06	6.85041e+06	2.41437e+06	4.86076e+06	6.20546e+06	6.69729e+06	4.97185e+06	5.27892e+06	1.21388	0.279622	0.17368	0.777778	1.14317
Com_315_neg	Methyl indole-3-acetate	C11 H11 N O2	189.079	5.853	188.072	Full match	No results	Full match	Organoheterocyclic compounds	Indoles and derivatives	Indolyl carboxylic acids and derivatives	Indole-3-acetic acid derivatives	2.93732e+07	2.53047e+07	2.76919e+07	2.36629e+07	2.73753e+07	3.21463e+07	2.4625e+07	2.12781e+07	2.89911e+07	3.08456e+07	2.47962e+07	2.2752e+07	1.08002	0.11106	0.295442	0.694444	0.452821
Com_3177_neg	Lysopa 16:0	C19 H39 O7 P	410.243	9.732	409.236	No results	No results	Full match	Lipids and lipid-like molecules	Glycerophospholipids	Glycerophosphates	1-acylglycerol-3-phosphates	495921	878085	875814	440162	444280	367521	3.18129e+06	1.78754e+07	639280	448927	718132	446529	0.150229	-2.73476	0.210133	0.722222	1.0059
Com_3202_neg	Prostaglandin A2	C20 H30 O4	388.196	5.245	387.189	Invalid mass	No results	No results	Lipids and lipid-like molecules	Fatty Acyls	Eicosanoids	Prostaglandins and related compounds	263112	260548	396621	277433	410184	280216	257949	695178	729074	103224	433470	341207	0.737515	-0.439256	0.668773	0.611111	0.240105
Com_3235_neg	Lauric acid ethyl ester	C14 H28 O2	228.209	7.177	227.201	Full match	No results	Full match	Lipids and lipid-like molecules	Fatty Acyls	Fatty acid esters	Fatty acid esters	1.74855e+07	1.08442e+07	1.07489e+07	1.00867e+07	1.03343e+07	8.02445e+06	1.45883e+07	1.69893e+07	1.65985e+07	1.83071e+07	1.7553e+07	1.45697e+07	0.684786	-0.546275	0.00987755	0.888889	1.5461
Com_330_neg	Traumatic acid	C12 H20 O4	228.136	6.287	227.129	No results	No results	Full match	Lipids and lipid-like molecules	Fatty Acyls	Fatty acids and conjugates	Medium-chain fatty acids	3.16285e+07	3.01507e+07	3.27042e+07	3.18397e+07	1.10329e+06	2.92247e+07	2.52608e+07	3.08868e+07	3.0115e+07	2.79798e+07	3.57107e+07	5.59189e+07	0.760915	-0.394193	0.322159	0.472222	1.25768
Com_3326_neg	Pyridoxamine	C8 H12 N2 O2	168.09	5.391	167.082	No results	No results	Full match	Organoheterocyclic compounds	Pyridines and derivatives	Pyridoxamines	Pyridoxamine 5'-phosphates	3.25409e+06	4.05155e+06	2.44638e+06	2.48265e+06	2.309e+06	2.38072e+06	1.56657e+06	2.00404e+06	1.80081e+06	1.62642e+06	2.01348e+06	1.91745e+06	1.54861	0.630973	0.00426484	1	0.871652
Com_3333_neg	D-Ala-D-Ala	C6 H12 N2 O3	160.085	1.363	159.077	No results	No results	Full match	Organic acids and derivatives	Carboxylic acids and derivatives	Amino acids, peptides, and analogues	Dipeptides	1.69911e+06	2.19504e+06	809719	1.38804e+06	1.02539e+06	1.4401e+06	2.12405e+06	1.67254e+06	1.62714e+06	1.22961e+06	1.26628e+06	1.07932e+06	0.950934	-0.0725821	0.681746	0.527778	0.372861
Com_3351_neg	Capric acid	C10 H20 O2	172.146	6.71	209.095	No results	No results	Full match	Lipids and lipid-like molecules	Fatty Acyls	Fatty acids and conjugates	Medium-chain fatty acids	8.55657e+06	6.84705e+06	4.49006e+06	6.34709e+06	5.88429e+06	1.65575e+07	6.39312e+06	5.96858e+06	1.07314e+07	7.80407e+06	3.9271e+06	5.58713e+06	1.20467	0.268641	0.554456	0.583333	0.455686
Com_3358_neg	2-[(3S)-1-(Cyclohexylmethyl)-3-pyrrolidinyl]-5-fluoro-1H-benzimidazole	C18 H24 F N3	301.2	5.426	300.193	Invalid mass	No results	No results	Organoheterocyclic compounds	Benzimidazoles	Not available	Benzimidazoles	2.69266e+06	4.3613e+06	3.67987e+06	2.2629e+06	3.49611e+06	3.04877e+06	2.11815e+06	3.381e+06	3.28139e+06	2.49955e+06	3.8686e+06	3.00569e+06	1.07641	0.106231	0.602936	0.611111	0.423004
Com_3378_neg	Citric acid	C6 H8 O7	192.027	2.112	191.02	No results	Full match	Full match	Organic acids and derivatives	Carboxylic acids and derivatives	Tricarboxylic acids and derivatives	Tricarboxylic acids and derivatives	3.38962e+06	2.93746e+06	4.11729e+06	4.27404e+06	2.62812e+06	3.16597e+06	2.9402e+06	4.55724e+06	2.8637e+06	5.30966e+06	2.92793e+06	7.9915e+06	0.77143	-0.374393	0.327922	0.611111	0.540464
Com_3383_neg	Stachyose	C24 H42 O21	666.222	1.387	665.215	No results	Full match	No results	Organic oxygen compounds	Organooxygen compounds	Carbohydrates and carbohydrate conjugates	Oligosaccharides	110357	106887	280548	289546	114046	478560	406856	125909	320818	280006	334232	4.2576e+06	0.24102	-2.05277	0.184955	0.75	1.2555
Com_3442_neg	LPG 19:0	C25 H51 O9 P	526.327	9.905	525.32	No results	Full match	No results	Lipids and lipid-like molecules	Glycerophospholipids	Glycerophosphoglycerols	Phosphatidylglycerols	6.41969e+06	3.21542e+06	3.16092e+06	1.54887e+07	1.22891e+07	5.64533e+06	853105	917712	1.57531e+07	937529	5.89513e+06	3.45099e+06	1.66211	0.733014	0.132043	0.694444	1.36077
Com_3444_neg	Folic acid	C19 H19 N7 O6	441.14	5.143	440.133	Full match	No results	Full match	Organic acids and derivatives	Carboxylic acids and derivatives	Amino acids, peptides, and analogues	Glutamic acid and derivatives	634570	529089	474462	438412	383869	687603	1.46311e+06	1.28374e+06	768874	239536	760970	461071	0.632472	-0.660926	0.317593	0.722222	0.649239
Com_3452_neg	DGDG 15:0_17:0	C47 H88 O15	938.619	10.226	937.612	No results	Invalid mass	No results					663542	381965	1.1433e+06	2.29859e+06	319405	319408	212984	231439	226772	313427	248705	614771	2.77378	1.47185	0.0610677	0.916667	0.948778
Com_3495_neg	Cyclic ADP-ribose	C15 H21 N5 O13 P2	541.061	1.645	540.054	Full match	Full match	No results	Organic oxygen compounds	Organooxygen compounds	Carbohydrates and carbohydrate conjugates	Pentose phosphates	8.61157e+06	8.41392e+06	6.33404e+06	6.8327e+06	6.06823e+06	7.55878e+06	5.13931e+06	7.89788e+06	7.56117e+06	8.1082e+06	7.23493e+06	6.76075e+06	1.02616	0.0372527	0.765319	0.472222	0.172757
Com_350_neg	alpha-Benzylsuccinic acid	C11 H12 O4	208.073	6.005	207.066	No results	No results	Full match	Phenylpropanoids and polyketides	Phenylpropanoic acids	Not available	Phenylpropanoic acids	2.97132e+07	2.62213e+07	2.70171e+07	2.48238e+07	2.84212e+07	3.21526e+07	2.49424e+07	2.2299e+07	2.88022e+07	3.27477e+07	2.45726e+07	2.30322e+07	1.07643	0.106254	0.292869	0.694444	0.454938
Com_3526_neg	PG 16:0_20:5	C42 H73 O10 P	768.495	11.774	767.487	No results	Full match	No results					8.10155e+07	5.64687e+07	7.52288e+07	3.4893e+06	3.21492e+06	3.47583e+06	3.05076e+06	3.34012e+06	3.55362e+06	3.86702e+06	3.77553e+06	3.89137e+07	3.94496	1.98001	0.207926	0.638889	1.3243
Com_3531_neg	O-Desmethylnaproxen	C13 H12 O3	216.078	6.113	197.06	No results	No results	Full match	Benzenoids	Naphthalenes	Naphthols and derivatives	Naphthols and derivatives	2.62829e+06	1.92897e+06	2.1275e+06	1.62027e+06	2.61678e+06	3.04185e+06	2.03182e+06	2.0194e+06	3.02904e+06	3.0965e+06	1.90261e+06	2.04009e+06	0.988965	-0.0160082	0.929867	0.5	0.0263673
Com_3563_neg	3-(benzoylamino)benzyl benzoate	C21 H17 N O3	331.12	5.23	330.113	Full match	No results	No results					363327	551547	953258	854884	1.90821e+06	1.25737e+06	784508	1.94543e+06	2.83266e+06	653819	337608	1.32893e+06	0.747004	-0.420813	0.634019	0.583333	0.347722
Com_363_neg	Porphobilinogen	C10 H14 N2 O4	226.095	4.963	225.088	Full match	No results	Full match	Organic nitrogen compounds	Organonitrogen compounds	Amines	Aralkylamines	2.09865e+07	1.98959e+07	1.29793e+07	1.30831e+07	3.10663e+07	2.40401e+07	3.75246e+06	1.08633e+07	2.4135e+07	7.65707e+06	5.13659e+06	1.03554e+07	1.97175	0.979477	0.0281091	0.861111	1.70456
Com_364_neg	Pimelic acid	C7 H12 O4	160.073	5.436	159.066	Full match	Full match	Full match	Lipids and lipid-like molecules	Fatty Acyls	Fatty acids and conjugates	Medium-chain fatty acids	2.80661e+07	2.59325e+07	1.97147e+07	2.84826e+07	2.18584e+07	2.2307e+07	2.11244e+07	2.02332e+07	3.20954e+07	2.76533e+07	2.46827e+07	2.4685e+07	0.972668	-0.0399807	0.795263	0.5	0.194009
Com_3654_neg	H-Gly-Pro-OH	C7 H12 N2 O3	172.085	1.452	171.077	No results	No results	Full match	Organic acids and derivatives	Carboxylic acids and derivatives	Amino acids, peptides, and analogues	Dipeptides	81182	92633.7	119416	613693	170191	76672.1	119014	237166	107836	278170	241605	228055	0.95209	-0.0708295	0.414324	0.722222	0.617536
Com_366_neg	6-Hydroxymelatonin	C13 H16 N2 O3	248.116	5.344	293.114	No results	No results	Full match	Organoheterocyclic compounds	Indoles and derivatives	Hydroxyindoles	Hydroxyindoles	1.14153e+07	1.08091e+07	7.64611e+06	7.80727e+06	8.10816e+06	7.52399e+06	1.14598e+07	1.535e+07	1.3537e+07	1.24391e+07	1.24227e+07	1.18272e+07	0.692016	-0.531124	0.00265211	1	0.663765
Com_36_neg	2-Hydroxycaproic acid	C6 H12 O3	132.078	5.664	131.071	Full match	No results	Full match	Lipids and lipid-like molecules	Fatty Acyls	Fatty acids and conjugates	Medium-chain fatty acids	3.91246e+08	3.00874e+08	2.66342e+08	2.6789e+08	2.57259e+08	3.01017e+08	2.91905e+08	2.42831e+08	2.85565e+08	2.61092e+08	2.35773e+08	2.95398e+08	1.1067	0.146267	0.236821	0.722222	0.334385
Com_375_neg	Caffeic acid	C9 H8 O4	180.042	5.633	179.035	Full match	Full match	No results	Phenylpropanoids and polyketides	Cinnamic acids and derivatives	Hydroxycinnamic acids and derivatives	Hydroxycinnamic acids	3.41991e+07	3.13424e+07	3.56289e+07	3.20704e+07	3.21357e+07	3.54645e+07	2.93639e+07	2.80835e+07	3.20379e+07	3.48206e+07	3.11537e+07	3.00022e+07	1.08292	0.114931	0.0628348	0.861111	0.716576
Com_382_neg	4-Methylhippuric acid	C10 H11 N O3	193.074	5.586	192.067	Full match	No results	Full match	Benzenoids	Benzene and substituted derivatives	Benzoic acids and derivatives	Hippuric acids	2.77458e+07	3.00086e+07	2.39491e+07	2.32307e+07	2.20514e+07	2.14758e+07	1.25487e+07	1.75685e+07	1.57209e+07	1.56281e+07	1.45339e+07	1.56651e+07	1.61961	0.695642	5.69932e-05	1	2.47793
Com_3841_neg	5-Aminopentanoate	C5 H11 N O2	117.079	5.32	116.072	No results	Full match	Full match	Organic acids and derivatives	Carboxylic acids and derivatives	Amino acids, peptides, and analogues	Delta amino acids and derivatives	2.76021e+06	2.6299e+06	2.31767e+06	2.3051e+06	2.52786e+06	2.58572e+06	2.77406e+06	3.69605e+06	4.04015e+06	3.68253e+06	3.60801e+06	2.99767e+06	0.727287	-0.459403	0.00179727	1	2.1798
Com_3891_neg	4-Toluenesulfonic acid	C7 H8 O3 S	172.015	5.273	171.007	No results	Invalid mass	No results	Benzenoids	Benzene and substituted derivatives	Benzenesulfonic acids and derivatives	p-Methylbenzenesulfonates	1.07903e+07	9.79749e+06	9.2282e+06	9.49323e+06	8.05324e+06	9.52405e+06	8.01839e+06	8.90684e+06	6.53725e+06	9.74812e+06	9.12236e+06	8.84956e+06	1.11144	0.152435	0.149299	0.805556	0.416958
Com_3893_neg	Glu-Thr	C9 H16 N2 O6	248.101	1.475	247.093	No results	Full match	No results	Organic acids and derivatives	Carboxylic acids and derivatives	Amino acids, peptides, and analogues	Dipeptides	113974	108860	112127	274823	97331	105047	108213	126382	114371	138557	120904	128461	1.10215	0.140325	0.883491	0.75	0.0483563
Com_3901_neg	Hippuric acid	C9 H9 N O3	179.058	5.893	178.051	No results	No results	Full match	Benzenoids	Benzene and substituted derivatives	Benzoic acids and derivatives	Hippuric acids	4.9645e+06	7.30337e+06	7.97349e+06	7.23813e+06	6.82036e+06	7.09228e+06	5.92868e+06	8.84504e+06	8.39922e+06	6.65465e+06	7.45888e+06	6.80152e+06	0.938853	-0.0910286	0.497694	0.444444	0.284235
Com_3922_neg	Leu-Pro	C11 H20 N2 O3	228.147	5.138	227.14	No results	No results	Full match	Organic acids and derivatives	Carboxylic acids and derivatives	Amino acids, peptides, and analogues	Dipeptides	872313	1.10918e+06	1.04362e+06	896777	1.57641e+06	1.63129e+06	546212	766910	1.29129e+06	1.26664e+06	875466	767973	1.29288	0.370592	0.154195	0.75	0.924795
Com_3935_neg	SM 9:1;2O/34:3	C48 H91 N2 O6 P	868.668	11.502	867.661	No results	Invalid mass	No results					1.44801e+06	1.39183e+06	1.31716e+06	1.31435e+06	1.211e+06	1.30495e+06	931438	1.17052e+06	6.97902e+06	1.36089e+06	1.62538e+07	1.31499e+06	0.285151	-1.8102	0.255657	0.527778	1.34672
Com_3948_neg	10-Formylpteroic acid	C15 H12 N6 O4	340.093	5.198	339.086	No results	Full match	No results					108616	105826	101665	100362	125503	107156	508952	140479	147500	118039	112248	123881	0.563921	-0.826435	0.149989	0.916667	0.46368
Com_3966_neg	PC O-16:0_22:2	C46 H90 N O7 P	845.651	10.607	844.644	No results	Invalid mass	No results					1.93531e+07	667963	659696	647718	578174	602403	442929	517854	555196	646351	1.3492e+07	631993	1.38208	0.466843	0.834333	0.75	0.282787
Com_3987_neg	2-{[(3-eth-1-ynylphenyl)imino]methyl}-4-nitrophenol	C15 H10 N2 O3	266.07	5.379	265.063	Full match	No results	No results					1.05034e+06	1.46907e+06	1.4336e+06	1.49101e+06	759134	1.236e+06	1.94157e+06	2.05544e+06	1.64804e+06	2.27411e+06	2.59509e+06	1.85227e+06	0.601556	-0.73323	0.00295128	1	2.08297
Com_39_neg	L-Aspartic acid	C4 H7 N O4	133.037	1.255	132.03	Full match	Full match	Full match	Organic acids and derivatives	Carboxylic acids and derivatives	Amino acids, peptides, and analogues	Aspartic acid and derivatives	1.52584e+07	1.45597e+07	1.02864e+07	2.54058e+07	7.16605e+06	1.2364e+07	9.45347e+06	1.31439e+07	8.86459e+06	2.3329e+07	2.24021e+07	1.50195e+07	0.92222	-0.116817	0.727496	0.527778	0.162251
Com_4093_neg	lipoamide	C8 H15 N O S2	205.06	5.114	204.053	No results	No results	Full match	Organoheterocyclic compounds	Dithiolanes	Lipoamides	Lipoamides	369986	354530	344731	437817	378243	459212	2.09208e+06	328234	393851	342936	298287	250800	0.632596	-0.660643	0.731222	0.722222	0.367932
Com_40_neg	methadone-d9	C21 H18 [2]H9 N O	317.955	1.151	316.948	Invalid mass	No results	No results					9.47435e+06	8.09457e+06	8.60756e+06	1.29684e+07	1.38218e+07	1.40796e+07	7.92341e+06	1.4422e+07	5.1601e+06	3.75307e+07	1.0676e+07	2.68963e+07	0.653419	-0.613919	0.513386	0.583333	0.386965
Com_4200_neg	DL-m-Tyrosine	C9 H11 N O3	181.074	5.453	180.067	No results	No results	Full match	Organic acids and derivatives	Carboxylic acids and derivatives	Amino acids, peptides, and analogues	Phenylalanine and derivatives	4.87969e+06	4.71683e+06	4.69208e+06	5.37291e+06	3.81932e+06	4.86195e+06	2.7989e+06	3.76801e+06	4.47831e+06	4.58134e+06	5.90962e+06	4.46918e+06	1.08988	0.124172	0.374186	0.75	0.454376
Com_4201_neg	(±)9(10)-DiHOME	C18 H34 O4	314.246	10.328	313.238	Full match	Full match	Full match					3.67447e+06	2.41059e+06	2.70046e+06	2.16914e+06	1.8526e+06	1.47249e+06	626339	1.26635e+06	1.43169e+06	1.59194e+06	1.44922e+06	1.50857e+06	1.8135	0.85878	0.0113227	0.944444	1.68677
Com_421_neg	D-(-)-Mannitol	C6 H14 O6	182.079	1.292	181.072	Full match	Full match	Full match	Organic oxygen compounds	Organooxygen compounds	Carbohydrates and carbohydrate conjugates	Sugar alcohols	2.46648e+06	2.21866e+06	3.11779e+06	1.39109e+07	1.78875e+06	3.09536e+06	8.767e+06	3.48996e+06	2.61036e+06	2.95225e+06	3.51093e+06	2.67915e+07	0.552719	-0.855381	0.34549	0.75	0.994522
Com_4220_neg	LPG 15:1	C21 H41 O9 P	468.249	6.541	467.242	No results	Full match	No results	Lipids and lipid-like molecules	Glycerophospholipids	Glycerophosphoglycerols	Phosphatidylglycerols	5.72034e+06	7.63702e+06	8.86525e+06	5.44373e+06	6.92497e+06	4.54725e+06	6.61072e+06	5.67383e+06	5.57748e+06	6.2448e+06	6.57647e+06	4.07926e+06	1.12588	0.171056	0.412744	0.638889	0.384405
Com_4229_neg	13,14-Dihydro-15-keto Prostaglandin E1	C20 H34 O5	336.23	7.407	335.223	Invalid mass	No results	No match	Lipids and lipid-like molecules	Fatty Acyls	Eicosanoids	Prostaglandins and related compounds	633255	253380	283851	288198	632465	397498	173831	349433	186803	292657	465212	510781	1.25771	0.330797	0.361911	0.611111	0.441179
Com_4298_neg	Oxaceprol	C7 H11 N O4	173.069	5.307	172.061	No results	No results	Full match	Organic acids and derivatives	Carboxylic acids and derivatives	Amino acids, peptides, and analogues	Proline and derivatives	2.1198e+06	1.96712e+06	1.74162e+06	1.78969e+06	1.54864e+06	1.91741e+06	4.87171e+06	4.51485e+06	3.47041e+06	3.78539e+06	2.46122e+06	4.15151e+06	0.476639	-1.06903	0.000305466	1	2.62134
Com_42_neg	Cyclohexaneacetic acid	C8 H14 O2	142.099	5.799	141.092	No results	No results	Full match	Organic acids and derivatives	Carboxylic acids and derivatives	Carboxylic acids	Carboxylic acids	1.13011e+06	979890	941305	885517	767988	883339	803623	896600	2.15608e+06	1.03043e+06	891167	1.0263e+06	0.82128	-0.284054	0.395579	0.638889	0.774684
Com_4350_neg	(R)-3-Hydroxy myristic acid	C14 H28 O3	244.204	8.159	243.196	Full match	Full match	No results	Lipids and lipid-like molecules	Fatty Acyls	Fatty acids and conjugates	Long-chain fatty acids	1.60413e+06	1.38375e+06	1.43346e+06	1.52565e+06	1.17518e+06	1.31673e+06	1.15513e+06	1.51104e+06	1.70588e+06	2.19154e+06	1.95523e+06	1.40213e+06	0.850613	-0.233425	0.209762	0.694444	0.561211
Com_435_neg	1,4-Cyclohexanedicarboxylic acid	C8 H12 O4	172.073	5.91	171.066	No results	Full match	Full match	Organic acids and derivatives	Carboxylic acids and derivatives	Dicarboxylic acids and derivatives	Dicarboxylic acids and derivatives	1.64347e+07	1.89883e+07	1.65996e+07	1.78208e+07	1.64151e+07	1.07957e+08	1.72897e+07	1.68988e+07	1.6042e+07	1.19052e+08	1.74763e+07	1.67676e+07	0.954253	-0.067556	0.999859	0.5	0.0675557
Com_439_neg	N-Acetylvaline	C7 H13 N O3	159.089	5.319	158.082	Full match	Full match	Full match	Organic acids and derivatives	Carboxylic acids and derivatives	Amino acids, peptides, and analogues	N-acyl-alpha amino acids	1.21201e+07	1.08624e+07	9.38171e+06	1.02975e+07	1.0612e+07	1.23516e+07	1.38688e+07	2.03703e+07	1.96374e+07	1.91834e+07	2.23131e+07	1.72567e+07	0.582664	-0.779264	0.000123564	1	2.41443
Com_4414_neg	SM 8:1;2O/30:0	C43 H87 N2 O6 P	804.637	11.251	803.629	No results	Invalid mass	No results					1.07954e+06	1.0899e+06	1.02628e+06	1.02368e+06	961205	991664	641135	5.15559e+06	798108	1.26357e+07	1.02128e+06	895871	0.291865	-1.77663	0.326009	0.611111	1.16397
Com_444_neg	Prolylleucine	C11 H20 N2 O3	228.147	5.301	227.14	Full match	No results	Full match	Organic acids and derivatives	Carboxylic acids and derivatives	Amino acids, peptides, and analogues	Dipeptides	1.54712e+07	1.54165e+07	1.31371e+07	1.65577e+07	1.60976e+07	1.78064e+07	8.33716e+06	1.20385e+07	1.14247e+07	1.25562e+07	9.5497e+06	7.7093e+06	1.53349	0.616814	0.00182577	1	0.764239
Com_4477_neg	PC O-16:1_22:6	C46 H80 N O7 P	835.573	10.407	834.566	No results	Invalid mass	No results					1.07992e+06	998084	997760	979643	874461	911106	643322	1.14749e+07	839708	977576	960770	955861	0.368466	-1.4404	0.502354	0.666667	0.820422
Com_4490_neg	MN-18 N-(5-hydroxypentyl) metabolite	C23 H23 N3 O2	373.185	5.388	372.178	Invalid mass	No results	No results	Organoheterocyclic compounds	Benzopyrazoles	Indazoles	Indazole-3-carboxamides	568576	2.75329e+06	2.13995e+06	2.45972e+06	3.05897e+06	2.77616e+06	2.39958e+06	3.8208e+06	3.59162e+06	747402	3.18239e+06	2.96941e+06	0.8232	-0.280685	0.589887	0.722222	0.468565
Com_44_neg	DL-α-Methoxyphenylacetic acid	C9 H10 O3	166.063	5.68	165.055	Full match	No results	Full match	Benzenoids	Benzene and substituted derivatives	Benzylethers	Benzylethers	2.99644e+08	2.10129e+08	1.99695e+08	2.03763e+08	1.90118e+08	2.32599e+08	2.41084e+08	2.03458e+08	2.42091e+08	2.61852e+08	2.26707e+08	2.4898e+08	0.938052	-0.0922597	0.369693	0.722222	0.444215
Com_4511_neg	SM 8:1;2O/34:1	C47 H93 N2 O6 P	858.683	10.885	857.676	No results	Invalid mass	No results					2.75094e+07	2.00741e+06	1.84767e+06	1.8291e+06	1.63714e+06	1.79332e+06	1.22372e+06	1.3411e+06	1.51472e+06	1.74072e+06	2.18151e+07	1.78096e+06	1.24502	0.316174	0.764147	0.805556	0.383772
Com_4519_neg	JWH 250 N-pentanoic acid metabolite	C22 H23 N O4	365.159	5.048	364.152	Invalid mass	No results	No results	Organoheterocyclic compounds	Indoles and derivatives	Phenylacetylindoles	Phenylacetylindoles	1.61254e+06	1.7092e+06	679021	658824	823570	692326	1.50639e+06	3.43021e+06	1.76522e+06	1.73793e+06	1.77142e+06	1.65613e+06	0.520378	-0.942368	0.0113348	0.916667	2.36156
Com_453_neg	Uric acid	C5 H4 N4 O3	168.028	1.832	167.021	Full match	Full match	Full match	Organoheterocyclic compounds	Imidazopyrimidines	Purines and purine derivatives	Xanthines	913582	883062	832326	2.55218e+06	909235	1.09098e+06	690588	1.81407e+06	536477	3.57804e+06	1.33506e+06	1.85133e+06	0.732376	-0.449344	0.548865	0.583333	0.279089
Com_45_neg	Rutarin	C20 H24 O10	424.143	6.388	423.136	Invalid mass	No results	No results	Phenylpropanoids and polyketides	Coumarins and derivatives	Coumarin glycosides	Coumarin glycosides	5.5295e+07	3.85997e+07	4.6546e+07	5.78332e+07	2.67117e+07	7.46373e+07	2.1109e+07	2.29847e+07	1.63761e+07	2.72003e+07	3.18336e+07	3.17909e+07	1.98039	0.985786	0.00515787	0.916667	1.38167
Com_4646_neg	5-Phenylvaleric Acid	C11 H14 O2	178.099	5.761	223.097	No results	No results	Full match	Lipids and lipid-like molecules	Fatty Acyls	Fatty acids and conjugates	Medium-chain fatty acids	1.29886e+07	1.08028e+07	9.89757e+06	9.91023e+06	1.0054e+07	1.09226e+07	7.94945e+06	8.72698e+06	1.08306e+07	1.24316e+07	1.20997e+07	1.03626e+07	1.03485	0.0494264	0.626917	0.472222	0.283423
Com_4682_neg	4-Aminobutyric acid	C4 H9 N O2	103.063	1.269	102.056	No results	No results	Full match	Organic acids and derivatives	Carboxylic acids and derivatives	Amino acids, peptides, and analogues	Gamma amino acids and derivatives	984741	1.23153e+06	675386	1.27723e+06	387042	960980	532537	524381	411572	674365	1.04894e+06	733923	1.40532	0.490903	0.201007	0.722222	0.818605
Com_4709_neg	FAHFA 16:0/18:2	C34 H62 O4	534.462	10.243	533.455	No results	Full match	No results					1.64799e+06	1.2088e+06	1.15313e+06	1.176e+06	1.13701e+06	1.00257e+06	301811	569483	493907	1.13354e+06	860936	776333	1.77115	0.824686	0.0181411	0.972222	1.47352
Com_4721_neg	4-(octyloxy)benzoic acid	C15 H22 O3	250.157	6.832	249.149	Full match	No results	No results					2.29731e+06	3.4811e+06	2.07156e+06	2.37715e+06	2.7166e+06	2.63363e+06	3.04691e+06	6.13446e+06	4.34031e+06	3.65086e+06	2.49196e+06	2.91286e+06	0.689955	-0.535426	0.0566101	0.861111	0.78424
Com_47_neg	α,α-Trehalose	C12 H22 O11	342.116	1.406	341.109	Full match	Full match	Full match	Organic oxygen compounds	Organooxygen compounds	Carbohydrates and carbohydrate conjugates	O-glycosyl compounds	1.29782e+06	1.48694e+06	2.39692e+06	5.86778e+06	1.91897e+06	3.07232e+06	2.54286e+06	2.30267e+06	2.23875e+06	3.04317e+06	2.54048e+06	2.26002e+08	0.067209	-3.8952	0.332468	0.666667	1.13485
Com_4836_neg	Asp-glu	C9 H14 N2 O7	262.08	1.429	261.073	No results	No results	Full match	Organic acids and derivatives	Carboxylic acids and derivatives	Amino acids, peptides, and analogues	Dipeptides	85642.5	83712.7	84857.3	98559.2	85242.8	89125.6	85141.4	108550	90447.5	117968	102395	156316	0.797708	-0.326067	0.0669813	0.861111	0.4645
Com_4956_neg	PE O-22:3_15:0	C42 H80 N O7 P	741.563	9.657	740.556	No results	Invalid mass	No results					1.42487e+06	1.4372e+06	1.33533e+06	1.34304e+06	1.24699e+06	1.21349e+06	1.37156e+06	2.12436e+07	1.3557e+06	2.87322e+07	1.4665e+06	1.43292e+06	0.143895	-2.79691	0.156267	0.861111	1.64749
Com_4981_neg	Guanosine	C10 H13 N5 O5	283.092	3.444	282.084	Full match	Full match	Full match	Nucleosides, nucleotides, and analogues	Purine nucleosides	Not available	Purine nucleosides	675230	824807	442428	669197	801826	1.00411e+06	775389	524747	1.05483e+06	1.03222e+06	419005	1.22675e+06	0.877738	-0.188138	0.676951	0.611111	0.229224
Com_4982_neg	PE O-18:0_22:2	C45 H88 N O7 P	785.63	10.95	784.623	No results	Full match	No results					1.69267e+06	1.82305e+07	1.60746e+06	3.99477e+06	1.43291e+06	1.56018e+06	1.06463e+06	1.16675e+06	1.31779e+06	1.51442e+06	1.59639e+06	7.73815e+06	1.98071	0.986017	0.402279	0.777778	0.962227
Com_5011_neg	PC O-15:0_20:1	C43 H86 N O7 P	805.62	10.721	804.613	No results	Invalid mass	No results					2.50922e+06	2.57624e+06	2.37125e+06	2.34742e+06	2.10106e+06	2.3015e+06	1.57049e+06	1.88013e+06	9.26723e+06	2.27141e+06	2.41616e+07	2.28563e+06	0.342855	-1.54433	0.317975	0.611111	1.20311
Com_5012_neg	2-deoxyglucose-6-phosphate	C6 H13 O8 P	244.035	5.678	243.028	No results	No results	Full match	Organic acids and derivatives	Organic phosphoric acids and derivatives	Phosphate esters	Monoalkyl phosphates	3.37382e+06	7.23532e+06	7.11525e+06	7.23391e+06	6.82977e+06	6.61095e+06	6.05267e+06	6.67732e+06	5.61411e+06	7.87621e+06	7.89305e+06	7.22779e+06	0.928833	-0.106509	0.493068	0.444444	0.19557
Com_5019_neg	20-Carboxy-Leukotriene B4	C20 H30 O6	366.204	6.177	365.197	No results	No results	Full match					1.18752e+07	9.51503e+06	8.84254e+06	8.25167e+06	1.09873e+07	1.24987e+07	8.07838e+06	7.39707e+06	1.27459e+07	1.35714e+07	1.25314e+07	1.07954e+07	0.95164	-0.0715118	0.784503	0.583333	0.294788
Com_503_neg	Dihydrocoumarin	C9 H8 O2	148.052	5.678	147.045	No results	Full match	No results	Phenylpropanoids and polyketides	3,4-dihydrocoumarins	Not available	3,4-dihydrocoumarins	2.92335e+07	2.19366e+07	1.92612e+07	2.09321e+07	2.00354e+07	2.35576e+07	2.54438e+07	2.22957e+07	2.63498e+07	2.76927e+07	2.66832e+07	2.68886e+07	0.868704	-0.203064	0.0667547	0.805556	0.909031
Com_5100_neg	Cytidine	C9 H13 N3 O5	243.082	1.292	242.075	Invalid mass	No results	No results	Nucleosides, nucleotides, and analogues	Pyrimidine nucleosides	Not available	Pyrimidine nucleosides	83153.5	80723	75760.6	1.69267e+06	66094.1	84245.8	75003.7	90957.5	80744	93373.4	90532.5	105925	3.88166	1.95667	0.495994	0.666667	0.757842
Com_5122_neg	PC O-16:0_20:5	C44 H80 N O7 P	811.574	11.828	810.566	No results	Invalid mass	No results					621185	617373	601063	553075	505960	529616	3.98474e+06	532251	566273	611481	597581	576499	0.499106	-1.00258	0.350308	0.583333	1.04176
Com_512_neg	N-Acetyl-L-tyrosine	C11 H13 N O4	223.084	5.202	222.077	Full match	Full match	Full match	Organic acids and derivatives	Carboxylic acids and derivatives	Amino acids, peptides, and analogues	Tyrosine and derivatives	1.41574e+07	1.60296e+07	9.29537e+06	9.71651e+06	6.67847e+06	9.64468e+06	1.00902e+07	1.37363e+07	9.30584e+06	1.10401e+07	1.47287e+07	1.1817e+07	0.926525	-0.110098	0.498817	0.638889	0.475877
Com_513_neg	Erythronolactone	C4 H6 O4	118.026	2.573	117.019	No results	Full match	Full match	Organoheterocyclic compounds	Lactones	Gamma butyrolactones	Gamma butyrolactones	4.59036e+07	3.54491e+07	3.61739e+07	3.49977e+07	3.33874e+07	4.89133e+07	2.97013e+07	3.48296e+07	3.80384e+07	4.32851e+07	4.47667e+07	3.49654e+07	1.04095	0.057905	0.676892	0.388889	0.278736
Com_5141_neg	Glucosamine 6-sulfate	C6 H13 N O8 S	259.035	5.684	258.028	Full match	No results	No results	Organic oxygen compounds	Organooxygen compounds	Carbohydrates and carbohydrate conjugates	Hexoses	1.1355e+06	1.04311e+06	1.74324e+06	2.05137e+06	1.15089e+06	1.18112e+06	509785	1.02886e+06	837194	892819	1.24783e+06	1.24817e+06	1.44071	0.526784	0.0613423	0.777778	1.08888
Com_5159_neg	Methyldopa	C10 H13 N O4	211.084	6.707	210.077	No results	No results	Full match	Phenylpropanoids and polyketides	Phenylpropanoic acids	Not available	Phenylpropanoic acids	2.25195e+06	1.40249e+06	1.41229e+06	2.03289e+06	2.02806e+06	2.79387e+06	849855	788624	1.791e+06	1.89473e+06	947127	1.079e+06	1.62191	0.69769	0.023868	0.888889	1.30094
Com_51_neg	L-Serine	C3 H7 N O3	105.043	1.23	104.035	Full match	Full match	Full match	Organic acids and derivatives	Carboxylic acids and derivatives	Amino acids, peptides, and analogues	Serine and derivatives	6.35301e+06	6.73661e+06	5.19319e+06	2.83604e+07	5.78058e+06	4.90442e+06	5.63619e+06	1.13394e+07	4.58841e+06	1.64035e+07	1.03554e+07	1.07753e+07	0.97005	-0.0438694	0.595462	0.611111	0.32304
Com_522_neg	Pentadecanoic acid	C15 H30 O2	242.224	8.541	241.217	Full match	No results	Full match	Lipids and lipid-like molecules	Fatty Acyls	Fatty acids and conjugates	Long-chain fatty acids	3.52253e+07	4.96033e+07	4.54498e+07	3.91365e+07	3.50181e+07	2.40566e+07	5.56805e+07	8.70674e+07	3.88199e+07	3.73646e+07	4.42724e+07	2.8909e+07	0.782194	-0.354402	0.30186	0.638889	0.671866
Com_530_neg	13,14-dihydro-15-keto-tetranor Prostaglandin E2	C16 H26 O5	280.171	7.85	279.163	Invalid mass	No results	No results					429898	407115	369714	1.67525e+06	318157	330371	510449	421368	395024	409964	415131	399696	1.38363	0.468454	0.680456	0.638889	0.123561
Com_5327_neg	Monobutyl phthalate	C12 H14 O4	222.089	5.774	221.082	No results	No results	Full match	Benzenoids	Benzene and substituted derivatives	Benzoic acids and derivatives	Benzoic acid esters	3.02288e+06	2.72788e+06	3.96931e+06	4.48698e+06	3.9534e+06	5.20892e+06	3.69643e+06	4.73454e+06	4.34172e+06	5.12091e+06	5.09732e+06	4.30864e+06	0.856035	-0.224258	0.160084	0.694444	0.750276
Com_5478_neg	5-Methyluridine	C10 H14 N2 O6	258.085	2.446	257.078	No results	No results	Full match	Nucleosides, nucleotides, and analogues	Pyrimidine nucleosides	Not available	Pyrimidine nucleosides	128188	122787	116821	380499	107176	112799	119147	137297	123317	136872	132834	120488	1.25757	0.330636	0.610115	0.694444	0.214707
Com_5504_neg	Octopamine	C8 H11 N O2	153.079	5.511	152.072	No results	No results	Full match					679903	634554	610443	636706	449186	737978	478520	537627	638891	449556	498473	744332	1.1199	0.163376	0.286829	0.611111	0.344654
Com_5544_neg	7-Hydroxy-4-chromone	C9 H6 O3	162.032	5.528	161.024	No results	No results	Full match	Organoheterocyclic compounds	Benzopyrans	1-benzopyrans	Chromones	1.08674e+06	1.27561e+06	910458	895564	673375	1.10595e+06	843021	809290	1.17619e+06	1.2018e+06	1.03589e+06	905358	0.996005	-0.00577442	0.918835	0.527778	0.0706991
Com_556_neg	Tanespimycin	C31 H43 N3 O8	567.291	5.658	566.284	Invalid mass	No results	No results	Phenylpropanoids and polyketides	Macrolactams	Not available	Macrolactams	1.06659e+06	2.78759e+06	2.90579e+06	4.38959e+06	7.38919e+06	2.65284e+06	1.52509e+06	6.17896e+06	9.34419e+06	3.04932e+06	1.18946e+06	4.53921e+06	0.820545	-0.285346	0.796168	0.611111	0.191272
Com_5634_neg	Cholic acid	C24 H40 O5	408.287	7.186	407.28	No results	No results	Full match	Lipids and lipid-like molecules	Steroids and steroid derivatives	Bile acids, alcohols and derivatives	Trihydroxy bile acids, alcohols and derivatives	1.14766e+06	1.84302e+06	760373	809919	771455	577922	1.0029e+06	561484	362595	308526	389666	887871	1.6824	0.750523	0.0631439	0.777778	1.5349
Com_5658_neg	Sedoheptulose 1,7-bisphosphate	C7 H16 O13 P2	370.008	5.721	369	No results	No results	Full match					1.65641e+06	1.41434e+06	1.34685e+06	1.36081e+06	1.30055e+06	1.2677e+06	1.11202e+06	1.38435e+06	1.4511e+06	238171	1.36015e+06	1.68534e+06	1.15427	0.206982	0.373664	0.5	0.875569
Com_565_neg	D-Mannitol 1-phosphate	C6 H15 O9 P	262.048	1.106	261.041	Invalid mass	No results	No results	Organic oxygen compounds	Organooxygen compounds	Carbohydrates and carbohydrate conjugates	Monosaccharide phosphates	285077	224381	384709	680849	335207	553713	309278	417470	116850	699910	313426	533428	1.03078	0.0437367	0.76375	0.5	0.157641
Com_568_neg	N-Acetyl-DL-serine	C5 H9 N O4	147.053	1.571	146.046	Full match	Full match	Full match	Organic acids and derivatives	Carboxylic acids and derivatives	Amino acids, peptides, and analogues	N-acyl-alpha amino acids	3.19836e+06	2.91926e+06	2.92041e+06	3.93126e+06	2.64679e+06	2.95594e+06	3.64753e+06	3.84881e+06	3.31586e+06	4.28877e+06	4.26629e+06	3.60801e+06	0.808348	-0.306952	0.0114847	0.888889	0.611243
Com_5718_neg	SM 8:1;2O/27:0	C40 H81 N2 O6 P	762.589	10.018	761.581	No results	Invalid mass	No results					895047	941944	896027	901096	803611	793474	778775	1.12928e+07	841854	880782	923021	887809	0.335225	-1.5768	0.37541	0.527778	1.06008
Com_573_neg	2'-Deoxyuridine-5-monophosphate	C9 H13 N2 O8 P	308.042	1.916	307.035	Full match	No results	Full match	Nucleosides, nucleotides, and analogues	Pyrimidine nucleotides	Pyrimidine deoxyribonucleotides	Pyrimidine 2'-deoxyribonucleoside monophosphates	219325	85521.1	84258.9	377103	171165	88816.5	84089.9	375508	90270	1.97431e+06	101120	506065	0.327714	-1.60949	0.347739	0.638889	0.576522
Com_574_neg	Citrulline	C6 H13 N3 O3	175.096	1.295	174.088	No results	Full match	Full match	Organic acids and derivatives	Carboxylic acids and derivatives	Amino acids, peptides, and analogues	L-alpha-amino acids	1.85169e+06	1.85053e+06	1.63511e+06	2.0077e+07	1.21827e+06	1.28193e+06	1.44081e+06	2.17294e+06	1.37701e+06	2.78146e+06	4.72363e+06	2.76635e+06	1.829	0.871055	0.969018	0.666667	0.05204
Com_5793_neg	gamma-Glutamylcysteine	C8 H14 N2 O5 S	250.062	5.55	249.055	No results	No results	Full match	Organic acids and derivatives	Carboxylic acids and derivatives	Amino acids, peptides, and analogues	N-acyl-alpha amino acids	73373.4	71191.8	70394.8	64023.5	77468.5	73378	61946.5	81193.1	88959	75018.9	70316.4	81628.1	0.936322	-0.0949227	0.33192	0.666667	0.181468
Com_581_neg	Rutin	C27 H30 O16	610.154	5.425	609.147	Full match	Full match	No results	Phenylpropanoids and polyketides	Flavonoids	Flavonoid glycosides	Flavonoid-3-O-glycosides	261789	280499	235477	220366	310291	260403	214760	270034	1.39463e+06	230004	227402	6.49261e+06	0.177681	-2.49264	0.249904	0.5	0.77294
Com_582_neg	Tetradecanedioic acid	C14 H26 O4	258.183	6.964	257.176	Full match	No results	Full match	Lipids and lipid-like molecules	Fatty Acyls	Fatty acids and conjugates	Long-chain fatty acids	1.76056e+07	1.40337e+07	1.02601e+07	1.54563e+07	1.25883e+07	1.4623e+07	8.71074e+06	8.59354e+06	2.13191e+07	1.78595e+07	1.52129e+07	1.26465e+07	1.00266	0.00383854	0.796113	0.5	0.254998
Com_584_neg	7-Hydroxy-3,4-dihydrocarbostyril	C9 H9 N O2	163.063	5.68	162.056	No results	No results	Full match	Organoheterocyclic compounds	Quinolines and derivatives	Quinolones and derivatives	Hydroquinolones	173163	167479	175326	177491	186396	813922	154996	176944	319954	175527	181200	179932	1.42507	0.511036	0.565371	0.527778	0.368979
Com_590_neg	N1-(2-methyl-3-nitrophenyl)cyclohexane-1-carboxamide	C14 H18 N2 O3	262.131	5.365	261.124	Full match	No results	Full match					6.25704e+06	7.53308e+06	8.54096e+06	7.34851e+06	5.9711e+06	6.53872e+06	4.66914e+06	6.44375e+06	4.50309e+06	4.57429e+06	5.66939e+06	5.08117e+06	1.36355	0.447369	0.00296963	0.944444	0.938771
Com_593_neg	5-Aminosalicylic Acid	C7 H7 N O3	153.042	5.969	152.035	No results	No results	Full match	Benzenoids	Benzene and substituted derivatives	Benzoic acids and derivatives	Aminobenzoic acids	1.96358e+07	1.61527e+07	1.81413e+07	1.76962e+07	1.3929e+07	1.70365e+07	8.10888e+06	1.23186e+07	1.41313e+07	1.60796e+07	1.61546e+07	1.42963e+07	1.26517	0.339328	0.0637647	0.861111	1.13501
Com_6058_neg	Thromboxane B3	C20 H32 O6	368.223	10.077	367.216	Invalid mass	No results	No results	Lipids and lipid-like molecules	Fatty Acyls	Eicosanoids	Thromboxanes	711731	730883	695039	698972	623353	640228	613313	673974	653018	704466	715979	706052	1.00821	0.0118021	0.824839	0.527778	0.0227734
Com_6086_neg	Methionine sulfoxide	C5 H11 N O3 S	165.046	1.285	164.039	No results	No results	Full match	Organic acids and derivatives	Carboxylic acids and derivatives	Amino acids, peptides, and analogues	Alpha amino acids	331964	288216	413858	549876	358307	408869	338839	398629	314665	447451	443477	180880	1.10695	0.146587	0.477515	0.555556	0.320876
Com_6126_neg	D-Fructose 6-phosphate	C6 H13 O9 P	260.03	5.469	259.023	No results	No results	Full match					4.26241e+06	3.98966e+06	4.05431e+06	4.35462e+06	3.31416e+06	3.89924e+06	3.5599e+06	3.90141e+06	3.91043e+06	4.09807e+06	4.06193e+06	3.6365e+06	1.03048	0.0433159	0.564967	0.611111	0.0737484
Com_6163_neg	Prostaglandin G2	C20 H32 O6	368.22	6.053	367.212	No results	No results	Full match	Lipids and lipid-like molecules	Fatty Acyls	Eicosanoids	Prostaglandins and related compounds	4.6129e+06	3.77845e+06	1.3902e+06	3.22182e+06	4.37399e+06	5.3712e+06	3.94088e+06	2.73355e+06	4.38576e+06	5.54716e+06	5.1962e+06	3.71183e+06	0.891563	-0.165591	0.472924	0.583333	0.618929
Com_6250_neg	2-(3-methylbenzoyl)benzoic acid	C15 H12 O3	240.079	6.413	239.071	Full match	No results	No results					1.95318e+06	1.52274e+06	1.16114e+06	1.45476e+06	1.63342e+06	1.57995e+06	1.45664e+06	1.44283e+06	1.89484e+06	1.84174e+06	1.61443e+06	1.46578e+06	0.957692	-0.0623657	0.583176	0.472222	0.212649
Com_6288_neg	PE O-16:1_22:5	C43 H76 N O7 P	749.536	9.929	748.528	No results	Full match	No results					721010	754453	713498	716490	594563	630365	668324	8.4896e+06	694087	713569	738670	725461	0.343348	-1.54226	0.332884	0.638889	1.14552
Com_636_neg	Flavin mononucleotide (FMN)	C17 H21 N4 O9 P	456.105	5.349	455.098	Full match	Full match	Full match	Nucleosides, nucleotides, and analogues	Flavin nucleotides	Not available	Flavin nucleotides	2.73476e+07	2.85533e+07	2.35012e+07	3.24167e+07	2.51577e+07	2.67149e+07	3.04092e+07	3.28362e+07	2.79455e+07	3.07429e+07	3.00779e+07	4.04674e+07	0.850437	-0.233723	0.0434788	0.861111	0.658127
Com_6399_neg	PC 18:0_22:6	C48 H84 N O8 P	879.601	11.849	878.593	No results	Invalid mass	No results					516813	513641	482374	459497	420948	440630	404459	3.02391e+06	471128	508740	497175	479635	0.526254	-0.926168	0.367938	0.555556	0.990336
Com_641_neg	Valproic acid	C8 H16 O2	144.115	5.804	125.097	No results	No results	Full match	Lipids and lipid-like molecules	Fatty Acyls	Fatty acids and conjugates	Methyl-branched fatty acids	1.59991e+07	1.55071e+07	1.47854e+07	1.63422e+07	1.41012e+07	1.52173e+07	1.2287e+07	1.37003e+07	1.55502e+07	1.34265e+07	1.66406e+07	2.20581e+07	0.981739	-0.0265886	0.995851	0.555556	0.266619
Com_6449_neg	Abametapir	C12 H12 N2	184.101	5.372	221.049	No results	No results	Full match	Organoheterocyclic compounds	Pyridines and derivatives	Bipyridines and oligopyridines	Bipyridines and oligopyridines	393481	398888	219341	795669	272644	215869	218693	1.38406e+06	262512	593811	259708	1.42009e+06	0.554714	-0.850185	0.355303	0.611111	0.645613
Com_6464_neg	FAHFA 18:0/2:0	C20 H38 O4	342.277	11.249	341.269	No results	Full match	No results					1.84357e+06	1.41761e+06	1.78016e+06	1.86658e+06	1.61714e+06	1.1189e+06	165303	873590	964116	969799	718387	1.14245e+06	1.99517	0.996512	0.0364132	0.972222	1.65354
Com_6502_neg	N-(5-Aminopentyl)acetamide	C7 H16 N2 O	144.126	5.493	143.119	No results	No results	Full match					326607	340139	345233	385397	265472	317992	412350	604123	587987	520213	635285	546035	0.599167	-0.738971	0.000110234	1	2.1007
Com_653_neg	Syringic acid	C9 H10 O5	198.053	5.35	179.035	No results	No results	Full match	Benzenoids	Benzene and substituted derivatives	Benzoic acids and derivatives	Gallic acid and derivatives	1.83606e+07	1.90561e+07	1.76298e+07	1.67134e+07	1.45943e+07	1.79566e+07	1.50436e+07	1.62769e+07	1.80451e+07	2.10629e+07	1.7551e+07	1.49244e+07	1.01367	0.0195902	0.799706	0.583333	0.115313
Com_654_neg	L-Threonic acid Calcium Salt	C8 H14 Ca O10	310.023	6.259	309.015	No results	No results	Full match	Organic oxygen compounds	Organooxygen compounds	Carbohydrates and carbohydrate conjugates	Sugar acids and derivatives	1.99753e+07	1.99711e+07	1.78324e+07	4.55732e+07	1.63937e+07	1.68505e+07	1.50733e+07	1.64754e+07	1.53874e+07	2.61159e+07	2.43797e+07	1.77101e+07	1.18633	0.246508	0.5276	0.638889	0.34923
Com_665_neg	Saccharin	C7 H5 N O3 S	182.999	5.133	181.992	Full match	No results	No results	Organoheterocyclic compounds	Benzothiazoles	Not available	Benzothiazoles	1.32071e+06	2.74575e+06	708402	1.19045e+06	1.36881e+06	1.47092e+06	895374	855667	856112	739902	841864	1.25015e+06	1.61885	0.694971	0.0691671	0.805556	0.803049
Com_6680_neg	L-Tryptophan	C11 H12 N2 O2	204.09	5.488	203.083	No results	No results	Full match	Organoheterocyclic compounds	Indoles and derivatives	Indolyl carboxylic acids and derivatives	Indolyl carboxylic acids and derivatives	346141	176235	179241	163163	435486	417075	163171	1.57669e+06	315815	192636	185679	256336	0.638339	-0.647604	0.734052	0.472222	0.379627
Com_6688_neg	Thymine	C5 H6 N2 O2	126.043	5.901	251.078	No results	No results	Full match	Organoheterocyclic compounds	Diazines	Pyrimidines and pyrimidine derivatives	Hydroxypyrimidines	591583	350545	324076	241728	324034	190992	970338	562825	421626	426514	478223	323070	0.635632	-0.653737	0.0651686	0.777778	1.283
Com_668_neg	16-Hydroxyhexadecanoic acid	C16 H32 O3	272.235	7.702	271.228	Full match	No results	No results	Lipids and lipid-like molecules	Fatty Acyls	Fatty acids and conjugates	Long-chain fatty acids	2.37557e+07	2.2581e+07	1.53611e+07	1.713e+07	1.63479e+07	1.59156e+07	1.73775e+07	1.93021e+07	2.29224e+07	2.84299e+07	2.64588e+07	1.66938e+07	0.846833	-0.239851	0.206674	0.777778	0.812993
Com_6696_neg	Tretinoin	C20 H28 O2	300.209	8.907	299.201	Full match	No results	Full match	Lipids and lipid-like molecules	Prenol lipids	Retinoids	Retinoids	571026	391576	352960	388196	274600	400066	272200	247861	228937	236711	263063	480939	1.37504	0.459475	0.0503696	0.861111	0.913176
Com_6700_neg	Nigericin	C40 H68 O11	724.465	8.262	723.458	Invalid mass	No results	No results	Organic oxygen compounds	Organooxygen compounds	Ethers	Ketals	394567	238291	197909	282711	175116	138567	211025	168596	167439	167049	187988	148632	1.35826	0.441757	0.16065	0.75	0.710138
Com_6722_neg	5,6-Dihydroxyindole-2-Carboxylic Acid	C9 H7 N O4	193.037	5.324	192.03	No results	No results	Full match					451650	850802	1.25768e+06	1.12767e+06	579442	735704	1.1235e+06	1.55631e+06	728120	1.27931e+06	1.82949e+06	1.33526e+06	0.637158	-0.650278	0.0447454	0.833333	1.05886
Com_6809_neg	2,3-Dinor prostaglandin E1	C18 H30 O5	308.196	7.639	307.189	Invalid mass	No results	No results	Lipids and lipid-like molecules	Fatty Acyls	Eicosanoids	Prostaglandins and related compounds	1.16474e+06	1.21646e+06	707045	960576	768574	1.14474e+06	285098	412712	1.15589e+06	1.14292e+06	869859	566324	1.345	0.427611	0.158766	0.75	1.21214
Com_685_neg	4-Methoxycinnamic Acid	C10 H10 O3	178.063	5.929	177.056	No results	No results	Full match	Phenylpropanoids and polyketides	Cinnamic acids and derivatives	Cinnamic acids	Cinnamic acids	2.50434e+07	1.29849e+07	1.49428e+07	1.29723e+07	1.35719e+07	1.52117e+07	1.22047e+07	2.05636e+07	1.48678e+07	1.52916e+07	1.49576e+07	1.30384e+07	1.04183	0.0591191	0.840131	0.527778	0.163535
Com_68_neg	Phenylpyruvic acid	C9 H8 O3	164.047	5.613	163.04	No results	No results	Full match	Benzenoids	Benzene and substituted derivatives	Phenylpyruvic acid derivatives	Phenylpyruvic acid derivatives	2.15489e+08	1.77448e+08	2.2936e+08	2.08237e+08	2.08484e+08	2.28228e+08	2.09023e+08	2.59862e+08	2.93637e+08	2.65773e+08	2.76982e+08	2.68676e+08	0.805136	-0.312696	0.00593108	0.916667	1.69115
Com_692_neg	Kaempferitrin	C27 H30 O14	624.17	5.402	623.162	Invalid mass	No results	No results	Phenylpropanoids and polyketides	Flavonoids	Flavonoid glycosides	Flavonoid-7-O-glycosides	241248	246563	210170	194193	272751	228898	189552	235616	1.24558e+06	207502	209394	231508	0.601007	-0.734546	0.498135	0.611111	0.22856
Com_6966_neg	N-Sulfo-glucosamine sodium salt	C6 H12 N Na O8 S	281.019	5.744	280.012	No results	No results	Full match	Organic oxygen compounds	Organooxygen compounds	Carbohydrates and carbohydrate conjugates	Hexoses	428404	386490	325190	351327	298895	409930	258670	262224	212203	372413	314801	167225	1.38595	0.470871	0.0284116	0.888889	1.41535
Com_6979_neg	Deoxyinosine	C10 H12 N4 O4	252.085	6.079	251.078	No results	No results	Full match	Nucleosides, nucleotides, and analogues	Purine nucleosides	Purine 2'-deoxyribonucleosides	Purine 2'-deoxyribonucleosides	591583	692196	877616	584183	663994	496741	995123	922706	1.02978e+06	946507	1.12236e+06	791784	0.672545	-0.572298	0.00207743	0.972222	1.46728
Com_697_neg	8-Aminooctanoic acid	C8 H17 N O2	159.126	5.685	158.118	No results	No results	Full match	Organic acids and derivatives	Carboxylic acids and derivatives	Amino acids, peptides, and analogues	Alpha amino acids and derivatives	4.3099e+06	5.42025e+06	9.14507e+06	8.82535e+06	6.24865e+06	5.98333e+06	2.32509e+06	4.46206e+06	3.31893e+06	4.33062e+06	5.93027e+06	6.06073e+06	1.51101	0.595514	0.0486027	0.805556	1.22265
Com_7044_neg	PC 16:0_20:3	C44 H82 N O8 P	829.584	11.167	828.577	No results	Invalid mass	No results					1.3184e+06	1.36367e+06	1.27134e+06	1.23421e+06	1.12223e+06	1.20641e+06	827029	9.0526e+06	1.01103e+06	1.15076e+06	1.24651e+06	1.20984e+06	0.518443	-0.947743	0.592987	0.666667	0.659892
Com_7118_neg	L-Malate	C4 H6 O5	134.021	1.876	133.014	No results	No results	Full match	Organic acids and derivatives	Hydroxy acids and derivatives	Beta hydroxy acids and derivatives	Beta hydroxy acids and derivatives	3.20496e+06	3.16831e+06	3.15193e+06	3.23656e+06	2.77283e+06	3.13012e+06	2.76702e+06	3.22526e+06	3.28415e+06	3.86203e+06	3.74349e+06	3.95568e+06	0.895721	-0.158878	0.132136	0.805556	0.38003
Com_7182_neg	Nicotinamide adenine dinucleotide	C21 H27 N7 O14 P2	663.11	1.651	662.103	No results	Full match	Full match	Nucleosides, nucleotides, and analogues	(5'-&gt;5')-dinucleotides	Not available	(5'-&gt;5')-dinucleotides	4.42772e+06	4.25296e+06	3.29219e+06	3.42674e+06	2.89285e+06	4.03792e+06	2.37548e+06	3.53898e+06	3.45144e+06	3.88423e+06	3.45174e+06	3.05727e+06	1.13013	0.176487	0.238982	0.638889	0.670283
Com_7237_neg	13(S)-HOTrE	C18 H30 O3	294.22	7.718	293.212	Full match	No results	Full match	Lipids and lipid-like molecules	Fatty Acyls	Lineolic acids and derivatives	Lineolic acids and derivatives	2.71059e+06	2.62838e+06	2.15164e+06	3.09749e+06	2.04218e+06	1.69565e+06	1.43882e+06	1.56382e+06	1.7292e+06	2.55804e+06	2.62805e+06	2.20396e+06	1.18182	0.241015	0.236721	0.722222	0.79403
Com_736_neg	N6-Succinyl Adenosine	C14 H17 N5 O8	383.108	5.031	382.101	No results	No results	Full match	Nucleosides, nucleotides, and analogues	Purine nucleosides	Not available	Purine nucleosides	3.38625e+06	1.54855e+07	1.55466e+07	9.91602e+06	6.15404e+06	1.16625e+07	4.687e+06	9.62591e+06	1.07188e+07	7.26557e+06	5.48021e+06	4.05016e+06	1.48588	0.571317	0.281484	0.722222	0.314123
Com_7381_neg	PE O-20:2_22:2	C47 H88 N O7 P	809.631	11.236	808.624	No results	Full match	No results					1.62533e+06	1.0033e+07	1.52763e+06	1.50749e+06	1.41548e+06	1.52529e+06	959097	1.16172e+06	1.271e+06	1.41014e+06	1.50394e+06	5.67056e+06	1.4724	0.558173	0.539629	0.833333	0.73662
Com_73_neg	Suberic acid	C8 H14 O4	174.089	5.624	173.082	Full match	Full match	Full match	Lipids and lipid-like molecules	Fatty Acyls	Fatty acids and conjugates	Medium-chain fatty acids	6.3857e+07	5.67499e+07	4.88659e+07	6.82336e+07	5.47493e+07	5.16966e+07	4.71114e+07	5.17627e+07	7.21332e+07	6.98392e+07	6.02205e+07	7.01009e+07	0.927215	-0.109025	0.457507	0.666667	0.4044
Com_7476_neg	Arbutin	C12 H16 O7	272.09	2.598	317.088	No results	Full match	No results	Organic oxygen compounds	Organooxygen compounds	Carbohydrates and carbohydrate conjugates	Phenolic glycosides	138698	129855	825801	300251	113094	689806	239677	297658	343589	323642	136760	189352	1.43564	0.521697	0.827303	0.527778	0.149469
Com_7503_neg	Pyrithioxin	C16 H20 N2 O4 S2	368.087	6.012	367.079	No results	No results	Full match	Organoheterocyclic compounds	Pyridines and derivatives	Methylpyridines	Methylpyridines	462814	443313	528078	658450	704982	871933	566606	644786	750963	756139	674462	526222	0.936311	-0.0949402	0.504579	0.611111	0.270451
Com_757_neg	Gibberellin A4	C19 H24 O5	332.158	5.494	331.151	Invalid mass	No results	No results	Lipids and lipid-like molecules	Prenol lipids	Diterpenoids	C19-gibberellin 6-carboxylic acids	1.03935e+07	1.34675e+07	1.47544e+07	1.30796e+07	1.2816e+07	1.22573e+07	7.48603e+06	1.02233e+07	9.15535e+06	9.11808e+06	8.7818e+06	8.53946e+06	1.4402	0.526267	0.000201752	1	0.675352
Com_777_neg	LPG 10:0	C16 H33 O9 P	400.187	8.792	399.179	No results	Full match	No results	Lipids and lipid-like molecules	Glycerophospholipids	Glycerophosphoglycerols	Phosphatidylglycerols	1.16532e+08	1.23331e+08	8.57966e+07	1.30634e+08	7.30727e+07	1.02071e+08	8.06307e+07	9.05353e+07	8.21542e+07	8.88456e+07	9.89682e+07	8.90639e+07	1.19095	0.252109	0.157507	0.722222	0.552046
Com_783_neg	PE O-18:1_22:2	C45 H86 N O7 P	783.615	11.781	782.608	No results	Full match	No results					6.4093e+07	1.08874e+06	1.04466e+06	961253	879365	962644	844919	925060	984190	1.07099e+06	3.773e+07	1.00196e+06	1.62205	0.697816	0.910164	0.555556	0.179749
Com_7867_neg	N-Acetyl-DL-tryptophan	C13 H14 N2 O3	246.1	5.317	245.093	Full match	No results	Full match	Organic acids and derivatives	Carboxylic acids and derivatives	Amino acids, peptides, and analogues	N-acyl-alpha amino acids	463465	605466	691145	552531	1.60888e+06	965480	307068	865542	944523	300851	277811	840837	1.38181	0.466562	0.253909	0.666667	0.901958
Com_7_neg	3-[(methoxycarbonyl)amino]-2,2,3-trimethylbutanoic acid	C9 H17 N O4	203.116	5.685	202.108	Full match	No results	Full match					3.84978e+08	4.53837e+08	8.03946e+08	7.61155e+08	5.66594e+08	5.6159e+08	2.35387e+08	3.97869e+08	2.94844e+08	4.10498e+08	5.26416e+08	4.24496e+08	1.54273	0.625488	0.0259041	0.861111	1.30938
Com_810_neg	Pantetheine	C11 H22 N2 O4 S	278.13	5.452	277.123	No results	No results	Full match	Organic acids and derivatives	Carboxylic acids and derivatives	Amino acids, peptides, and analogues	Beta amino acids and derivatives	4.14329e+06	787909	1.61158e+06	668008	205465	2.52846e+06	4.25715e+06	931261	688996	1.23572e+06	2.18607e+06	1.62106e+06	0.910666	-0.135006	0.557492	0.611111	0.25456
Com_8235_neg	4-Phenylbutyric acid	C10 H12 O2	164.085	5.626	163.078	Invalid mass	No results	No results	Benzenoids	Benzene and substituted derivatives	Not available	Benzene and substituted derivatives	549141	543593	469560	496771	317418	484603	883568	1.23134e+06	1.19919e+06	383262	1.74943e+06	1.13217e+06	0.434884	-1.2013	0.0141474	0.861111	1.72521
Com_826_neg	D-Gluconic acid	C6 H12 O7	196.058	1.339	195.051	No results	No results	Full match	Organic oxygen compounds	Organooxygen compounds	Carbohydrates and carbohydrate conjugates	Gluconolactones	1.84941e+06	1.84036e+06	1.89148e+06	4.35144e+06	1.72495e+06	2.02407e+06	2.25577e+06	3.13341e+06	2.48609e+06	4.54519e+06	2.51889e+06	8.68449e+06	0.579148	-0.787996	0.091893	0.888889	1.1323
Com_827_neg	Rifampicin	C43 H58 N4 O12	822.406	6.243	821.399	Full match	No results	No results	Phenylpropanoids and polyketides	Macrolactams	Not available	Macrolactams	395242	373414	356365	355447	342619	363288	359782	411991	427897	428440	430074	398530	0.889958	-0.16819	0.00862927	0.916667	0.168885
Com_82_neg	Phenylglyoxylic acid	C8 H6 O3	150.032	5.584	149.024	Full match	Full match	Full match	Benzenoids	Benzene and substituted derivatives	Benzoyl derivatives	Benzoyl derivatives	1.46922e+08	1.25508e+08	1.32354e+08	1.19324e+08	1.3309e+08	1.57857e+08	1.24805e+08	1.15718e+08	1.40162e+08	1.53523e+08	1.28202e+08	1.19207e+08	1.04278	0.0604377	0.499599	0.666667	0.30316
Com_8350_neg	Melatonin	C13 H16 N2 O2	232.121	5.385	509.239	No results	No results	Full match	Organoheterocyclic compounds	Indoles and derivatives	Indoles	3-alkylindoles	255236	260859	677443	360780	3.64179e+06	2.23867e+06	486601	1.72743e+06	2.86331e+06	676228	392054	1.32637e+06	0.995021	-0.00720144	0.597309	0.611111	0.493193
Com_8425_neg	Riboflavin-5-phosphate	C17 H21 N4 O9 P	456.104	5.821	455.097	No results	No results	Full match	Nucleosides, nucleotides, and analogues	Flavin nucleotides	Not available	Flavin nucleotides	5.15243e+06	5.07716e+06	5.00502e+06	4.96888e+06	3.90486e+06	4.87657e+06	4.92252e+06	6.36966e+06	5.91166e+06	5.34945e+06	5.81673e+06	6.0391e+06	0.842362	-0.247488	0.0128054	0.888889	0.333822
Com_8539_neg	Deoxycytidine	C9 H13 N3 O4	227.09	1.454	226.083	No results	No results	Full match	Nucleosides, nucleotides, and analogues	Pyrimidine nucleotides	Pyrimidine deoxyribonucleotides	Pyrimidine 2'-deoxyribonucleoside monophosphates	68048.7	64995.8	66946.4	229257	58112.1	62719.1	64609.6	75457	68286.1	82726.3	73622.9	86537.7	1.21904	0.285745	0.802836	0.75	0.133967
Com_853_neg	Prostaglandin F3α	C20 H32 O5	398.234	8.417	397.226	Invalid mass	No results	No results	Lipids and lipid-like molecules	Fatty Acyls	Eicosanoids	Prostaglandins and related compounds	3.14426e+07	2.37293e+07	3.6631e+07	2.38386e+07	2.45696e+07	3.87761e+07	4.66354e+07	1.71036e+07	1.88025e+07	1.90466e+07	7.78985e+07	3.16018e+07	0.847925	-0.237991	0.939772	0.555556	0.106581
Com_8571_neg	S-Lactoyglutathione	C13 H21 N3 O8 S	379.104	5.609	378.096	No results	No results	Full match	Organic acids and derivatives	Carboxylic acids and derivatives	Amino acids, peptides, and analogues	Oligopeptides	461097	340987	143903	220055	190194	315566	661549	667165	595919	475576	990181	690529	0.409663	-1.28749	0.00159791	1	2.53059
Com_8587_neg	13-Hpotre(R)	C18 H30 O4	310.215	7.075	309.207	No results	No results	Full match					4.1423e+06	2.92801e+06	3.02905e+06	5.86135e+06	3.12724e+06	2.88293e+06	2.82216e+06	3.0968e+06	3.21556e+06	3.76819e+06	3.11182e+06	3.07155e+06	1.15115	0.203072	0.405026	0.472222	0.584116
Com_8590_neg	6-Keto-prostaglandin f1alpha	C20 H34 O6	370.236	5.75	369.229	No results	No results	Full match	Lipids and lipid-like molecules	Fatty Acyls	Eicosanoids	Prostaglandins and related compounds	277721	261440	266995	253899	256983	247888	232510	258899	288320	305362	268608	263814	0.967488	-0.0476838	0.494198	0.666667	0.127931
Com_868_neg	10-Undecenoic acid	C11 H20 O2	184.146	6.292	183.139	No results	No results	Full match	Lipids and lipid-like molecules	Fatty Acyls	Fatty acids and conjugates	Medium-chain fatty acids	1.02938e+07	8.06022e+06	1.11675e+07	1.05675e+07	8.34498e+06	8.58179e+06	8.29435e+06	8.97991e+06	1.01298e+07	9.87396e+06	9.65291e+06	1.77128e+07	0.882	-0.181149	0.447831	0.527778	0.77077
Com_876_neg	L-Methionine sulfone	C5 H11 N O4 S	181.041	5.035	180.034	No results	No results	Full match					3.73854e+06	3.16973e+06	4.69343e+06	5.61118e+06	2.68015e+06	3.26516e+06	2.31653e+06	2.8518e+06	2.87588e+06	2.641e+06	3.69555e+06	3.99337e+06	1.26037	0.333847	0.152837	0.75	0.505039
Com_8814_neg	Vitamin B2	C17 H20 N4 O6	376.138	5.341	375.131	No results	No results	Full match	Organoheterocyclic compounds	Pteridines and derivatives	Alloxazines and isoalloxazines	Flavins	1.12987e+06	896942	855866	811039	1.10984e+06	1.04755e+06	1.21972e+06	927965	1.11178e+06	182649	1.0884e+06	872856	1.08286	0.114852	0.492881	0.555556	0.492207
Com_881_neg	Estrone	C18 H22 O2	270.162	7.453	269.155	Full match	No results	Full match	Lipids and lipid-like molecules	Steroids and steroid derivatives	Estrane steroids	Estrogens and derivatives	9.40483e+06	1.1263e+07	1.19136e+07	1.03015e+07	8.68835e+06	8.85589e+06	2.81536e+06	6.89165e+06	7.51626e+06	8.52217e+06	7.625e+06	7.85178e+06	1.46589	0.551778	0.0505107	1	1.30498
Com_883_neg	Guggulsterone	C21 H28 O2	312.209	8.129	311.202	No results	No results	Full match	Lipids and lipid-like molecules	Steroids and steroid derivatives	Androstane steroids	Androgens and derivatives	1.3207e+07	1.30869e+07	1.20538e+07	1.22563e+07	1.103e+07	1.17637e+07	1.04989e+07	1.26342e+07	1.14614e+07	1.26153e+07	1.37137e+07	1.28683e+07	0.994661	-0.00772346	0.94219	0.527778	0.0678672
Com_885_neg	3-Methyl-2-oxobutanoic acid	C5 H8 O3	116.047	1.431	152.996	No results	No results	Full match	Organic acids and derivatives	Keto acids and derivatives	Short-chain keto acids and derivatives	Short-chain keto acids and derivatives	1.19854e+07	1.69257e+07	1.34638e+07	1.39658e+07	8.39057e+06	1.30174e+07	8.91473e+06	1.43364e+07	1.88565e+07	1.5484e+07	1.11497e+07	1.28429e+07	0.952988	-0.0694706	0.77781	0.555556	0.217804
Com_909_neg	D-Raffinose	C18 H32 O16	504.169	1.362	549.168	Full match	Full match	Full match	Organic oxygen compounds	Organooxygen compounds	Carbohydrates and carbohydrate conjugates	Oligosaccharides	175156	165945	146243	166836	156410	163273	156430	193089	156915	206941	186183	1.11026e+07	0.0811408	-3.62343	0.306037	0.777778	1.2243
Com_9168_neg	Calcium D-Panthotenate	C18 H32 Ca N2 O10	476.168	5.858	457.15	No results	No results	Full match	Organic acids and derivatives	Carboxylic acids and derivatives	Amino acids, peptides, and analogues	Beta amino acids and derivatives	1.11532e+06	2.0725e+06	1.04414e+06	897689	1.25874e+06	749964	852960	1.36752e+06	721964	1.0553e+06	956841	1.94268e+06	1.03495	0.0495676	0.864507	0.555556	0.115561
Com_91_neg	N-Lauroylsarcosine	C15 H29 N O3	271.215	7.843	270.207	No results	Full match	No results	Organic acids and derivatives	Carboxylic acids and derivatives	Amino acids, peptides, and analogues	N-acyl-alpha amino acids	5.72353e+06	2.81779e+06	1.72648e+06	2.49539e+07	2.8442e+06	2.5787e+06	1.0412e+06	2.36605e+06	1.06775e+06	2.11032e+06	6.33571e+06	4.41532e+06	2.34447	1.22926	0.266957	0.694444	0.652248
Com_9227_neg	Methyl EudesMate	C11 H14 O5	226.084	5.332	225.077	No results	No results	Full match	Benzenoids	Benzene and substituted derivatives	Benzoic acids and derivatives	Gallic acid and derivatives	7.44374e+06	3.85756e+06	3.5259e+06	3.51079e+06	3.31837e+06	4.27419e+06	2.66238e+06	2.88595e+06	3.72988e+06	4.40041e+06	4.41055e+06	4.41488e+06	1.15226	0.204468	0.456332	0.5	0.609003
Com_931_neg	Phe-Pro	C14 H18 N2 O3	262.132	5.385	261.124	No results	No results	Full match	Organic acids and derivatives	Carboxylic acids and derivatives	Amino acids, peptides, and analogues	Dipeptides	6.60041e+06	7.61096e+06	8.05168e+06	6.83817e+06	6.0693e+06	584439	5.1015e+06	6.66042e+06	4.77204e+06	4.96677e+06	5.76549e+06	5.04083e+06	1.10672	0.146294	0.743113	0.777778	0.323376
Com_9338_neg	Prostaglandin B2	C20 H30 O4	334.214	7.118	333.207	No results	No results	Full match	Lipids and lipid-like molecules	Fatty Acyls	Eicosanoids	Prostaglandins and related compounds	1.14103e+06	1.00449e+06	933934	588198	950725	1.43978e+06	533220	718441	964767	1.20377e+06	1.23388e+06	1.21494e+06	1.03223	0.0457577	0.822439	0.527778	0.256725
Com_9462_neg	cholesteryl sulfate	C27 H46 O4 S	466.312	11.835	465.304	No results	No results	Full match	Lipids and lipid-like molecules	Steroids and steroid derivatives	Cholestane steroids	Cholesterols and derivatives	249763	210704	227131	301822	355886	349309	182509	195813	2.93396e+06	229566	1.77119e+06	532834	0.289883	-1.78646	0.243124	0.555556	1.40146
Com_9470_neg	Dl-Lanthionine	C6 H12 N2 O4 S	208.052	6.002	253.051	No results	No results	Full match	Organic acids and derivatives	Carboxylic acids and derivatives	Amino acids, peptides, and analogues	Cysteine and derivatives	490228	516453	525788	360200	602976	624832	521542	320941	577364	3.81108e+06	474585	427144	0.508829	-0.974746	0.55077	0.583333	0.539268
Com_9554_neg	2-(Dimethylamino)Guanosine	C12 H17 N5 O5	311.124	6.607	310.117	No results	No results	Full match					923599	781816	793719	833003	642007	697860	801911	753474	912056	960355	637003	925450	0.936227	-0.0950702	0.465104	0.638889	0.310404
Com_9585_neg	Quinoline-4-carboxylic acid	C10 H7 N O2	173.048	5.62	172.04	No results	No results	Full match	Organoheterocyclic compounds	Quinolines and derivatives	Quinoline carboxylic acids	Quinoline carboxylic acids	1.0363e+06	866881	1.06534e+06	1.05444e+06	1.17022e+06	1.18938e+06	516555	924662	1.27278e+06	300130	855220	1.08628e+06	1.28794	0.365065	0.173436	0.694444	1.10961
Com_960_neg	4-Pyridoxic acid	C8 H9 N O4	183.053	5.291	182.046	No results	No results	Full match	Organoheterocyclic compounds	Pyridines and derivatives	Pyridinecarboxylic acids and derivatives	Pyridinecarboxylic acids	5.84574e+06	8.75221e+06	8.86192e+06	9.17232e+06	6.08078e+06	1.07889e+07	4.02955e+06	6.1594e+06	5.40116e+06	5.73742e+06	4.46965e+06	6.02846e+06	1.55541	0.637292	0.0066304	0.916667	1.69783
Com_963_neg	D-Proline	C5 H9 N O2	115.063	5.08	114.056	No results	No results	Full match	Organic acids and derivatives	Carboxylic acids and derivatives	Amino acids, peptides, and analogues	Proline and derivatives	5.49933e+06	7.27564e+06	4.34925e+06	3.79247e+06	3.43134e+06	4.49244e+06	6.17518e+06	1.25802e+07	8.45644e+06	1.0527e+07	8.17645e+06	4.02803e+06	0.577464	-0.792196	0.0291695	0.861111	1.46785
Com_96_neg	Maltitol	C12 H24 O11	344.132	1.316	343.124	No results	Full match	Full match	Lipids and lipid-like molecules	Fatty Acyls	Fatty acyl glycosides	Fatty acyl glycosides of mono- and disaccharides	141114	136630	119703	174605	128780	134430	128796	158062	129195	157157	144160	1.20424e+08	0.00689494	-7.18025	0.350924	0.694444	1.19199
Com_9871_neg	D-Ribose	C5 H10 O5	150.053	1.491	149.045	No results	No results	Full match	Organic oxygen compounds	Organooxygen compounds	Carbohydrates and carbohydrate conjugates	Pentoses	585829	500945	670462	605574	586171	519114	1.21225e+06	1.11926e+06	1.20758e+06	1.17767e+06	1.04242e+06	683240	0.538322	-0.89346	0.000448732	1	2.13243
Com_9_neg	4-Oxoproline	C5 H7 N O3	129.042	2.144	128.035	Full match	Full match	Full match	Organic acids and derivatives	Carboxylic acids and derivatives	Amino acids, peptides, and analogues	Proline and derivatives	6.09582e+07	5.20938e+07	6.23389e+07	2.00865e+08	5.89929e+07	6.34105e+07	6.48149e+07	8.90438e+07	4.66872e+07	1.17417e+08	7.76297e+07	8.94148e+07	1.02815	0.0400503	0.795195	0.694444	0.194157
